# Supplementary material for: PTRE-seq reveals mechanism and interactions of RNA binding proteins and miRNAs
Source: Nat Commun. 2018 Jan 19;9:301. doi: 10.1038/s41467-017-02745-0 (PMC5775260; doi:10.1038/s41467-017-02745-0)
Supplement: Supplementary file 3 — Supplementary Data 1 [file 41467_2017_2745_MOESM3_ESM.xlsx]

## Sheet: Synthetic 3'UTR Sequences
RE Identity(L=let-7,A=ARE,p=PRE,S=SRE)	5' Priming/Nhe1	Regulatory elements	Cut sites (Nsi1, Xho1, Kpn1)	Barcode	Priming/Kpn1	Concatenate
LLLL	GTAGCATCTGTCCGCTAGC	aTCGAGACTATACAAGGATCTACCTCAGTCGcaaTCGAGACTATACAAGGATCTACCTCAGTCGcaaTCGAGACTATACAAGGATCTACCTCAGTCGcaaTCGAGACTATACAAGGATCTACCTCAGTCGca	ATGCATcGATATCaCTCGAG	TATTGACGG	GGTACCCGACTACTACTACG	GTAGCATCTGTCCGCTAGCaTCGAGACTATACAAGGATCTACCTCAGTCGcaaTCGAGACTATACAAGGATCTACCTCAGTCGcaaTCGAGACTATACAAGGATCTACCTCAGTCGcaaTCGAGACTATACAAGGATCTACCTCAGTCGcaATGCATcGATATCaCTCGAGTATTGACGGGGTACCCGACTACTACTACG
LLLA	GTAGCATCTGTCCGCTAGC	aTCGAGACTATACAAGGATCTACCTCAGTCGcaaTCGAGACTATACAAGGATCTACCTCAGTCGcaaTCGAGACTATACAAGGATCTACCTCAGTCGcaTATTTATTTATTTATTTGTTTGTTTGTTTTATT	ATGCATcGATATCaCTCGAG	GAATGTGAA	GGTACCCGACTACTACTACG	GTAGCATCTGTCCGCTAGCaTCGAGACTATACAAGGATCTACCTCAGTCGcaaTCGAGACTATACAAGGATCTACCTCAGTCGcaaTCGAGACTATACAAGGATCTACCTCAGTCGcaTATTTATTTATTTATTTGTTTGTTTGTTTTATTATGCATcGATATCaCTCGAGGAATGTGAAGGTACCCGACTACTACTACG
LLLp	GTAGCATCTGTCCGCTAGC	aTCGAGACTATACAAGGATCTACCTCAGTCGcaaTCGAGACTATACAAGGATCTACCTCAGTCGcaaTCGAGACTATACAAGGATCTACCTCAGTCGcagtcagctccgactTGTAAATAtcagcctcgact	ATGCATcGATATCaCTCGAG	CTCACCACA	GGTACCCGACTACTACTACG	GTAGCATCTGTCCGCTAGCaTCGAGACTATACAAGGATCTACCTCAGTCGcaaTCGAGACTATACAAGGATCTACCTCAGTCGcaaTCGAGACTATACAAGGATCTACCTCAGTCGcagtcagctccgactTGTAAATAtcagcctcgactATGCATcGATATCaCTCGAGCTCACCACAGGTACCCGACTACTACTACG
LLLS	GTAGCATCTGTCCGCTAGC	aTCGAGACTATACAAGGATCTACCTCAGTCGcaaTCGAGACTATACAAGGATCTACCTCAGTCGcaaTCGAGACTATACAAGGATCTACCTCAGTCGcacacaaGCAGAGGCTCTGGCAGCTTTTGCcaaca	ATGCATcGATATCaCTCGAG	ATAGTTGTA	GGTACCCGACTACTACTACG	GTAGCATCTGTCCGCTAGCaTCGAGACTATACAAGGATCTACCTCAGTCGcaaTCGAGACTATACAAGGATCTACCTCAGTCGcaaTCGAGACTATACAAGGATCTACCTCAGTCGcacacaaGCAGAGGCTCTGGCAGCTTTTGCcaacaATGCATcGATATCaCTCGAGATAGTTGTAGGTACCCGACTACTACTACG
LLLB	GTAGCATCTGTCCGCTAGC	aTCGAGACTATACAAGGATCTACCTCAGTCGcaaTCGAGACTATACAAGGATCTACCTCAGTCGcaaTCGAGACTATACAAGGATCTACCTCAGTCGcaATCAGCCTCGACTGTGCCTTCTAGTTGCCAGCC	ATGCATcGATATCaCTCGAG	TCAGACGGT	GGTACCCGACTACTACTACG	GTAGCATCTGTCCGCTAGCaTCGAGACTATACAAGGATCTACCTCAGTCGcaaTCGAGACTATACAAGGATCTACCTCAGTCGcaaTCGAGACTATACAAGGATCTACCTCAGTCGcaATCAGCCTCGACTGTGCCTTCTAGTTGCCAGCCATGCATcGATATCaCTCGAGTCAGACGGTGGTACCCGACTACTACTACG
LLAL	GTAGCATCTGTCCGCTAGC	aTCGAGACTATACAAGGATCTACCTCAGTCGcaaTCGAGACTATACAAGGATCTACCTCAGTCGcaTATTTATTTATTTATTTGTTTGTTTGTTTTATTaTCGAGACTATACAAGGATCTACCTCAGTCGca	ATGCATcGATATCaCTCGAG	AACTTAGAC	GGTACCCGACTACTACTACG	GTAGCATCTGTCCGCTAGCaTCGAGACTATACAAGGATCTACCTCAGTCGcaaTCGAGACTATACAAGGATCTACCTCAGTCGcaTATTTATTTATTTATTTGTTTGTTTGTTTTATTaTCGAGACTATACAAGGATCTACCTCAGTCGcaATGCATcGATATCaCTCGAGAACTTAGACGGTACCCGACTACTACTACG
LLAA	GTAGCATCTGTCCGCTAGC	aTCGAGACTATACAAGGATCTACCTCAGTCGcaaTCGAGACTATACAAGGATCTACCTCAGTCGcaTATTTATTTATTTATTTGTTTGTTTGTTTTATTTATTTATTTATTTATTTGTTTGTTTGTTTTATT	ATGCATcGATATCaCTCGAG	TATCCAGAG	GGTACCCGACTACTACTACG	GTAGCATCTGTCCGCTAGCaTCGAGACTATACAAGGATCTACCTCAGTCGcaaTCGAGACTATACAAGGATCTACCTCAGTCGcaTATTTATTTATTTATTTGTTTGTTTGTTTTATTTATTTATTTATTTATTTGTTTGTTTGTTTTATTATGCATcGATATCaCTCGAGTATCCAGAGGGTACCCGACTACTACTACG
LLAp	GTAGCATCTGTCCGCTAGC	aTCGAGACTATACAAGGATCTACCTCAGTCGcaaTCGAGACTATACAAGGATCTACCTCAGTCGcaTATTTATTTATTTATTTGTTTGTTTGTTTTATTgtcagctccgactTGTAAATAtcagcctcgact	ATGCATcGATATCaCTCGAG	CTGTTCAGT	GGTACCCGACTACTACTACG	GTAGCATCTGTCCGCTAGCaTCGAGACTATACAAGGATCTACCTCAGTCGcaaTCGAGACTATACAAGGATCTACCTCAGTCGcaTATTTATTTATTTATTTGTTTGTTTGTTTTATTgtcagctccgactTGTAAATAtcagcctcgactATGCATcGATATCaCTCGAGCTGTTCAGTGGTACCCGACTACTACTACG
LLAS	GTAGCATCTGTCCGCTAGC	aTCGAGACTATACAAGGATCTACCTCAGTCGcaaTCGAGACTATACAAGGATCTACCTCAGTCGcaTATTTATTTATTTATTTGTTTGTTTGTTTTATTcacaaGCAGAGGCTCTGGCAGCTTTTGCcaaca	ATGCATcGATATCaCTCGAG	GCAACCGGC	GGTACCCGACTACTACTACG	GTAGCATCTGTCCGCTAGCaTCGAGACTATACAAGGATCTACCTCAGTCGcaaTCGAGACTATACAAGGATCTACCTCAGTCGcaTATTTATTTATTTATTTGTTTGTTTGTTTTATTcacaaGCAGAGGCTCTGGCAGCTTTTGCcaacaATGCATcGATATCaCTCGAGGCAACCGGCGGTACCCGACTACTACTACG
LLAB	GTAGCATCTGTCCGCTAGC	aTCGAGACTATACAAGGATCTACCTCAGTCGcaaTCGAGACTATACAAGGATCTACCTCAGTCGcaTATTTATTTATTTATTTGTTTGTTTGTTTTATTATCAGCCTCGACTGTGCCTTCTAGTTGCCAGCC	ATGCATcGATATCaCTCGAG	TACACACCT	GGTACCCGACTACTACTACG	GTAGCATCTGTCCGCTAGCaTCGAGACTATACAAGGATCTACCTCAGTCGcaaTCGAGACTATACAAGGATCTACCTCAGTCGcaTATTTATTTATTTATTTGTTTGTTTGTTTTATTATCAGCCTCGACTGTGCCTTCTAGTTGCCAGCCATGCATcGATATCaCTCGAGTACACACCTGGTACCCGACTACTACTACG
LLpL	GTAGCATCTGTCCGCTAGC	aTCGAGACTATACAAGGATCTACCTCAGTCGcaaTCGAGACTATACAAGGATCTACCTCAGTCGcagtcagctccgactTGTAAATAtcagcctcgactaTCGAGACTATACAAGGATCTACCTCAGTCGca	ATGCATcGATATCaCTCGAG	GCTACAGTA	GGTACCCGACTACTACTACG	GTAGCATCTGTCCGCTAGCaTCGAGACTATACAAGGATCTACCTCAGTCGcaaTCGAGACTATACAAGGATCTACCTCAGTCGcagtcagctccgactTGTAAATAtcagcctcgactaTCGAGACTATACAAGGATCTACCTCAGTCGcaATGCATcGATATCaCTCGAGGCTACAGTAGGTACCCGACTACTACTACG
LLpA	GTAGCATCTGTCCGCTAGC	aTCGAGACTATACAAGGATCTACCTCAGTCGcaaTCGAGACTATACAAGGATCTACCTCAGTCGcagtcagctccgactTGTAAATAtcagcctcgactTATTTATTTATTTATTTGTTTGTTTGTTTTATT	ATGCATcGATATCaCTCGAG	AGACCAGCT	GGTACCCGACTACTACTACG	GTAGCATCTGTCCGCTAGCaTCGAGACTATACAAGGATCTACCTCAGTCGcaaTCGAGACTATACAAGGATCTACCTCAGTCGcagtcagctccgactTGTAAATAtcagcctcgactTATTTATTTATTTATTTGTTTGTTTGTTTTATTATGCATcGATATCaCTCGAGAGACCAGCTGGTACCCGACTACTACTACG
LLpp	GTAGCATCTGTCCGCTAGC	aTCGAGACTATACAAGGATCTACCTCAGTCGcaaTCGAGACTATACAAGGATCTACCTCAGTCGcagtcagctccgactTGTAAATAtcagcctcgactgtcagctccgactTGTAAATAtcagcctcgact	ATGCATcGATATCaCTCGAG	GCCAGGACC	GGTACCCGACTACTACTACG	GTAGCATCTGTCCGCTAGCaTCGAGACTATACAAGGATCTACCTCAGTCGcaaTCGAGACTATACAAGGATCTACCTCAGTCGcagtcagctccgactTGTAAATAtcagcctcgactgtcagctccgactTGTAAATAtcagcctcgactATGCATcGATATCaCTCGAGGCCAGGACCGGTACCCGACTACTACTACG
LLpS	GTAGCATCTGTCCGCTAGC	aTCGAGACTATACAAGGATCTACCTCAGTCGcaaTCGAGACTATACAAGGATCTACCTCAGTCGcagtcagctccgactTGTAAATAtcagcctcgactcacaaGCAGAGGCTCTGGCAGCTTTTGCcaaca	ATGCATcGATATCaCTCGAG	TGTGATTCC	GGTACCCGACTACTACTACG	GTAGCATCTGTCCGCTAGCaTCGAGACTATACAAGGATCTACCTCAGTCGcaaTCGAGACTATACAAGGATCTACCTCAGTCGcagtcagctccgactTGTAAATAtcagcctcgactcacaaGCAGAGGCTCTGGCAGCTTTTGCcaacaATGCATcGATATCaCTCGAGTGTGATTCCGGTACCCGACTACTACTACG
LLpB	GTAGCATCTGTCCGCTAGC	aTCGAGACTATACAAGGATCTACCTCAGTCGcaaTCGAGACTATACAAGGATCTACCTCAGTCGcagtcagctccgactTGTAAATAtcagcctcgactATCAGCCTCGACTGTGCCTTCTAGTTGCCAGCC	ATGCATcGATATCaCTCGAG	TATTGCGCT	GGTACCCGACTACTACTACG	GTAGCATCTGTCCGCTAGCaTCGAGACTATACAAGGATCTACCTCAGTCGcaaTCGAGACTATACAAGGATCTACCTCAGTCGcagtcagctccgactTGTAAATAtcagcctcgactATCAGCCTCGACTGTGCCTTCTAGTTGCCAGCCATGCATcGATATCaCTCGAGTATTGCGCTGGTACCCGACTACTACTACG
LLSL	GTAGCATCTGTCCGCTAGC	aTCGAGACTATACAAGGATCTACCTCAGTCGcaaTCGAGACTATACAAGGATCTACCTCAGTCGcacacaaGCAGAGGCTCTGGCAGCTTTTGCcaacaaTCGAGACTATACAAGGATCTACCTCAGTCGca	ATGCATcGATATCaCTCGAG	ACAGCGCAT	GGTACCCGACTACTACTACG	GTAGCATCTGTCCGCTAGCaTCGAGACTATACAAGGATCTACCTCAGTCGcaaTCGAGACTATACAAGGATCTACCTCAGTCGcacacaaGCAGAGGCTCTGGCAGCTTTTGCcaacaaTCGAGACTATACAAGGATCTACCTCAGTCGcaATGCATcGATATCaCTCGAGACAGCGCATGGTACCCGACTACTACTACG
LLSA	GTAGCATCTGTCCGCTAGC	aTCGAGACTATACAAGGATCTACCTCAGTCGcaaTCGAGACTATACAAGGATCTACCTCAGTCGcacacaaGCAGAGGCTCTGGCAGCTTTTGCcaacaTATTTATTTATTTATTTGTTTGTTTGTTTTATT	ATGCATcGATATCaCTCGAG	TTCTGACAC	GGTACCCGACTACTACTACG	GTAGCATCTGTCCGCTAGCaTCGAGACTATACAAGGATCTACCTCAGTCGcaaTCGAGACTATACAAGGATCTACCTCAGTCGcacacaaGCAGAGGCTCTGGCAGCTTTTGCcaacaTATTTATTTATTTATTTGTTTGTTTGTTTTATTATGCATcGATATCaCTCGAGTTCTGACACGGTACCCGACTACTACTACG
LLSp	GTAGCATCTGTCCGCTAGC	aTCGAGACTATACAAGGATCTACCTCAGTCGcaaTCGAGACTATACAAGGATCTACCTCAGTCGcacacaaGCAGAGGCTCTGGCAGCTTTTGCcaacagtcagctccgactTGTAAATAtcagcctcgact	ATGCATcGATATCaCTCGAG	TCCTGAAGA	GGTACCCGACTACTACTACG	GTAGCATCTGTCCGCTAGCaTCGAGACTATACAAGGATCTACCTCAGTCGcaaTCGAGACTATACAAGGATCTACCTCAGTCGcacacaaGCAGAGGCTCTGGCAGCTTTTGCcaacagtcagctccgactTGTAAATAtcagcctcgactATGCATcGATATCaCTCGAGTCCTGAAGAGGTACCCGACTACTACTACG
LLSS	GTAGCATCTGTCCGCTAGC	aTCGAGACTATACAAGGATCTACCTCAGTCGcaaTCGAGACTATACAAGGATCTACCTCAGTCGcacacaaGCAGAGGCTCTGGCAGCTTTTGCcaacacacaaGCAGAGGCTCTGGCAGCTTTTGCcaaca	ATGCATcGATATCaCTCGAG	TAGCGGTGT	GGTACCCGACTACTACTACG	GTAGCATCTGTCCGCTAGCaTCGAGACTATACAAGGATCTACCTCAGTCGcaaTCGAGACTATACAAGGATCTACCTCAGTCGcacacaaGCAGAGGCTCTGGCAGCTTTTGCcaacacacaaGCAGAGGCTCTGGCAGCTTTTGCcaacaATGCATcGATATCaCTCGAGTAGCGGTGTGGTACCCGACTACTACTACG
LLSB	GTAGCATCTGTCCGCTAGC	aTCGAGACTATACAAGGATCTACCTCAGTCGcaaTCGAGACTATACAAGGATCTACCTCAGTCGcacacaaGCAGAGGCTCTGGCAGCTTTTGCcaacaATCAGCCTCGACTGTGCCTTCTAGTTGCCAGCC	ATGCATcGATATCaCTCGAG	TACGGCGGC	GGTACCCGACTACTACTACG	GTAGCATCTGTCCGCTAGCaTCGAGACTATACAAGGATCTACCTCAGTCGcaaTCGAGACTATACAAGGATCTACCTCAGTCGcacacaaGCAGAGGCTCTGGCAGCTTTTGCcaacaATCAGCCTCGACTGTGCCTTCTAGTTGCCAGCCATGCATcGATATCaCTCGAGTACGGCGGCGGTACCCGACTACTACTACG
LLBL	GTAGCATCTGTCCGCTAGC	aTCGAGACTATACAAGGATCTACCTCAGTCGcaaTCGAGACTATACAAGGATCTACCTCAGTCGcaATCAGCCTCGACTGTGCCTTCTAGTTGCCAGCCaTCGAGACTATACAAGGATCTACCTCAGTCGca	ATGCATcGATATCaCTCGAG	AGCCGGCTA	GGTACCCGACTACTACTACG	GTAGCATCTGTCCGCTAGCaTCGAGACTATACAAGGATCTACCTCAGTCGcaaTCGAGACTATACAAGGATCTACCTCAGTCGcaATCAGCCTCGACTGTGCCTTCTAGTTGCCAGCCaTCGAGACTATACAAGGATCTACCTCAGTCGcaATGCATcGATATCaCTCGAGAGCCGGCTAGGTACCCGACTACTACTACG
LLBA	GTAGCATCTGTCCGCTAGC	aTCGAGACTATACAAGGATCTACCTCAGTCGcaaTCGAGACTATACAAGGATCTACCTCAGTCGcaATCAGCCTCGACTGTGCCTTCTAGTTGCCAGCCTATTTATTTATTTATTTGTTTGTTTGTTTTATT	ATGCATcGATATCaCTCGAG	GCTATCAAG	GGTACCCGACTACTACTACG	GTAGCATCTGTCCGCTAGCaTCGAGACTATACAAGGATCTACCTCAGTCGcaaTCGAGACTATACAAGGATCTACCTCAGTCGcaATCAGCCTCGACTGTGCCTTCTAGTTGCCAGCCTATTTATTTATTTATTTGTTTGTTTGTTTTATTATGCATcGATATCaCTCGAGGCTATCAAGGGTACCCGACTACTACTACG
LLBp	GTAGCATCTGTCCGCTAGC	aTCGAGACTATACAAGGATCTACCTCAGTCGcaaTCGAGACTATACAAGGATCTACCTCAGTCGcaATCAGCCTCGACTGTGCCTTCTAGTTGCCAGCCgtcagctccgactTGTAAATAtcagcctcgact	ATGCATcGATATCaCTCGAG	AACCTGGTA	GGTACCCGACTACTACTACG	GTAGCATCTGTCCGCTAGCaTCGAGACTATACAAGGATCTACCTCAGTCGcaaTCGAGACTATACAAGGATCTACCTCAGTCGcaATCAGCCTCGACTGTGCCTTCTAGTTGCCAGCCgtcagctccgactTGTAAATAtcagcctcgactATGCATcGATATCaCTCGAGAACCTGGTAGGTACCCGACTACTACTACG
LLBS	GTAGCATCTGTCCGCTAGC	aTCGAGACTATACAAGGATCTACCTCAGTCGcaaTCGAGACTATACAAGGATCTACCTCAGTCGcaATCAGCCTCGACTGTGCCTTCTAGTTGCCAGCCcacaaGCAGAGGCTCTGGCAGCTTTTGCcaaca	ATGCATcGATATCaCTCGAG	CAGGAAGCA	GGTACCCGACTACTACTACG	GTAGCATCTGTCCGCTAGCaTCGAGACTATACAAGGATCTACCTCAGTCGcaaTCGAGACTATACAAGGATCTACCTCAGTCGcaATCAGCCTCGACTGTGCCTTCTAGTTGCCAGCCcacaaGCAGAGGCTCTGGCAGCTTTTGCcaacaATGCATcGATATCaCTCGAGCAGGAAGCAGGTACCCGACTACTACTACG
LLBB	GTAGCATCTGTCCGCTAGC	aTCGAGACTATACAAGGATCTACCTCAGTCGcaaTCGAGACTATACAAGGATCTACCTCAGTCGcaATCAGCCTCGACTGTGCCTTCTAGTTGCCAGCCATCAGCCTCGACTGTGCCTTCTAGTTGCCAGCC	ATGCATcGATATCaCTCGAG	GGCGCGGAA	GGTACCCGACTACTACTACG	GTAGCATCTGTCCGCTAGCaTCGAGACTATACAAGGATCTACCTCAGTCGcaaTCGAGACTATACAAGGATCTACCTCAGTCGcaATCAGCCTCGACTGTGCCTTCTAGTTGCCAGCCATCAGCCTCGACTGTGCCTTCTAGTTGCCAGCCATGCATcGATATCaCTCGAGGGCGCGGAAGGTACCCGACTACTACTACG
LALL	GTAGCATCTGTCCGCTAGC	aTCGAGACTATACAAGGATCTACCTCAGTCGcaTATTTATTTATTTATTTGTTTGTTTGTTTTATTaTCGAGACTATACAAGGATCTACCTCAGTCGcaaTCGAGACTATACAAGGATCTACCTCAGTCGca	ATGCATcGATATCaCTCGAG	ACTACCAAG	GGTACCCGACTACTACTACG	GTAGCATCTGTCCGCTAGCaTCGAGACTATACAAGGATCTACCTCAGTCGcaTATTTATTTATTTATTTGTTTGTTTGTTTTATTaTCGAGACTATACAAGGATCTACCTCAGTCGcaaTCGAGACTATACAAGGATCTACCTCAGTCGcaATGCATcGATATCaCTCGAGACTACCAAGGGTACCCGACTACTACTACG
LALA	GTAGCATCTGTCCGCTAGC	aTCGAGACTATACAAGGATCTACCTCAGTCGcaTATTTATTTATTTATTTGTTTGTTTGTTTTATTaTCGAGACTATACAAGGATCTACCTCAGTCGcaTATTTATTTATTTATTTGTTTGTTTGTTTTATT	ATGCATcGATATCaCTCGAG	GATCCAGCG	GGTACCCGACTACTACTACG	GTAGCATCTGTCCGCTAGCaTCGAGACTATACAAGGATCTACCTCAGTCGcaTATTTATTTATTTATTTGTTTGTTTGTTTTATTaTCGAGACTATACAAGGATCTACCTCAGTCGcaTATTTATTTATTTATTTGTTTGTTTGTTTTATTATGCATcGATATCaCTCGAGGATCCAGCGGGTACCCGACTACTACTACG
LALp	GTAGCATCTGTCCGCTAGC	aTCGAGACTATACAAGGATCTACCTCAGTCGcaTATTTATTTATTTATTTGTTTGTTTGTTTTATTaTCGAGACTATACAAGGATCTACCTCAGTCGcagtcagctccgactTGTAAATAtcagcctcgact	ATGCATcGATATCaCTCGAG	CAGTCGGTG	GGTACCCGACTACTACTACG	GTAGCATCTGTCCGCTAGCaTCGAGACTATACAAGGATCTACCTCAGTCGcaTATTTATTTATTTATTTGTTTGTTTGTTTTATTaTCGAGACTATACAAGGATCTACCTCAGTCGcagtcagctccgactTGTAAATAtcagcctcgactATGCATcGATATCaCTCGAGCAGTCGGTGGGTACCCGACTACTACTACG
LALS	GTAGCATCTGTCCGCTAGC	aTCGAGACTATACAAGGATCTACCTCAGTCGcaTATTTATTTATTTATTTGTTTGTTTGTTTTATTaTCGAGACTATACAAGGATCTACCTCAGTCGcacacaaGCAGAGGCTCTGGCAGCTTTTGCcaaca	ATGCATcGATATCaCTCGAG	TGCTATGAG	GGTACCCGACTACTACTACG	GTAGCATCTGTCCGCTAGCaTCGAGACTATACAAGGATCTACCTCAGTCGcaTATTTATTTATTTATTTGTTTGTTTGTTTTATTaTCGAGACTATACAAGGATCTACCTCAGTCGcacacaaGCAGAGGCTCTGGCAGCTTTTGCcaacaATGCATcGATATCaCTCGAGTGCTATGAGGGTACCCGACTACTACTACG
LALB	GTAGCATCTGTCCGCTAGC	aTCGAGACTATACAAGGATCTACCTCAGTCGcaTATTTATTTATTTATTTGTTTGTTTGTTTTATTaTCGAGACTATACAAGGATCTACCTCAGTCGcaATCAGCCTCGACTGTGCCTTCTAGTTGCCAGCC	ATGCATcGATATCaCTCGAG	TGAGGTGTC	GGTACCCGACTACTACTACG	GTAGCATCTGTCCGCTAGCaTCGAGACTATACAAGGATCTACCTCAGTCGcaTATTTATTTATTTATTTGTTTGTTTGTTTTATTaTCGAGACTATACAAGGATCTACCTCAGTCGcaATCAGCCTCGACTGTGCCTTCTAGTTGCCAGCCATGCATcGATATCaCTCGAGTGAGGTGTCGGTACCCGACTACTACTACG
LAAL	GTAGCATCTGTCCGCTAGC	aTCGAGACTATACAAGGATCTACCTCAGTCGcaTATTTATTTATTTATTTGTTTGTTTGTTTTATTTATTTATTTATTTATTTGTTTGTTTGTTTTATTaTCGAGACTATACAAGGATCTACCTCAGTCGca	ATGCATcGATATCaCTCGAG	AGGCGAGAC	GGTACCCGACTACTACTACG	GTAGCATCTGTCCGCTAGCaTCGAGACTATACAAGGATCTACCTCAGTCGcaTATTTATTTATTTATTTGTTTGTTTGTTTTATTTATTTATTTATTTATTTGTTTGTTTGTTTTATTaTCGAGACTATACAAGGATCTACCTCAGTCGcaATGCATcGATATCaCTCGAGAGGCGAGACGGTACCCGACTACTACTACG
LAAA	GTAGCATCTGTCCGCTAGC	aTCGAGACTATACAAGGATCTACCTCAGTCGcaTATTTATTTATTTATTTGTTTGTTTGTTTTATTTATTTATTTATTTATTTGTTTGTTTGTTTTATTTATTTATTTATTTATTTGTTTGTTTGTTTTATT	ATGCATcGATATCaCTCGAG	TGCTGATCT	GGTACCCGACTACTACTACG	GTAGCATCTGTCCGCTAGCaTCGAGACTATACAAGGATCTACCTCAGTCGcaTATTTATTTATTTATTTGTTTGTTTGTTTTATTTATTTATTTATTTATTTGTTTGTTTGTTTTATTTATTTATTTATTTATTTGTTTGTTTGTTTTATTATGCATcGATATCaCTCGAGTGCTGATCTGGTACCCGACTACTACTACG
LAAp	GTAGCATCTGTCCGCTAGC	aTCGAGACTATACAAGGATCTACCTCAGTCGcaTATTTATTTATTTATTTGTTTGTTTGTTTTATTTATTTATTTATTTATTTGTTTGTTTGTTTTATTgtcagctccgactTGTAAATAtcagcctcgact	ATGCATcGATATCaCTCGAG	CTTACTAGC	GGTACCCGACTACTACTACG	GTAGCATCTGTCCGCTAGCaTCGAGACTATACAAGGATCTACCTCAGTCGcaTATTTATTTATTTATTTGTTTGTTTGTTTTATTTATTTATTTATTTATTTGTTTGTTTGTTTTATTgtcagctccgactTGTAAATAtcagcctcgactATGCATcGATATCaCTCGAGCTTACTAGCGGTACCCGACTACTACTACG
LAAS	GTAGCATCTGTCCGCTAGC	aTCGAGACTATACAAGGATCTACCTCAGTCGcaTATTTATTTATTTATTTGTTTGTTTGTTTTATTTATTTATTTATTTATTTGTTTGTTTGTTTTATTcacaaGCAGAGGCTCTGGCAGCTTTTGCcaaca	ATGCATcGATATCaCTCGAG	CGCGATAGT	GGTACCCGACTACTACTACG	GTAGCATCTGTCCGCTAGCaTCGAGACTATACAAGGATCTACCTCAGTCGcaTATTTATTTATTTATTTGTTTGTTTGTTTTATTTATTTATTTATTTATTTGTTTGTTTGTTTTATTcacaaGCAGAGGCTCTGGCAGCTTTTGCcaacaATGCATcGATATCaCTCGAGCGCGATAGTGGTACCCGACTACTACTACG
LAAB	GTAGCATCTGTCCGCTAGC	aTCGAGACTATACAAGGATCTACCTCAGTCGcaTATTTATTTATTTATTTGTTTGTTTGTTTTATTTATTTATTTATTTATTTGTTTGTTTGTTTTATTATCAGCCTCGACTGTGCCTTCTAGTTGCCAGCC	ATGCATcGATATCaCTCGAG	CGTCTCCGG	GGTACCCGACTACTACTACG	GTAGCATCTGTCCGCTAGCaTCGAGACTATACAAGGATCTACCTCAGTCGcaTATTTATTTATTTATTTGTTTGTTTGTTTTATTTATTTATTTATTTATTTGTTTGTTTGTTTTATTATCAGCCTCGACTGTGCCTTCTAGTTGCCAGCCATGCATcGATATCaCTCGAGCGTCTCCGGGGTACCCGACTACTACTACG
LApL	GTAGCATCTGTCCGCTAGC	aTCGAGACTATACAAGGATCTACCTCAGTCGcaTATTTATTTATTTATTTGTTTGTTTGTTTTATTgtcagctccgactTGTAAATAtcagcctcgactaTCGAGACTATACAAGGATCTACCTCAGTCGca	ATGCATcGATATCaCTCGAG	CGTACTAGA	GGTACCCGACTACTACTACG	GTAGCATCTGTCCGCTAGCaTCGAGACTATACAAGGATCTACCTCAGTCGcaTATTTATTTATTTATTTGTTTGTTTGTTTTATTgtcagctccgactTGTAAATAtcagcctcgactaTCGAGACTATACAAGGATCTACCTCAGTCGcaATGCATcGATATCaCTCGAGCGTACTAGAGGTACCCGACTACTACTACG
LApA	GTAGCATCTGTCCGCTAGC	aTCGAGACTATACAAGGATCTACCTCAGTCGcaTATTTATTTATTTATTTGTTTGTTTGTTTTATTgtcagctccgactTGTAAATAtcagcctcgactTATTTATTTATTTATTTGTTTGTTTGTTTTATT	ATGCATcGATATCaCTCGAG	GAGATTGTT	GGTACCCGACTACTACTACG	GTAGCATCTGTCCGCTAGCaTCGAGACTATACAAGGATCTACCTCAGTCGcaTATTTATTTATTTATTTGTTTGTTTGTTTTATTgtcagctccgactTGTAAATAtcagcctcgactTATTTATTTATTTATTTGTTTGTTTGTTTTATTATGCATcGATATCaCTCGAGGAGATTGTTGGTACCCGACTACTACTACG
LApp	GTAGCATCTGTCCGCTAGC	aTCGAGACTATACAAGGATCTACCTCAGTCGcaTATTTATTTATTTATTTGTTTGTTTGTTTTATTgtcagctccgactTGTAAATAtcagcctcgactgtcagctccgactTGTAAATAtcagcctcgact	ATGCATcGATATCaCTCGAG	GAGATAGCG	GGTACCCGACTACTACTACG	GTAGCATCTGTCCGCTAGCaTCGAGACTATACAAGGATCTACCTCAGTCGcaTATTTATTTATTTATTTGTTTGTTTGTTTTATTgtcagctccgactTGTAAATAtcagcctcgactgtcagctccgactTGTAAATAtcagcctcgactATGCATcGATATCaCTCGAGGAGATAGCGGGTACCCGACTACTACTACG
LApS	GTAGCATCTGTCCGCTAGC	aTCGAGACTATACAAGGATCTACCTCAGTCGcaTATTTATTTATTTATTTGTTTGTTTGTTTTATTgtcagctccgactTGTAAATAtcagcctcgactcacaaGCAGAGGCTCTGGCAGCTTTTGCcaaca	ATGCATcGATATCaCTCGAG	CGCGTAACG	GGTACCCGACTACTACTACG	GTAGCATCTGTCCGCTAGCaTCGAGACTATACAAGGATCTACCTCAGTCGcaTATTTATTTATTTATTTGTTTGTTTGTTTTATTgtcagctccgactTGTAAATAtcagcctcgactcacaaGCAGAGGCTCTGGCAGCTTTTGCcaacaATGCATcGATATCaCTCGAGCGCGTAACGGGTACCCGACTACTACTACG
LApB	GTAGCATCTGTCCGCTAGC	aTCGAGACTATACAAGGATCTACCTCAGTCGcaTATTTATTTATTTATTTGTTTGTTTGTTTTATTgtcagctccgactTGTAAATAtcagcctcgactATCAGCCTCGACTGTGCCTTCTAGTTGCCAGCC	ATGCATcGATATCaCTCGAG	CCTTAAGAG	GGTACCCGACTACTACTACG	GTAGCATCTGTCCGCTAGCaTCGAGACTATACAAGGATCTACCTCAGTCGcaTATTTATTTATTTATTTGTTTGTTTGTTTTATTgtcagctccgactTGTAAATAtcagcctcgactATCAGCCTCGACTGTGCCTTCTAGTTGCCAGCCATGCATcGATATCaCTCGAGCCTTAAGAGGGTACCCGACTACTACTACG
LASL	GTAGCATCTGTCCGCTAGC	aTCGAGACTATACAAGGATCTACCTCAGTCGcaTATTTATTTATTTATTTGTTTGTTTGTTTTATTcacaaGCAGAGGCTCTGGCAGCTTTTGCcaacaaTCGAGACTATACAAGGATCTACCTCAGTCGca	ATGCATcGATATCaCTCGAG	TTAGACCAG	GGTACCCGACTACTACTACG	GTAGCATCTGTCCGCTAGCaTCGAGACTATACAAGGATCTACCTCAGTCGcaTATTTATTTATTTATTTGTTTGTTTGTTTTATTcacaaGCAGAGGCTCTGGCAGCTTTTGCcaacaaTCGAGACTATACAAGGATCTACCTCAGTCGcaATGCATcGATATCaCTCGAGTTAGACCAGGGTACCCGACTACTACTACG
LASA	GTAGCATCTGTCCGCTAGC	aTCGAGACTATACAAGGATCTACCTCAGTCGcaTATTTATTTATTTATTTGTTTGTTTGTTTTATTcacaaGCAGAGGCTCTGGCAGCTTTTGCcaacaTATTTATTTATTTATTTGTTTGTTTGTTTTATT	ATGCATcGATATCaCTCGAG	TTATCAATC	GGTACCCGACTACTACTACG	GTAGCATCTGTCCGCTAGCaTCGAGACTATACAAGGATCTACCTCAGTCGcaTATTTATTTATTTATTTGTTTGTTTGTTTTATTcacaaGCAGAGGCTCTGGCAGCTTTTGCcaacaTATTTATTTATTTATTTGTTTGTTTGTTTTATTATGCATcGATATCaCTCGAGTTATCAATCGGTACCCGACTACTACTACG
LASp	GTAGCATCTGTCCGCTAGC	aTCGAGACTATACAAGGATCTACCTCAGTCGcaTATTTATTTATTTATTTGTTTGTTTGTTTTATTcacaaGCAGAGGCTCTGGCAGCTTTTGCcaacagtcagctccgactTGTAAATAtcagcctcgact	ATGCATcGATATCaCTCGAG	AAGCATACT	GGTACCCGACTACTACTACG	GTAGCATCTGTCCGCTAGCaTCGAGACTATACAAGGATCTACCTCAGTCGcaTATTTATTTATTTATTTGTTTGTTTGTTTTATTcacaaGCAGAGGCTCTGGCAGCTTTTGCcaacagtcagctccgactTGTAAATAtcagcctcgactATGCATcGATATCaCTCGAGAAGCATACTGGTACCCGACTACTACTACG
LASS	GTAGCATCTGTCCGCTAGC	aTCGAGACTATACAAGGATCTACCTCAGTCGcaTATTTATTTATTTATTTGTTTGTTTGTTTTATTcacaaGCAGAGGCTCTGGCAGCTTTTGCcaacacacaaGCAGAGGCTCTGGCAGCTTTTGCcaaca	ATGCATcGATATCaCTCGAG	GAGGCTGTT	GGTACCCGACTACTACTACG	GTAGCATCTGTCCGCTAGCaTCGAGACTATACAAGGATCTACCTCAGTCGcaTATTTATTTATTTATTTGTTTGTTTGTTTTATTcacaaGCAGAGGCTCTGGCAGCTTTTGCcaacacacaaGCAGAGGCTCTGGCAGCTTTTGCcaacaATGCATcGATATCaCTCGAGGAGGCTGTTGGTACCCGACTACTACTACG
LASB	GTAGCATCTGTCCGCTAGC	aTCGAGACTATACAAGGATCTACCTCAGTCGcaTATTTATTTATTTATTTGTTTGTTTGTTTTATTcacaaGCAGAGGCTCTGGCAGCTTTTGCcaacaATCAGCCTCGACTGTGCCTTCTAGTTGCCAGCC	ATGCATcGATATCaCTCGAG	GTCGAGCGC	GGTACCCGACTACTACTACG	GTAGCATCTGTCCGCTAGCaTCGAGACTATACAAGGATCTACCTCAGTCGcaTATTTATTTATTTATTTGTTTGTTTGTTTTATTcacaaGCAGAGGCTCTGGCAGCTTTTGCcaacaATCAGCCTCGACTGTGCCTTCTAGTTGCCAGCCATGCATcGATATCaCTCGAGGTCGAGCGCGGTACCCGACTACTACTACG
LABL	GTAGCATCTGTCCGCTAGC	aTCGAGACTATACAAGGATCTACCTCAGTCGcaTATTTATTTATTTATTTGTTTGTTTGTTTTATTATCAGCCTCGACTGTGCCTTCTAGTTGCCAGCCaTCGAGACTATACAAGGATCTACCTCAGTCGca	ATGCATcGATATCaCTCGAG	TATCACTAT	GGTACCCGACTACTACTACG	GTAGCATCTGTCCGCTAGCaTCGAGACTATACAAGGATCTACCTCAGTCGcaTATTTATTTATTTATTTGTTTGTTTGTTTTATTATCAGCCTCGACTGTGCCTTCTAGTTGCCAGCCaTCGAGACTATACAAGGATCTACCTCAGTCGcaATGCATcGATATCaCTCGAGTATCACTATGGTACCCGACTACTACTACG
LABA	GTAGCATCTGTCCGCTAGC	aTCGAGACTATACAAGGATCTACCTCAGTCGcaTATTTATTTATTTATTTGTTTGTTTGTTTTATTATCAGCCTCGACTGTGCCTTCTAGTTGCCAGCCTATTTATTTATTTATTTGTTTGTTTGTTTTATT	ATGCATcGATATCaCTCGAG	AACCGGAAG	GGTACCCGACTACTACTACG	GTAGCATCTGTCCGCTAGCaTCGAGACTATACAAGGATCTACCTCAGTCGcaTATTTATTTATTTATTTGTTTGTTTGTTTTATTATCAGCCTCGACTGTGCCTTCTAGTTGCCAGCCTATTTATTTATTTATTTGTTTGTTTGTTTTATTATGCATcGATATCaCTCGAGAACCGGAAGGGTACCCGACTACTACTACG
LABp	GTAGCATCTGTCCGCTAGC	aTCGAGACTATACAAGGATCTACCTCAGTCGcaTATTTATTTATTTATTTGTTTGTTTGTTTTATTATCAGCCTCGACTGTGCCTTCTAGTTGCCAGCCgtcagctccgactTGTAAATAtcagcctcgact	ATGCATcGATATCaCTCGAG	CTCCTTACC	GGTACCCGACTACTACTACG	GTAGCATCTGTCCGCTAGCaTCGAGACTATACAAGGATCTACCTCAGTCGcaTATTTATTTATTTATTTGTTTGTTTGTTTTATTATCAGCCTCGACTGTGCCTTCTAGTTGCCAGCCgtcagctccgactTGTAAATAtcagcctcgactATGCATcGATATCaCTCGAGCTCCTTACCGGTACCCGACTACTACTACG
LABS	GTAGCATCTGTCCGCTAGC	aTCGAGACTATACAAGGATCTACCTCAGTCGcaTATTTATTTATTTATTTGTTTGTTTGTTTTATTATCAGCCTCGACTGTGCCTTCTAGTTGCCAGCCcacaaGCAGAGGCTCTGGCAGCTTTTGCcaaca	ATGCATcGATATCaCTCGAG	ATGCCTAGA	GGTACCCGACTACTACTACG	GTAGCATCTGTCCGCTAGCaTCGAGACTATACAAGGATCTACCTCAGTCGcaTATTTATTTATTTATTTGTTTGTTTGTTTTATTATCAGCCTCGACTGTGCCTTCTAGTTGCCAGCCcacaaGCAGAGGCTCTGGCAGCTTTTGCcaacaATGCATcGATATCaCTCGAGATGCCTAGAGGTACCCGACTACTACTACG
LABB	GTAGCATCTGTCCGCTAGC	aTCGAGACTATACAAGGATCTACCTCAGTCGcaTATTTATTTATTTATTTGTTTGTTTGTTTTATTATCAGCCTCGACTGTGCCTTCTAGTTGCCAGCCATCAGCCTCGACTGTGCCTTCTAGTTGCCAGCC	ATGCATcGATATCaCTCGAG	TGATGCTCT	GGTACCCGACTACTACTACG	GTAGCATCTGTCCGCTAGCaTCGAGACTATACAAGGATCTACCTCAGTCGcaTATTTATTTATTTATTTGTTTGTTTGTTTTATTATCAGCCTCGACTGTGCCTTCTAGTTGCCAGCCATCAGCCTCGACTGTGCCTTCTAGTTGCCAGCCATGCATcGATATCaCTCGAGTGATGCTCTGGTACCCGACTACTACTACG
LpLL	GTAGCATCTGTCCGCTAGC	aTCGAGACTATACAAGGATCTACCTCAGTCGcagtcagctccgactTGTAAATAtcagcctcgactaTCGAGACTATACAAGGATCTACCTCAGTCGcaaTCGAGACTATACAAGGATCTACCTCAGTCGca	ATGCATcGATATCaCTCGAG	GCTACAGCG	GGTACCCGACTACTACTACG	GTAGCATCTGTCCGCTAGCaTCGAGACTATACAAGGATCTACCTCAGTCGcagtcagctccgactTGTAAATAtcagcctcgactaTCGAGACTATACAAGGATCTACCTCAGTCGcaaTCGAGACTATACAAGGATCTACCTCAGTCGcaATGCATcGATATCaCTCGAGGCTACAGCGGGTACCCGACTACTACTACG
LpLA	GTAGCATCTGTCCGCTAGC	aTCGAGACTATACAAGGATCTACCTCAGTCGcagtcagctccgactTGTAAATAtcagcctcgactaTCGAGACTATACAAGGATCTACCTCAGTCGcaTATTTATTTATTTATTTGTTTGTTTGTTTTATT	ATGCATcGATATCaCTCGAG	TGGTGAAGG	GGTACCCGACTACTACTACG	GTAGCATCTGTCCGCTAGCaTCGAGACTATACAAGGATCTACCTCAGTCGcagtcagctccgactTGTAAATAtcagcctcgactaTCGAGACTATACAAGGATCTACCTCAGTCGcaTATTTATTTATTTATTTGTTTGTTTGTTTTATTATGCATcGATATCaCTCGAGTGGTGAAGGGGTACCCGACTACTACTACG
LpLp	GTAGCATCTGTCCGCTAGC	aTCGAGACTATACAAGGATCTACCTCAGTCGcagtcagctccgactTGTAAATAtcagcctcgactaTCGAGACTATACAAGGATCTACCTCAGTCGcagtcagctccgactTGTAAATAtcagcctcgact	ATGCATcGATATCaCTCGAG	ATAGAGCGG	GGTACCCGACTACTACTACG	GTAGCATCTGTCCGCTAGCaTCGAGACTATACAAGGATCTACCTCAGTCGcagtcagctccgactTGTAAATAtcagcctcgactaTCGAGACTATACAAGGATCTACCTCAGTCGcagtcagctccgactTGTAAATAtcagcctcgactATGCATcGATATCaCTCGAGATAGAGCGGGGTACCCGACTACTACTACG
LpLS	GTAGCATCTGTCCGCTAGC	aTCGAGACTATACAAGGATCTACCTCAGTCGcagtcagctccgactTGTAAATAtcagcctcgactaTCGAGACTATACAAGGATCTACCTCAGTCGcacacaaGCAGAGGCTCTGGCAGCTTTTGCcaaca	ATGCATcGATATCaCTCGAG	TGATGAACT	GGTACCCGACTACTACTACG	GTAGCATCTGTCCGCTAGCaTCGAGACTATACAAGGATCTACCTCAGTCGcagtcagctccgactTGTAAATAtcagcctcgactaTCGAGACTATACAAGGATCTACCTCAGTCGcacacaaGCAGAGGCTCTGGCAGCTTTTGCcaacaATGCATcGATATCaCTCGAGTGATGAACTGGTACCCGACTACTACTACG
LpLB	GTAGCATCTGTCCGCTAGC	aTCGAGACTATACAAGGATCTACCTCAGTCGcagtcagctccgactTGTAAATAtcagcctcgactaTCGAGACTATACAAGGATCTACCTCAGTCGcaATCAGCCTCGACTGTGCCTTCTAGTTGCCAGCC	ATGCATcGATATCaCTCGAG	CTTCAACCG	GGTACCCGACTACTACTACG	GTAGCATCTGTCCGCTAGCaTCGAGACTATACAAGGATCTACCTCAGTCGcagtcagctccgactTGTAAATAtcagcctcgactaTCGAGACTATACAAGGATCTACCTCAGTCGcaATCAGCCTCGACTGTGCCTTCTAGTTGCCAGCCATGCATcGATATCaCTCGAGCTTCAACCGGGTACCCGACTACTACTACG
LpAL	GTAGCATCTGTCCGCTAGC	aTCGAGACTATACAAGGATCTACCTCAGTCGcagtcagctccgactTGTAAATAtcagcctcgactTATTTATTTATTTATTTGTTTGTTTGTTTTATTaTCGAGACTATACAAGGATCTACCTCAGTCGca	ATGCATcGATATCaCTCGAG	TACCAGTGA	GGTACCCGACTACTACTACG	GTAGCATCTGTCCGCTAGCaTCGAGACTATACAAGGATCTACCTCAGTCGcagtcagctccgactTGTAAATAtcagcctcgactTATTTATTTATTTATTTGTTTGTTTGTTTTATTaTCGAGACTATACAAGGATCTACCTCAGTCGcaATGCATcGATATCaCTCGAGTACCAGTGAGGTACCCGACTACTACTACG
LpAA	GTAGCATCTGTCCGCTAGC	aTCGAGACTATACAAGGATCTACCTCAGTCGcagtcagctccgactTGTAAATAtcagcctcgactTATTTATTTATTTATTTGTTTGTTTGTTTTATTTATTTATTTATTTATTTGTTTGTTTGTTTTATT	ATGCATcGATATCaCTCGAG	AACATCACG	GGTACCCGACTACTACTACG	GTAGCATCTGTCCGCTAGCaTCGAGACTATACAAGGATCTACCTCAGTCGcagtcagctccgactTGTAAATAtcagcctcgactTATTTATTTATTTATTTGTTTGTTTGTTTTATTTATTTATTTATTTATTTGTTTGTTTGTTTTATTATGCATcGATATCaCTCGAGAACATCACGGGTACCCGACTACTACTACG
LpAp	GTAGCATCTGTCCGCTAGC	aTCGAGACTATACAAGGATCTACCTCAGTCGcagtcagctccgactTGTAAATAtcagcctcgactTATTTATTTATTTATTTGTTTGTTTGTTTTATTgtcagctccgactTGTAAATAtcagcctcgact	ATGCATcGATATCaCTCGAG	CGGATTGAC	GGTACCCGACTACTACTACG	GTAGCATCTGTCCGCTAGCaTCGAGACTATACAAGGATCTACCTCAGTCGcagtcagctccgactTGTAAATAtcagcctcgactTATTTATTTATTTATTTGTTTGTTTGTTTTATTgtcagctccgactTGTAAATAtcagcctcgactATGCATcGATATCaCTCGAGCGGATTGACGGTACCCGACTACTACTACG
LpAS	GTAGCATCTGTCCGCTAGC	aTCGAGACTATACAAGGATCTACCTCAGTCGcagtcagctccgactTGTAAATAtcagcctcgactTATTTATTTATTTATTTGTTTGTTTGTTTTATTcacaaGCAGAGGCTCTGGCAGCTTTTGCcaaca	ATGCATcGATATCaCTCGAG	CTAACTAGG	GGTACCCGACTACTACTACG	GTAGCATCTGTCCGCTAGCaTCGAGACTATACAAGGATCTACCTCAGTCGcagtcagctccgactTGTAAATAtcagcctcgactTATTTATTTATTTATTTGTTTGTTTGTTTTATTcacaaGCAGAGGCTCTGGCAGCTTTTGCcaacaATGCATcGATATCaCTCGAGCTAACTAGGGGTACCCGACTACTACTACG
LpAB	GTAGCATCTGTCCGCTAGC	aTCGAGACTATACAAGGATCTACCTCAGTCGcagtcagctccgactTGTAAATAtcagcctcgactTATTTATTTATTTATTTGTTTGTTTGTTTTATTATCAGCCTCGACTGTGCCTTCTAGTTGCCAGCC	ATGCATcGATATCaCTCGAG	ACCTGCTGC	GGTACCCGACTACTACTACG	GTAGCATCTGTCCGCTAGCaTCGAGACTATACAAGGATCTACCTCAGTCGcagtcagctccgactTGTAAATAtcagcctcgactTATTTATTTATTTATTTGTTTGTTTGTTTTATTATCAGCCTCGACTGTGCCTTCTAGTTGCCAGCCATGCATcGATATCaCTCGAGACCTGCTGCGGTACCCGACTACTACTACG
LppL	GTAGCATCTGTCCGCTAGC	aTCGAGACTATACAAGGATCTACCTCAGTCGcagtcagctccgactTGTAAATAtcagcctcgactgtcagctccgactTGTAAATAtcagcctcgactaTCGAGACTATACAAGGATCTACCTCAGTCGca	ATGCATcGATATCaCTCGAG	ACCTATTCA	GGTACCCGACTACTACTACG	GTAGCATCTGTCCGCTAGCaTCGAGACTATACAAGGATCTACCTCAGTCGcagtcagctccgactTGTAAATAtcagcctcgactgtcagctccgactTGTAAATAtcagcctcgactaTCGAGACTATACAAGGATCTACCTCAGTCGcaATGCATcGATATCaCTCGAGACCTATTCAGGTACCCGACTACTACTACG
LppA	GTAGCATCTGTCCGCTAGC	aTCGAGACTATACAAGGATCTACCTCAGTCGcagtcagctccgactTGTAAATAtcagcctcgactgtcagctccgactTGTAAATAtcagcctcgactTATTTATTTATTTATTTGTTTGTTTGTTTTATT	ATGCATcGATATCaCTCGAG	TCTTACTGA	GGTACCCGACTACTACTACG	GTAGCATCTGTCCGCTAGCaTCGAGACTATACAAGGATCTACCTCAGTCGcagtcagctccgactTGTAAATAtcagcctcgactgtcagctccgactTGTAAATAtcagcctcgactTATTTATTTATTTATTTGTTTGTTTGTTTTATTATGCATcGATATCaCTCGAGTCTTACTGAGGTACCCGACTACTACTACG
Lppp	GTAGCATCTGTCCGCTAGC	aTCGAGACTATACAAGGATCTACCTCAGTCGcagtcagctccgactTGTAAATAtcagcctcgactgtcagctccgactTGTAAATAtcagcctcgactgtcagctccgactTGTAAATAtcagcctcgact	ATGCATcGATATCaCTCGAG	TCACTAAGG	GGTACCCGACTACTACTACG	GTAGCATCTGTCCGCTAGCaTCGAGACTATACAAGGATCTACCTCAGTCGcagtcagctccgactTGTAAATAtcagcctcgactgtcagctccgactTGTAAATAtcagcctcgactgtcagctccgactTGTAAATAtcagcctcgactATGCATcGATATCaCTCGAGTCACTAAGGGGTACCCGACTACTACTACG
LppS	GTAGCATCTGTCCGCTAGC	aTCGAGACTATACAAGGATCTACCTCAGTCGcagtcagctccgactTGTAAATAtcagcctcgactgtcagctccgactTGTAAATAtcagcctcgactcacaaGCAGAGGCTCTGGCAGCTTTTGCcaaca	ATGCATcGATATCaCTCGAG	ACCTCTTCC	GGTACCCGACTACTACTACG	GTAGCATCTGTCCGCTAGCaTCGAGACTATACAAGGATCTACCTCAGTCGcagtcagctccgactTGTAAATAtcagcctcgactgtcagctccgactTGTAAATAtcagcctcgactcacaaGCAGAGGCTCTGGCAGCTTTTGCcaacaATGCATcGATATCaCTCGAGACCTCTTCCGGTACCCGACTACTACTACG
LppB	GTAGCATCTGTCCGCTAGC	aTCGAGACTATACAAGGATCTACCTCAGTCGcagtcagctccgactTGTAAATAtcagcctcgactgtcagctccgactTGTAAATAtcagcctcgactATCAGCCTCGACTGTGCCTTCTAGTTGCCAGCC	ATGCATcGATATCaCTCGAG	GACGAGCAA	GGTACCCGACTACTACTACG	GTAGCATCTGTCCGCTAGCaTCGAGACTATACAAGGATCTACCTCAGTCGcagtcagctccgactTGTAAATAtcagcctcgactgtcagctccgactTGTAAATAtcagcctcgactATCAGCCTCGACTGTGCCTTCTAGTTGCCAGCCATGCATcGATATCaCTCGAGGACGAGCAAGGTACCCGACTACTACTACG
LpSL	GTAGCATCTGTCCGCTAGC	aTCGAGACTATACAAGGATCTACCTCAGTCGcagtcagctccgactTGTAAATAtcagcctcgactcacaaGCAGAGGCTCTGGCAGCTTTTGCcaacaaTCGAGACTATACAAGGATCTACCTCAGTCGca	ATGCATcGATATCaCTCGAG	ATGCTACTC	GGTACCCGACTACTACTACG	GTAGCATCTGTCCGCTAGCaTCGAGACTATACAAGGATCTACCTCAGTCGcagtcagctccgactTGTAAATAtcagcctcgactcacaaGCAGAGGCTCTGGCAGCTTTTGCcaacaaTCGAGACTATACAAGGATCTACCTCAGTCGcaATGCATcGATATCaCTCGAGATGCTACTCGGTACCCGACTACTACTACG
LpSA	GTAGCATCTGTCCGCTAGC	aTCGAGACTATACAAGGATCTACCTCAGTCGcagtcagctccgactTGTAAATAtcagcctcgactcacaaGCAGAGGCTCTGGCAGCTTTTGCcaacaTATTTATTTATTTATTTGTTTGTTTGTTTTATT	ATGCATcGATATCaCTCGAG	CTGAGCGCA	GGTACCCGACTACTACTACG	GTAGCATCTGTCCGCTAGCaTCGAGACTATACAAGGATCTACCTCAGTCGcagtcagctccgactTGTAAATAtcagcctcgactcacaaGCAGAGGCTCTGGCAGCTTTTGCcaacaTATTTATTTATTTATTTGTTTGTTTGTTTTATTATGCATcGATATCaCTCGAGCTGAGCGCAGGTACCCGACTACTACTACG
LpSp	GTAGCATCTGTCCGCTAGC	aTCGAGACTATACAAGGATCTACCTCAGTCGcagtcagctccgactTGTAAATAtcagcctcgactcacaaGCAGAGGCTCTGGCAGCTTTTGCcaacagtcagctccgactTGTAAATAtcagcctcgact	ATGCATcGATATCaCTCGAG	GCATCGATA	GGTACCCGACTACTACTACG	GTAGCATCTGTCCGCTAGCaTCGAGACTATACAAGGATCTACCTCAGTCGcagtcagctccgactTGTAAATAtcagcctcgactcacaaGCAGAGGCTCTGGCAGCTTTTGCcaacagtcagctccgactTGTAAATAtcagcctcgactATGCATcGATATCaCTCGAGGCATCGATAGGTACCCGACTACTACTACG
LpSS	GTAGCATCTGTCCGCTAGC	aTCGAGACTATACAAGGATCTACCTCAGTCGcagtcagctccgactTGTAAATAtcagcctcgactcacaaGCAGAGGCTCTGGCAGCTTTTGCcaacacacaaGCAGAGGCTCTGGCAGCTTTTGCcaaca	ATGCATcGATATCaCTCGAG	TGGTTGTTC	GGTACCCGACTACTACTACG	GTAGCATCTGTCCGCTAGCaTCGAGACTATACAAGGATCTACCTCAGTCGcagtcagctccgactTGTAAATAtcagcctcgactcacaaGCAGAGGCTCTGGCAGCTTTTGCcaacacacaaGCAGAGGCTCTGGCAGCTTTTGCcaacaATGCATcGATATCaCTCGAGTGGTTGTTCGGTACCCGACTACTACTACG
LpSB	GTAGCATCTGTCCGCTAGC	aTCGAGACTATACAAGGATCTACCTCAGTCGcagtcagctccgactTGTAAATAtcagcctcgactcacaaGCAGAGGCTCTGGCAGCTTTTGCcaacaATCAGCCTCGACTGTGCCTTCTAGTTGCCAGCC	ATGCATcGATATCaCTCGAG	TAATCTCCA	GGTACCCGACTACTACTACG	GTAGCATCTGTCCGCTAGCaTCGAGACTATACAAGGATCTACCTCAGTCGcagtcagctccgactTGTAAATAtcagcctcgactcacaaGCAGAGGCTCTGGCAGCTTTTGCcaacaATCAGCCTCGACTGTGCCTTCTAGTTGCCAGCCATGCATcGATATCaCTCGAGTAATCTCCAGGTACCCGACTACTACTACG
LpBL	GTAGCATCTGTCCGCTAGC	aTCGAGACTATACAAGGATCTACCTCAGTCGcagtcagctccgactTGTAAATAtcagcctcgactATCAGCCTCGACTGTGCCTTCTAGTTGCCAGCCaTCGAGACTATACAAGGATCTACCTCAGTCGca	ATGCATcGATATCaCTCGAG	ACACGGCCA	GGTACCCGACTACTACTACG	GTAGCATCTGTCCGCTAGCaTCGAGACTATACAAGGATCTACCTCAGTCGcagtcagctccgactTGTAAATAtcagcctcgactATCAGCCTCGACTGTGCCTTCTAGTTGCCAGCCaTCGAGACTATACAAGGATCTACCTCAGTCGcaATGCATcGATATCaCTCGAGACACGGCCAGGTACCCGACTACTACTACG
LpBA	GTAGCATCTGTCCGCTAGC	aTCGAGACTATACAAGGATCTACCTCAGTCGcagtcagctccgactTGTAAATAtcagcctcgactATCAGCCTCGACTGTGCCTTCTAGTTGCCAGCCTATTTATTTATTTATTTGTTTGTTTGTTTTATT	ATGCATcGATATCaCTCGAG	TGCCAGAGT	GGTACCCGACTACTACTACG	GTAGCATCTGTCCGCTAGCaTCGAGACTATACAAGGATCTACCTCAGTCGcagtcagctccgactTGTAAATAtcagcctcgactATCAGCCTCGACTGTGCCTTCTAGTTGCCAGCCTATTTATTTATTTATTTGTTTGTTTGTTTTATTATGCATcGATATCaCTCGAGTGCCAGAGTGGTACCCGACTACTACTACG
LpBp	GTAGCATCTGTCCGCTAGC	aTCGAGACTATACAAGGATCTACCTCAGTCGcagtcagctccgactTGTAAATAtcagcctcgactATCAGCCTCGACTGTGCCTTCTAGTTGCCAGCCgtcagctccgactTGTAAATAtcagcctcgact	ATGCATcGATATCaCTCGAG	ATCGGCCAG	GGTACCCGACTACTACTACG	GTAGCATCTGTCCGCTAGCaTCGAGACTATACAAGGATCTACCTCAGTCGcagtcagctccgactTGTAAATAtcagcctcgactATCAGCCTCGACTGTGCCTTCTAGTTGCCAGCCgtcagctccgactTGTAAATAtcagcctcgactATGCATcGATATCaCTCGAGATCGGCCAGGGTACCCGACTACTACTACG
LpBS	GTAGCATCTGTCCGCTAGC	aTCGAGACTATACAAGGATCTACCTCAGTCGcagtcagctccgactTGTAAATAtcagcctcgactATCAGCCTCGACTGTGCCTTCTAGTTGCCAGCCcacaaGCAGAGGCTCTGGCAGCTTTTGCcaaca	ATGCATcGATATCaCTCGAG	GCCAACATA	GGTACCCGACTACTACTACG	GTAGCATCTGTCCGCTAGCaTCGAGACTATACAAGGATCTACCTCAGTCGcagtcagctccgactTGTAAATAtcagcctcgactATCAGCCTCGACTGTGCCTTCTAGTTGCCAGCCcacaaGCAGAGGCTCTGGCAGCTTTTGCcaacaATGCATcGATATCaCTCGAGGCCAACATAGGTACCCGACTACTACTACG
LpBB	GTAGCATCTGTCCGCTAGC	aTCGAGACTATACAAGGATCTACCTCAGTCGcagtcagctccgactTGTAAATAtcagcctcgactATCAGCCTCGACTGTGCCTTCTAGTTGCCAGCCATCAGCCTCGACTGTGCCTTCTAGTTGCCAGCC	ATGCATcGATATCaCTCGAG	TTAAGAGAG	GGTACCCGACTACTACTACG	GTAGCATCTGTCCGCTAGCaTCGAGACTATACAAGGATCTACCTCAGTCGcagtcagctccgactTGTAAATAtcagcctcgactATCAGCCTCGACTGTGCCTTCTAGTTGCCAGCCATCAGCCTCGACTGTGCCTTCTAGTTGCCAGCCATGCATcGATATCaCTCGAGTTAAGAGAGGGTACCCGACTACTACTACG
LSLL	GTAGCATCTGTCCGCTAGC	aTCGAGACTATACAAGGATCTACCTCAGTCGcacacaaGCAGAGGCTCTGGCAGCTTTTGCcaacaaTCGAGACTATACAAGGATCTACCTCAGTCGcaaTCGAGACTATACAAGGATCTACCTCAGTCGca	ATGCATcGATATCaCTCGAG	TCGTACTTA	GGTACCCGACTACTACTACG	GTAGCATCTGTCCGCTAGCaTCGAGACTATACAAGGATCTACCTCAGTCGcacacaaGCAGAGGCTCTGGCAGCTTTTGCcaacaaTCGAGACTATACAAGGATCTACCTCAGTCGcaaTCGAGACTATACAAGGATCTACCTCAGTCGcaATGCATcGATATCaCTCGAGTCGTACTTAGGTACCCGACTACTACTACG
LSLA	GTAGCATCTGTCCGCTAGC	aTCGAGACTATACAAGGATCTACCTCAGTCGcacacaaGCAGAGGCTCTGGCAGCTTTTGCcaacaaTCGAGACTATACAAGGATCTACCTCAGTCGcaTATTTATTTATTTATTTGTTTGTTTGTTTTATT	ATGCATcGATATCaCTCGAG	GTGAAGGAT	GGTACCCGACTACTACTACG	GTAGCATCTGTCCGCTAGCaTCGAGACTATACAAGGATCTACCTCAGTCGcacacaaGCAGAGGCTCTGGCAGCTTTTGCcaacaaTCGAGACTATACAAGGATCTACCTCAGTCGcaTATTTATTTATTTATTTGTTTGTTTGTTTTATTATGCATcGATATCaCTCGAGGTGAAGGATGGTACCCGACTACTACTACG
LSLp	GTAGCATCTGTCCGCTAGC	aTCGAGACTATACAAGGATCTACCTCAGTCGcacacaaGCAGAGGCTCTGGCAGCTTTTGCcaacaaTCGAGACTATACAAGGATCTACCTCAGTCGcagtcagctccgactTGTAAATAtcagcctcgact	ATGCATcGATATCaCTCGAG	GAAGTCGGA	GGTACCCGACTACTACTACG	GTAGCATCTGTCCGCTAGCaTCGAGACTATACAAGGATCTACCTCAGTCGcacacaaGCAGAGGCTCTGGCAGCTTTTGCcaacaaTCGAGACTATACAAGGATCTACCTCAGTCGcagtcagctccgactTGTAAATAtcagcctcgactATGCATcGATATCaCTCGAGGAAGTCGGAGGTACCCGACTACTACTACG
LSLS	GTAGCATCTGTCCGCTAGC	aTCGAGACTATACAAGGATCTACCTCAGTCGcacacaaGCAGAGGCTCTGGCAGCTTTTGCcaacaaTCGAGACTATACAAGGATCTACCTCAGTCGcacacaaGCAGAGGCTCTGGCAGCTTTTGCcaaca	ATGCATcGATATCaCTCGAG	ATTCTCGTA	GGTACCCGACTACTACTACG	GTAGCATCTGTCCGCTAGCaTCGAGACTATACAAGGATCTACCTCAGTCGcacacaaGCAGAGGCTCTGGCAGCTTTTGCcaacaaTCGAGACTATACAAGGATCTACCTCAGTCGcacacaaGCAGAGGCTCTGGCAGCTTTTGCcaacaATGCATcGATATCaCTCGAGATTCTCGTAGGTACCCGACTACTACTACG
LSLB	GTAGCATCTGTCCGCTAGC	aTCGAGACTATACAAGGATCTACCTCAGTCGcacacaaGCAGAGGCTCTGGCAGCTTTTGCcaacaaTCGAGACTATACAAGGATCTACCTCAGTCGcaATCAGCCTCGACTGTGCCTTCTAGTTGCCAGCC	ATGCATcGATATCaCTCGAG	AGCGAGAGC	GGTACCCGACTACTACTACG	GTAGCATCTGTCCGCTAGCaTCGAGACTATACAAGGATCTACCTCAGTCGcacacaaGCAGAGGCTCTGGCAGCTTTTGCcaacaaTCGAGACTATACAAGGATCTACCTCAGTCGcaATCAGCCTCGACTGTGCCTTCTAGTTGCCAGCCATGCATcGATATCaCTCGAGAGCGAGAGCGGTACCCGACTACTACTACG
LSAL	GTAGCATCTGTCCGCTAGC	aTCGAGACTATACAAGGATCTACCTCAGTCGcacacaaGCAGAGGCTCTGGCAGCTTTTGCcaacaTATTTATTTATTTATTTGTTTGTTTGTTTTATTaTCGAGACTATACAAGGATCTACCTCAGTCGca	ATGCATcGATATCaCTCGAG	TAGAGCTTG	GGTACCCGACTACTACTACG	GTAGCATCTGTCCGCTAGCaTCGAGACTATACAAGGATCTACCTCAGTCGcacacaaGCAGAGGCTCTGGCAGCTTTTGCcaacaTATTTATTTATTTATTTGTTTGTTTGTTTTATTaTCGAGACTATACAAGGATCTACCTCAGTCGcaATGCATcGATATCaCTCGAGTAGAGCTTGGGTACCCGACTACTACTACG
LSAA	GTAGCATCTGTCCGCTAGC	aTCGAGACTATACAAGGATCTACCTCAGTCGcacacaaGCAGAGGCTCTGGCAGCTTTTGCcaacaTATTTATTTATTTATTTGTTTGTTTGTTTTATTTATTTATTTATTTATTTGTTTGTTTGTTTTATT	ATGCATcGATATCaCTCGAG	ACTTCAACC	GGTACCCGACTACTACTACG	GTAGCATCTGTCCGCTAGCaTCGAGACTATACAAGGATCTACCTCAGTCGcacacaaGCAGAGGCTCTGGCAGCTTTTGCcaacaTATTTATTTATTTATTTGTTTGTTTGTTTTATTTATTTATTTATTTATTTGTTTGTTTGTTTTATTATGCATcGATATCaCTCGAGACTTCAACCGGTACCCGACTACTACTACG
LSAp	GTAGCATCTGTCCGCTAGC	aTCGAGACTATACAAGGATCTACCTCAGTCGcacacaaGCAGAGGCTCTGGCAGCTTTTGCcaacaTATTTATTTATTTATTTGTTTGTTTGTTTTATTgtcagctccgactTGTAAATAtcagcctcgact	ATGCATcGATATCaCTCGAG	ATGGATCTG	GGTACCCGACTACTACTACG	GTAGCATCTGTCCGCTAGCaTCGAGACTATACAAGGATCTACCTCAGTCGcacacaaGCAGAGGCTCTGGCAGCTTTTGCcaacaTATTTATTTATTTATTTGTTTGTTTGTTTTATTgtcagctccgactTGTAAATAtcagcctcgactATGCATcGATATCaCTCGAGATGGATCTGGGTACCCGACTACTACTACG
LSAS	GTAGCATCTGTCCGCTAGC	aTCGAGACTATACAAGGATCTACCTCAGTCGcacacaaGCAGAGGCTCTGGCAGCTTTTGCcaacaTATTTATTTATTTATTTGTTTGTTTGTTTTATTcacaaGCAGAGGCTCTGGCAGCTTTTGCcaaca	ATGCATcGATATCaCTCGAG	ATATGCAAC	GGTACCCGACTACTACTACG	GTAGCATCTGTCCGCTAGCaTCGAGACTATACAAGGATCTACCTCAGTCGcacacaaGCAGAGGCTCTGGCAGCTTTTGCcaacaTATTTATTTATTTATTTGTTTGTTTGTTTTATTcacaaGCAGAGGCTCTGGCAGCTTTTGCcaacaATGCATcGATATCaCTCGAGATATGCAACGGTACCCGACTACTACTACG
LSAB	GTAGCATCTGTCCGCTAGC	aTCGAGACTATACAAGGATCTACCTCAGTCGcacacaaGCAGAGGCTCTGGCAGCTTTTGCcaacaTATTTATTTATTTATTTGTTTGTTTGTTTTATTATCAGCCTCGACTGTGCCTTCTAGTTGCCAGCC	ATGCATcGATATCaCTCGAG	GTAGTCCGG	GGTACCCGACTACTACTACG	GTAGCATCTGTCCGCTAGCaTCGAGACTATACAAGGATCTACCTCAGTCGcacacaaGCAGAGGCTCTGGCAGCTTTTGCcaacaTATTTATTTATTTATTTGTTTGTTTGTTTTATTATCAGCCTCGACTGTGCCTTCTAGTTGCCAGCCATGCATcGATATCaCTCGAGGTAGTCCGGGGTACCCGACTACTACTACG
LSpL	GTAGCATCTGTCCGCTAGC	aTCGAGACTATACAAGGATCTACCTCAGTCGcacacaaGCAGAGGCTCTGGCAGCTTTTGCcaacagtcagctccgactTGTAAATAtcagcctcgactaTCGAGACTATACAAGGATCTACCTCAGTCGca	ATGCATcGATATCaCTCGAG	AGACATCCA	GGTACCCGACTACTACTACG	GTAGCATCTGTCCGCTAGCaTCGAGACTATACAAGGATCTACCTCAGTCGcacacaaGCAGAGGCTCTGGCAGCTTTTGCcaacagtcagctccgactTGTAAATAtcagcctcgactaTCGAGACTATACAAGGATCTACCTCAGTCGcaATGCATcGATATCaCTCGAGAGACATCCAGGTACCCGACTACTACTACG
LSpA	GTAGCATCTGTCCGCTAGC	aTCGAGACTATACAAGGATCTACCTCAGTCGcacacaaGCAGAGGCTCTGGCAGCTTTTGCcaacagtcagctccgactTGTAAATAtcagcctcgactTATTTATTTATTTATTTGTTTGTTTGTTTTATT	ATGCATcGATATCaCTCGAG	CGGCCTTGT	GGTACCCGACTACTACTACG	GTAGCATCTGTCCGCTAGCaTCGAGACTATACAAGGATCTACCTCAGTCGcacacaaGCAGAGGCTCTGGCAGCTTTTGCcaacagtcagctccgactTGTAAATAtcagcctcgactTATTTATTTATTTATTTGTTTGTTTGTTTTATTATGCATcGATATCaCTCGAGCGGCCTTGTGGTACCCGACTACTACTACG
LSpp	GTAGCATCTGTCCGCTAGC	aTCGAGACTATACAAGGATCTACCTCAGTCGcacacaaGCAGAGGCTCTGGCAGCTTTTGCcaacagtcagctccgactTGTAAATAtcagcctcgactgtcagctccgactTGTAAATAtcagcctcgact	ATGCATcGATATCaCTCGAG	ATACTTGCC	GGTACCCGACTACTACTACG	GTAGCATCTGTCCGCTAGCaTCGAGACTATACAAGGATCTACCTCAGTCGcacacaaGCAGAGGCTCTGGCAGCTTTTGCcaacagtcagctccgactTGTAAATAtcagcctcgactgtcagctccgactTGTAAATAtcagcctcgactATGCATcGATATCaCTCGAGATACTTGCCGGTACCCGACTACTACTACG
LSpS	GTAGCATCTGTCCGCTAGC	aTCGAGACTATACAAGGATCTACCTCAGTCGcacacaaGCAGAGGCTCTGGCAGCTTTTGCcaacagtcagctccgactTGTAAATAtcagcctcgactcacaaGCAGAGGCTCTGGCAGCTTTTGCcaaca	ATGCATcGATATCaCTCGAG	TTACTGATT	GGTACCCGACTACTACTACG	GTAGCATCTGTCCGCTAGCaTCGAGACTATACAAGGATCTACCTCAGTCGcacacaaGCAGAGGCTCTGGCAGCTTTTGCcaacagtcagctccgactTGTAAATAtcagcctcgactcacaaGCAGAGGCTCTGGCAGCTTTTGCcaacaATGCATcGATATCaCTCGAGTTACTGATTGGTACCCGACTACTACTACG
LSpB	GTAGCATCTGTCCGCTAGC	aTCGAGACTATACAAGGATCTACCTCAGTCGcacacaaGCAGAGGCTCTGGCAGCTTTTGCcaacagtcagctccgactTGTAAATAtcagcctcgactATCAGCCTCGACTGTGCCTTCTAGTTGCCAGCC	ATGCATcGATATCaCTCGAG	CTGAGTACA	GGTACCCGACTACTACTACG	GTAGCATCTGTCCGCTAGCaTCGAGACTATACAAGGATCTACCTCAGTCGcacacaaGCAGAGGCTCTGGCAGCTTTTGCcaacagtcagctccgactTGTAAATAtcagcctcgactATCAGCCTCGACTGTGCCTTCTAGTTGCCAGCCATGCATcGATATCaCTCGAGCTGAGTACAGGTACCCGACTACTACTACG
LSSL	GTAGCATCTGTCCGCTAGC	aTCGAGACTATACAAGGATCTACCTCAGTCGcacacaaGCAGAGGCTCTGGCAGCTTTTGCcaacacacaaGCAGAGGCTCTGGCAGCTTTTGCcaacaaTCGAGACTATACAAGGATCTACCTCAGTCGca	ATGCATcGATATCaCTCGAG	GGACATTCA	GGTACCCGACTACTACTACG	GTAGCATCTGTCCGCTAGCaTCGAGACTATACAAGGATCTACCTCAGTCGcacacaaGCAGAGGCTCTGGCAGCTTTTGCcaacacacaaGCAGAGGCTCTGGCAGCTTTTGCcaacaaTCGAGACTATACAAGGATCTACCTCAGTCGcaATGCATcGATATCaCTCGAGGGACATTCAGGTACCCGACTACTACTACG
LSSA	GTAGCATCTGTCCGCTAGC	aTCGAGACTATACAAGGATCTACCTCAGTCGcacacaaGCAGAGGCTCTGGCAGCTTTTGCcaacacacaaGCAGAGGCTCTGGCAGCTTTTGCcaacaTATTTATTTATTTATTTGTTTGTTTGTTTTATT	ATGCATcGATATCaCTCGAG	GTCGTACAA	GGTACCCGACTACTACTACG	GTAGCATCTGTCCGCTAGCaTCGAGACTATACAAGGATCTACCTCAGTCGcacacaaGCAGAGGCTCTGGCAGCTTTTGCcaacacacaaGCAGAGGCTCTGGCAGCTTTTGCcaacaTATTTATTTATTTATTTGTTTGTTTGTTTTATTATGCATcGATATCaCTCGAGGTCGTACAAGGTACCCGACTACTACTACG
LSSp	GTAGCATCTGTCCGCTAGC	aTCGAGACTATACAAGGATCTACCTCAGTCGcacacaaGCAGAGGCTCTGGCAGCTTTTGCcaacacacaaGCAGAGGCTCTGGCAGCTTTTGCcaacagtcagctccgactTGTAAATAtcagcctcgact	ATGCATcGATATCaCTCGAG	CTACACACT	GGTACCCGACTACTACTACG	GTAGCATCTGTCCGCTAGCaTCGAGACTATACAAGGATCTACCTCAGTCGcacacaaGCAGAGGCTCTGGCAGCTTTTGCcaacacacaaGCAGAGGCTCTGGCAGCTTTTGCcaacagtcagctccgactTGTAAATAtcagcctcgactATGCATcGATATCaCTCGAGCTACACACTGGTACCCGACTACTACTACG
LSSS	GTAGCATCTGTCCGCTAGC	aTCGAGACTATACAAGGATCTACCTCAGTCGcacacaaGCAGAGGCTCTGGCAGCTTTTGCcaacacacaaGCAGAGGCTCTGGCAGCTTTTGCcaacacacaaGCAGAGGCTCTGGCAGCTTTTGCcaaca	ATGCATcGATATCaCTCGAG	AGGAACGTG	GGTACCCGACTACTACTACG	GTAGCATCTGTCCGCTAGCaTCGAGACTATACAAGGATCTACCTCAGTCGcacacaaGCAGAGGCTCTGGCAGCTTTTGCcaacacacaaGCAGAGGCTCTGGCAGCTTTTGCcaacacacaaGCAGAGGCTCTGGCAGCTTTTGCcaacaATGCATcGATATCaCTCGAGAGGAACGTGGGTACCCGACTACTACTACG
LSSB	GTAGCATCTGTCCGCTAGC	aTCGAGACTATACAAGGATCTACCTCAGTCGcacacaaGCAGAGGCTCTGGCAGCTTTTGCcaacacacaaGCAGAGGCTCTGGCAGCTTTTGCcaacaATCAGCCTCGACTGTGCCTTCTAGTTGCCAGCC	ATGCATcGATATCaCTCGAG	TTCTTGCGG	GGTACCCGACTACTACTACG	GTAGCATCTGTCCGCTAGCaTCGAGACTATACAAGGATCTACCTCAGTCGcacacaaGCAGAGGCTCTGGCAGCTTTTGCcaacacacaaGCAGAGGCTCTGGCAGCTTTTGCcaacaATCAGCCTCGACTGTGCCTTCTAGTTGCCAGCCATGCATcGATATCaCTCGAGTTCTTGCGGGGTACCCGACTACTACTACG
LSBL	GTAGCATCTGTCCGCTAGC	aTCGAGACTATACAAGGATCTACCTCAGTCGcacacaaGCAGAGGCTCTGGCAGCTTTTGCcaacaATCAGCCTCGACTGTGCCTTCTAGTTGCCAGCCaTCGAGACTATACAAGGATCTACCTCAGTCGca	ATGCATcGATATCaCTCGAG	TCAGAACAT	GGTACCCGACTACTACTACG	GTAGCATCTGTCCGCTAGCaTCGAGACTATACAAGGATCTACCTCAGTCGcacacaaGCAGAGGCTCTGGCAGCTTTTGCcaacaATCAGCCTCGACTGTGCCTTCTAGTTGCCAGCCaTCGAGACTATACAAGGATCTACCTCAGTCGcaATGCATcGATATCaCTCGAGTCAGAACATGGTACCCGACTACTACTACG
LSBA	GTAGCATCTGTCCGCTAGC	aTCGAGACTATACAAGGATCTACCTCAGTCGcacacaaGCAGAGGCTCTGGCAGCTTTTGCcaacaATCAGCCTCGACTGTGCCTTCTAGTTGCCAGCCTATTTATTTATTTATTTGTTTGTTTGTTTTATT	ATGCATcGATATCaCTCGAG	GGCTCAAGT	GGTACCCGACTACTACTACG	GTAGCATCTGTCCGCTAGCaTCGAGACTATACAAGGATCTACCTCAGTCGcacacaaGCAGAGGCTCTGGCAGCTTTTGCcaacaATCAGCCTCGACTGTGCCTTCTAGTTGCCAGCCTATTTATTTATTTATTTGTTTGTTTGTTTTATTATGCATcGATATCaCTCGAGGGCTCAAGTGGTACCCGACTACTACTACG
LSBp	GTAGCATCTGTCCGCTAGC	aTCGAGACTATACAAGGATCTACCTCAGTCGcacacaaGCAGAGGCTCTGGCAGCTTTTGCcaacaATCAGCCTCGACTGTGCCTTCTAGTTGCCAGCCgtcagctccgactTGTAAATAtcagcctcgact	ATGCATcGATATCaCTCGAG	CTGAGGTGT	GGTACCCGACTACTACTACG	GTAGCATCTGTCCGCTAGCaTCGAGACTATACAAGGATCTACCTCAGTCGcacacaaGCAGAGGCTCTGGCAGCTTTTGCcaacaATCAGCCTCGACTGTGCCTTCTAGTTGCCAGCCgtcagctccgactTGTAAATAtcagcctcgactATGCATcGATATCaCTCGAGCTGAGGTGTGGTACCCGACTACTACTACG
LSBS	GTAGCATCTGTCCGCTAGC	aTCGAGACTATACAAGGATCTACCTCAGTCGcacacaaGCAGAGGCTCTGGCAGCTTTTGCcaacaATCAGCCTCGACTGTGCCTTCTAGTTGCCAGCCcacaaGCAGAGGCTCTGGCAGCTTTTGCcaaca	ATGCATcGATATCaCTCGAG	TTAGGATAC	GGTACCCGACTACTACTACG	GTAGCATCTGTCCGCTAGCaTCGAGACTATACAAGGATCTACCTCAGTCGcacacaaGCAGAGGCTCTGGCAGCTTTTGCcaacaATCAGCCTCGACTGTGCCTTCTAGTTGCCAGCCcacaaGCAGAGGCTCTGGCAGCTTTTGCcaacaATGCATcGATATCaCTCGAGTTAGGATACGGTACCCGACTACTACTACG
LSBB	GTAGCATCTGTCCGCTAGC	aTCGAGACTATACAAGGATCTACCTCAGTCGcacacaaGCAGAGGCTCTGGCAGCTTTTGCcaacaATCAGCCTCGACTGTGCCTTCTAGTTGCCAGCCATCAGCCTCGACTGTGCCTTCTAGTTGCCAGCC	ATGCATcGATATCaCTCGAG	CAAGGAACG	GGTACCCGACTACTACTACG	GTAGCATCTGTCCGCTAGCaTCGAGACTATACAAGGATCTACCTCAGTCGcacacaaGCAGAGGCTCTGGCAGCTTTTGCcaacaATCAGCCTCGACTGTGCCTTCTAGTTGCCAGCCATCAGCCTCGACTGTGCCTTCTAGTTGCCAGCCATGCATcGATATCaCTCGAGCAAGGAACGGGTACCCGACTACTACTACG
LBLL	GTAGCATCTGTCCGCTAGC	aTCGAGACTATACAAGGATCTACCTCAGTCGcaATCAGCCTCGACTGTGCCTTCTAGTTGCCAGCCaTCGAGACTATACAAGGATCTACCTCAGTCGcaaTCGAGACTATACAAGGATCTACCTCAGTCGca	ATGCATcGATATCaCTCGAG	AGACTGTTG	GGTACCCGACTACTACTACG	GTAGCATCTGTCCGCTAGCaTCGAGACTATACAAGGATCTACCTCAGTCGcaATCAGCCTCGACTGTGCCTTCTAGTTGCCAGCCaTCGAGACTATACAAGGATCTACCTCAGTCGcaaTCGAGACTATACAAGGATCTACCTCAGTCGcaATGCATcGATATCaCTCGAGAGACTGTTGGGTACCCGACTACTACTACG
LBLA	GTAGCATCTGTCCGCTAGC	aTCGAGACTATACAAGGATCTACCTCAGTCGcaATCAGCCTCGACTGTGCCTTCTAGTTGCCAGCCaTCGAGACTATACAAGGATCTACCTCAGTCGcaTATTTATTTATTTATTTGTTTGTTTGTTTTATT	ATGCATcGATATCaCTCGAG	ACGTTATGG	GGTACCCGACTACTACTACG	GTAGCATCTGTCCGCTAGCaTCGAGACTATACAAGGATCTACCTCAGTCGcaATCAGCCTCGACTGTGCCTTCTAGTTGCCAGCCaTCGAGACTATACAAGGATCTACCTCAGTCGcaTATTTATTTATTTATTTGTTTGTTTGTTTTATTATGCATcGATATCaCTCGAGACGTTATGGGGTACCCGACTACTACTACG
LBLp	GTAGCATCTGTCCGCTAGC	aTCGAGACTATACAAGGATCTACCTCAGTCGcaATCAGCCTCGACTGTGCCTTCTAGTTGCCAGCCaTCGAGACTATACAAGGATCTACCTCAGTCGcagtcagctccgactTGTAAATAtcagcctcgact	ATGCATcGATATCaCTCGAG	AGAAGGTTA	GGTACCCGACTACTACTACG	GTAGCATCTGTCCGCTAGCaTCGAGACTATACAAGGATCTACCTCAGTCGcaATCAGCCTCGACTGTGCCTTCTAGTTGCCAGCCaTCGAGACTATACAAGGATCTACCTCAGTCGcagtcagctccgactTGTAAATAtcagcctcgactATGCATcGATATCaCTCGAGAGAAGGTTAGGTACCCGACTACTACTACG
LBLS	GTAGCATCTGTCCGCTAGC	aTCGAGACTATACAAGGATCTACCTCAGTCGcaATCAGCCTCGACTGTGCCTTCTAGTTGCCAGCCaTCGAGACTATACAAGGATCTACCTCAGTCGcacacaaGCAGAGGCTCTGGCAGCTTTTGCcaaca	ATGCATcGATATCaCTCGAG	GTCAGTGCG	GGTACCCGACTACTACTACG	GTAGCATCTGTCCGCTAGCaTCGAGACTATACAAGGATCTACCTCAGTCGcaATCAGCCTCGACTGTGCCTTCTAGTTGCCAGCCaTCGAGACTATACAAGGATCTACCTCAGTCGcacacaaGCAGAGGCTCTGGCAGCTTTTGCcaacaATGCATcGATATCaCTCGAGGTCAGTGCGGGTACCCGACTACTACTACG
LBLB	GTAGCATCTGTCCGCTAGC	aTCGAGACTATACAAGGATCTACCTCAGTCGcaATCAGCCTCGACTGTGCCTTCTAGTTGCCAGCCaTCGAGACTATACAAGGATCTACCTCAGTCGcaATCAGCCTCGACTGTGCCTTCTAGTTGCCAGCC	ATGCATcGATATCaCTCGAG	GCCATTGCC	GGTACCCGACTACTACTACG	GTAGCATCTGTCCGCTAGCaTCGAGACTATACAAGGATCTACCTCAGTCGcaATCAGCCTCGACTGTGCCTTCTAGTTGCCAGCCaTCGAGACTATACAAGGATCTACCTCAGTCGcaATCAGCCTCGACTGTGCCTTCTAGTTGCCAGCCATGCATcGATATCaCTCGAGGCCATTGCCGGTACCCGACTACTACTACG
LBAL	GTAGCATCTGTCCGCTAGC	aTCGAGACTATACAAGGATCTACCTCAGTCGcaATCAGCCTCGACTGTGCCTTCTAGTTGCCAGCCTATTTATTTATTTATTTGTTTGTTTGTTTTATTaTCGAGACTATACAAGGATCTACCTCAGTCGca	ATGCATcGATATCaCTCGAG	TGAGGCCAT	GGTACCCGACTACTACTACG	GTAGCATCTGTCCGCTAGCaTCGAGACTATACAAGGATCTACCTCAGTCGcaATCAGCCTCGACTGTGCCTTCTAGTTGCCAGCCTATTTATTTATTTATTTGTTTGTTTGTTTTATTaTCGAGACTATACAAGGATCTACCTCAGTCGcaATGCATcGATATCaCTCGAGTGAGGCCATGGTACCCGACTACTACTACG
LBAA	GTAGCATCTGTCCGCTAGC	aTCGAGACTATACAAGGATCTACCTCAGTCGcaATCAGCCTCGACTGTGCCTTCTAGTTGCCAGCCTATTTATTTATTTATTTGTTTGTTTGTTTTATTTATTTATTTATTTATTTGTTTGTTTGTTTTATT	ATGCATcGATATCaCTCGAG	CCACACTGC	GGTACCCGACTACTACTACG	GTAGCATCTGTCCGCTAGCaTCGAGACTATACAAGGATCTACCTCAGTCGcaATCAGCCTCGACTGTGCCTTCTAGTTGCCAGCCTATTTATTTATTTATTTGTTTGTTTGTTTTATTTATTTATTTATTTATTTGTTTGTTTGTTTTATTATGCATcGATATCaCTCGAGCCACACTGCGGTACCCGACTACTACTACG
LBAp	GTAGCATCTGTCCGCTAGC	aTCGAGACTATACAAGGATCTACCTCAGTCGcaATCAGCCTCGACTGTGCCTTCTAGTTGCCAGCCTATTTATTTATTTATTTGTTTGTTTGTTTTATTgtcagctccgactTGTAAATAtcagcctcgact	ATGCATcGATATCaCTCGAG	TCCGTACAT	GGTACCCGACTACTACTACG	GTAGCATCTGTCCGCTAGCaTCGAGACTATACAAGGATCTACCTCAGTCGcaATCAGCCTCGACTGTGCCTTCTAGTTGCCAGCCTATTTATTTATTTATTTGTTTGTTTGTTTTATTgtcagctccgactTGTAAATAtcagcctcgactATGCATcGATATCaCTCGAGTCCGTACATGGTACCCGACTACTACTACG
LBAS	GTAGCATCTGTCCGCTAGC	aTCGAGACTATACAAGGATCTACCTCAGTCGcaATCAGCCTCGACTGTGCCTTCTAGTTGCCAGCCTATTTATTTATTTATTTGTTTGTTTGTTTTATTcacaaGCAGAGGCTCTGGCAGCTTTTGCcaaca	ATGCATcGATATCaCTCGAG	TCAAGTAAC	GGTACCCGACTACTACTACG	GTAGCATCTGTCCGCTAGCaTCGAGACTATACAAGGATCTACCTCAGTCGcaATCAGCCTCGACTGTGCCTTCTAGTTGCCAGCCTATTTATTTATTTATTTGTTTGTTTGTTTTATTcacaaGCAGAGGCTCTGGCAGCTTTTGCcaacaATGCATcGATATCaCTCGAGTCAAGTAACGGTACCCGACTACTACTACG
LBAB	GTAGCATCTGTCCGCTAGC	aTCGAGACTATACAAGGATCTACCTCAGTCGcaATCAGCCTCGACTGTGCCTTCTAGTTGCCAGCCTATTTATTTATTTATTTGTTTGTTTGTTTTATTATCAGCCTCGACTGTGCCTTCTAGTTGCCAGCC	ATGCATcGATATCaCTCGAG	ACGTTGCGG	GGTACCCGACTACTACTACG	GTAGCATCTGTCCGCTAGCaTCGAGACTATACAAGGATCTACCTCAGTCGcaATCAGCCTCGACTGTGCCTTCTAGTTGCCAGCCTATTTATTTATTTATTTGTTTGTTTGTTTTATTATCAGCCTCGACTGTGCCTTCTAGTTGCCAGCCATGCATcGATATCaCTCGAGACGTTGCGGGGTACCCGACTACTACTACG
LBpL	GTAGCATCTGTCCGCTAGC	aTCGAGACTATACAAGGATCTACCTCAGTCGcaATCAGCCTCGACTGTGCCTTCTAGTTGCCAGCCgtcagctccgactTGTAAATAtcagcctcgactaTCGAGACTATACAAGGATCTACCTCAGTCGca	ATGCATcGATATCaCTCGAG	TACGCCTTG	GGTACCCGACTACTACTACG	GTAGCATCTGTCCGCTAGCaTCGAGACTATACAAGGATCTACCTCAGTCGcaATCAGCCTCGACTGTGCCTTCTAGTTGCCAGCCgtcagctccgactTGTAAATAtcagcctcgactaTCGAGACTATACAAGGATCTACCTCAGTCGcaATGCATcGATATCaCTCGAGTACGCCTTGGGTACCCGACTACTACTACG
LBpA	GTAGCATCTGTCCGCTAGC	aTCGAGACTATACAAGGATCTACCTCAGTCGcaATCAGCCTCGACTGTGCCTTCTAGTTGCCAGCCgtcagctccgactTGTAAATAtcagcctcgactTATTTATTTATTTATTTGTTTGTTTGTTTTATT	ATGCATcGATATCaCTCGAG	AATTCGGTG	GGTACCCGACTACTACTACG	GTAGCATCTGTCCGCTAGCaTCGAGACTATACAAGGATCTACCTCAGTCGcaATCAGCCTCGACTGTGCCTTCTAGTTGCCAGCCgtcagctccgactTGTAAATAtcagcctcgactTATTTATTTATTTATTTGTTTGTTTGTTTTATTATGCATcGATATCaCTCGAGAATTCGGTGGGTACCCGACTACTACTACG
LBpp	GTAGCATCTGTCCGCTAGC	aTCGAGACTATACAAGGATCTACCTCAGTCGcaATCAGCCTCGACTGTGCCTTCTAGTTGCCAGCCgtcagctccgactTGTAAATAtcagcctcgactgtcagctccgactTGTAAATAtcagcctcgact	ATGCATcGATATCaCTCGAG	GGTAACAGG	GGTACCCGACTACTACTACG	GTAGCATCTGTCCGCTAGCaTCGAGACTATACAAGGATCTACCTCAGTCGcaATCAGCCTCGACTGTGCCTTCTAGTTGCCAGCCgtcagctccgactTGTAAATAtcagcctcgactgtcagctccgactTGTAAATAtcagcctcgactATGCATcGATATCaCTCGAGGGTAACAGGGGTACCCGACTACTACTACG
LBpS	GTAGCATCTGTCCGCTAGC	aTCGAGACTATACAAGGATCTACCTCAGTCGcaATCAGCCTCGACTGTGCCTTCTAGTTGCCAGCCgtcagctccgactTGTAAATAtcagcctcgactcacaaGCAGAGGCTCTGGCAGCTTTTGCcaaca	ATGCATcGATATCaCTCGAG	AGGTCAGGA	GGTACCCGACTACTACTACG	GTAGCATCTGTCCGCTAGCaTCGAGACTATACAAGGATCTACCTCAGTCGcaATCAGCCTCGACTGTGCCTTCTAGTTGCCAGCCgtcagctccgactTGTAAATAtcagcctcgactcacaaGCAGAGGCTCTGGCAGCTTTTGCcaacaATGCATcGATATCaCTCGAGAGGTCAGGAGGTACCCGACTACTACTACG
LBpB	GTAGCATCTGTCCGCTAGC	aTCGAGACTATACAAGGATCTACCTCAGTCGcaATCAGCCTCGACTGTGCCTTCTAGTTGCCAGCCgtcagctccgactTGTAAATAtcagcctcgactATCAGCCTCGACTGTGCCTTCTAGTTGCCAGCC	ATGCATcGATATCaCTCGAG	CTCACCTGA	GGTACCCGACTACTACTACG	GTAGCATCTGTCCGCTAGCaTCGAGACTATACAAGGATCTACCTCAGTCGcaATCAGCCTCGACTGTGCCTTCTAGTTGCCAGCCgtcagctccgactTGTAAATAtcagcctcgactATCAGCCTCGACTGTGCCTTCTAGTTGCCAGCCATGCATcGATATCaCTCGAGCTCACCTGAGGTACCCGACTACTACTACG
LBSL	GTAGCATCTGTCCGCTAGC	aTCGAGACTATACAAGGATCTACCTCAGTCGcaATCAGCCTCGACTGTGCCTTCTAGTTGCCAGCCcacaaGCAGAGGCTCTGGCAGCTTTTGCcaacaaTCGAGACTATACAAGGATCTACCTCAGTCGca	ATGCATcGATATCaCTCGAG	GTCTATGAG	GGTACCCGACTACTACTACG	GTAGCATCTGTCCGCTAGCaTCGAGACTATACAAGGATCTACCTCAGTCGcaATCAGCCTCGACTGTGCCTTCTAGTTGCCAGCCcacaaGCAGAGGCTCTGGCAGCTTTTGCcaacaaTCGAGACTATACAAGGATCTACCTCAGTCGcaATGCATcGATATCaCTCGAGGTCTATGAGGGTACCCGACTACTACTACG
LBSA	GTAGCATCTGTCCGCTAGC	aTCGAGACTATACAAGGATCTACCTCAGTCGcaATCAGCCTCGACTGTGCCTTCTAGTTGCCAGCCcacaaGCAGAGGCTCTGGCAGCTTTTGCcaacaTATTTATTTATTTATTTGTTTGTTTGTTTTATT	ATGCATcGATATCaCTCGAG	TCGTACACT	GGTACCCGACTACTACTACG	GTAGCATCTGTCCGCTAGCaTCGAGACTATACAAGGATCTACCTCAGTCGcaATCAGCCTCGACTGTGCCTTCTAGTTGCCAGCCcacaaGCAGAGGCTCTGGCAGCTTTTGCcaacaTATTTATTTATTTATTTGTTTGTTTGTTTTATTATGCATcGATATCaCTCGAGTCGTACACTGGTACCCGACTACTACTACG
LBSp	GTAGCATCTGTCCGCTAGC	aTCGAGACTATACAAGGATCTACCTCAGTCGcaATCAGCCTCGACTGTGCCTTCTAGTTGCCAGCCcacaaGCAGAGGCTCTGGCAGCTTTTGCcaacagtcagctccgactTGTAAATAtcagcctcgact	ATGCATcGATATCaCTCGAG	CGGTTAGGT	GGTACCCGACTACTACTACG	GTAGCATCTGTCCGCTAGCaTCGAGACTATACAAGGATCTACCTCAGTCGcaATCAGCCTCGACTGTGCCTTCTAGTTGCCAGCCcacaaGCAGAGGCTCTGGCAGCTTTTGCcaacagtcagctccgactTGTAAATAtcagcctcgactATGCATcGATATCaCTCGAGCGGTTAGGTGGTACCCGACTACTACTACG
LBSS	GTAGCATCTGTCCGCTAGC	aTCGAGACTATACAAGGATCTACCTCAGTCGcaATCAGCCTCGACTGTGCCTTCTAGTTGCCAGCCcacaaGCAGAGGCTCTGGCAGCTTTTGCcaacacacaaGCAGAGGCTCTGGCAGCTTTTGCcaaca	ATGCATcGATATCaCTCGAG	TCAGTCAGA	GGTACCCGACTACTACTACG	GTAGCATCTGTCCGCTAGCaTCGAGACTATACAAGGATCTACCTCAGTCGcaATCAGCCTCGACTGTGCCTTCTAGTTGCCAGCCcacaaGCAGAGGCTCTGGCAGCTTTTGCcaacacacaaGCAGAGGCTCTGGCAGCTTTTGCcaacaATGCATcGATATCaCTCGAGTCAGTCAGAGGTACCCGACTACTACTACG
LBSB	GTAGCATCTGTCCGCTAGC	aTCGAGACTATACAAGGATCTACCTCAGTCGcaATCAGCCTCGACTGTGCCTTCTAGTTGCCAGCCcacaaGCAGAGGCTCTGGCAGCTTTTGCcaacaATCAGCCTCGACTGTGCCTTCTAGTTGCCAGCC	ATGCATcGATATCaCTCGAG	ACGTGCATA	GGTACCCGACTACTACTACG	GTAGCATCTGTCCGCTAGCaTCGAGACTATACAAGGATCTACCTCAGTCGcaATCAGCCTCGACTGTGCCTTCTAGTTGCCAGCCcacaaGCAGAGGCTCTGGCAGCTTTTGCcaacaATCAGCCTCGACTGTGCCTTCTAGTTGCCAGCCATGCATcGATATCaCTCGAGACGTGCATAGGTACCCGACTACTACTACG
LBBL	GTAGCATCTGTCCGCTAGC	aTCGAGACTATACAAGGATCTACCTCAGTCGcaATCAGCCTCGACTGTGCCTTCTAGTTGCCAGCCATCAGCCTCGACTGTGCCTTCTAGTTGCCAGCCaTCGAGACTATACAAGGATCTACCTCAGTCGca	ATGCATcGATATCaCTCGAG	CCTAGTCCA	GGTACCCGACTACTACTACG	GTAGCATCTGTCCGCTAGCaTCGAGACTATACAAGGATCTACCTCAGTCGcaATCAGCCTCGACTGTGCCTTCTAGTTGCCAGCCATCAGCCTCGACTGTGCCTTCTAGTTGCCAGCCaTCGAGACTATACAAGGATCTACCTCAGTCGcaATGCATcGATATCaCTCGAGCCTAGTCCAGGTACCCGACTACTACTACG
LBBA	GTAGCATCTGTCCGCTAGC	aTCGAGACTATACAAGGATCTACCTCAGTCGcaATCAGCCTCGACTGTGCCTTCTAGTTGCCAGCCATCAGCCTCGACTGTGCCTTCTAGTTGCCAGCCTATTTATTTATTTATTTGTTTGTTTGTTTTATT	ATGCATcGATATCaCTCGAG	TCCAATACC	GGTACCCGACTACTACTACG	GTAGCATCTGTCCGCTAGCaTCGAGACTATACAAGGATCTACCTCAGTCGcaATCAGCCTCGACTGTGCCTTCTAGTTGCCAGCCATCAGCCTCGACTGTGCCTTCTAGTTGCCAGCCTATTTATTTATTTATTTGTTTGTTTGTTTTATTATGCATcGATATCaCTCGAGTCCAATACCGGTACCCGACTACTACTACG
LBBp	GTAGCATCTGTCCGCTAGC	aTCGAGACTATACAAGGATCTACCTCAGTCGcaATCAGCCTCGACTGTGCCTTCTAGTTGCCAGCCATCAGCCTCGACTGTGCCTTCTAGTTGCCAGCCgtcagctccgactTGTAAATAtcagcctcgact	ATGCATcGATATCaCTCGAG	ATCGTACGA	GGTACCCGACTACTACTACG	GTAGCATCTGTCCGCTAGCaTCGAGACTATACAAGGATCTACCTCAGTCGcaATCAGCCTCGACTGTGCCTTCTAGTTGCCAGCCATCAGCCTCGACTGTGCCTTCTAGTTGCCAGCCgtcagctccgactTGTAAATAtcagcctcgactATGCATcGATATCaCTCGAGATCGTACGAGGTACCCGACTACTACTACG
LBBS	GTAGCATCTGTCCGCTAGC	aTCGAGACTATACAAGGATCTACCTCAGTCGcaATCAGCCTCGACTGTGCCTTCTAGTTGCCAGCCATCAGCCTCGACTGTGCCTTCTAGTTGCCAGCCcacaaGCAGAGGCTCTGGCAGCTTTTGCcaaca	ATGCATcGATATCaCTCGAG	CGACTCTGC	GGTACCCGACTACTACTACG	GTAGCATCTGTCCGCTAGCaTCGAGACTATACAAGGATCTACCTCAGTCGcaATCAGCCTCGACTGTGCCTTCTAGTTGCCAGCCATCAGCCTCGACTGTGCCTTCTAGTTGCCAGCCcacaaGCAGAGGCTCTGGCAGCTTTTGCcaacaATGCATcGATATCaCTCGAGCGACTCTGCGGTACCCGACTACTACTACG
LBBB	GTAGCATCTGTCCGCTAGC	aTCGAGACTATACAAGGATCTACCTCAGTCGcaATCAGCCTCGACTGTGCCTTCTAGTTGCCAGCCATCAGCCTCGACTGTGCCTTCTAGTTGCCAGCCATCAGCCTCGACTGTGCCTTCTAGTTGCCAGCC	ATGCATcGATATCaCTCGAG	GCGGAGACG	GGTACCCGACTACTACTACG	GTAGCATCTGTCCGCTAGCaTCGAGACTATACAAGGATCTACCTCAGTCGcaATCAGCCTCGACTGTGCCTTCTAGTTGCCAGCCATCAGCCTCGACTGTGCCTTCTAGTTGCCAGCCATCAGCCTCGACTGTGCCTTCTAGTTGCCAGCCATGCATcGATATCaCTCGAGGCGGAGACGGGTACCCGACTACTACTACG
ALLL	GTAGCATCTGTCCGCTAGC	TATTTATTTATTTATTTGTTTGTTTGTTTTATTaTCGAGACTATACAAGGATCTACCTCAGTCGcaaTCGAGACTATACAAGGATCTACCTCAGTCGcaaTCGAGACTATACAAGGATCTACCTCAGTCGca	ATGCATcGATATCaCTCGAG	CGTACCGAG	GGTACCCGACTACTACTACG	GTAGCATCTGTCCGCTAGCTATTTATTTATTTATTTGTTTGTTTGTTTTATTaTCGAGACTATACAAGGATCTACCTCAGTCGcaaTCGAGACTATACAAGGATCTACCTCAGTCGcaaTCGAGACTATACAAGGATCTACCTCAGTCGcaATGCATcGATATCaCTCGAGCGTACCGAGGGTACCCGACTACTACTACG
ALLA	GTAGCATCTGTCCGCTAGC	TATTTATTTATTTATTTGTTTGTTTGTTTTATTaTCGAGACTATACAAGGATCTACCTCAGTCGcaaTCGAGACTATACAAGGATCTACCTCAGTCGcaTATTTATTTATTTATTTGTTTGTTTGTTTTATT	ATGCATcGATATCaCTCGAG	GAGAGTTGG	GGTACCCGACTACTACTACG	GTAGCATCTGTCCGCTAGCTATTTATTTATTTATTTGTTTGTTTGTTTTATTaTCGAGACTATACAAGGATCTACCTCAGTCGcaaTCGAGACTATACAAGGATCTACCTCAGTCGcaTATTTATTTATTTATTTGTTTGTTTGTTTTATTATGCATcGATATCaCTCGAGGAGAGTTGGGGTACCCGACTACTACTACG
ALLp	GTAGCATCTGTCCGCTAGC	TATTTATTTATTTATTTGTTTGTTTGTTTTATTaTCGAGACTATACAAGGATCTACCTCAGTCGcaaTCGAGACTATACAAGGATCTACCTCAGTCGcagtcagctccgactTGTAAATAtcagcctcgact	ATGCATcGATATCaCTCGAG	CACGTGTAA	GGTACCCGACTACTACTACG	GTAGCATCTGTCCGCTAGCTATTTATTTATTTATTTGTTTGTTTGTTTTATTaTCGAGACTATACAAGGATCTACCTCAGTCGcaaTCGAGACTATACAAGGATCTACCTCAGTCGcagtcagctccgactTGTAAATAtcagcctcgactATGCATcGATATCaCTCGAGCACGTGTAAGGTACCCGACTACTACTACG
ALLS	GTAGCATCTGTCCGCTAGC	TATTTATTTATTTATTTGTTTGTTTGTTTTATTaTCGAGACTATACAAGGATCTACCTCAGTCGcaaTCGAGACTATACAAGGATCTACCTCAGTCGcacacaaGCAGAGGCTCTGGCAGCTTTTGCcaaca	ATGCATcGATATCaCTCGAG	AATTACCGG	GGTACCCGACTACTACTACG	GTAGCATCTGTCCGCTAGCTATTTATTTATTTATTTGTTTGTTTGTTTTATTaTCGAGACTATACAAGGATCTACCTCAGTCGcaaTCGAGACTATACAAGGATCTACCTCAGTCGcacacaaGCAGAGGCTCTGGCAGCTTTTGCcaacaATGCATcGATATCaCTCGAGAATTACCGGGGTACCCGACTACTACTACG
ALLB	GTAGCATCTGTCCGCTAGC	TATTTATTTATTTATTTGTTTGTTTGTTTTATTaTCGAGACTATACAAGGATCTACCTCAGTCGcaaTCGAGACTATACAAGGATCTACCTCAGTCGcaATCAGCCTCGACTGTGCCTTCTAGTTGCCAGCC	ATGCATcGATATCaCTCGAG	CCTCGTGCG	GGTACCCGACTACTACTACG	GTAGCATCTGTCCGCTAGCTATTTATTTATTTATTTGTTTGTTTGTTTTATTaTCGAGACTATACAAGGATCTACCTCAGTCGcaaTCGAGACTATACAAGGATCTACCTCAGTCGcaATCAGCCTCGACTGTGCCTTCTAGTTGCCAGCCATGCATcGATATCaCTCGAGCCTCGTGCGGGTACCCGACTACTACTACG
ALAL	GTAGCATCTGTCCGCTAGC	TATTTATTTATTTATTTGTTTGTTTGTTTTATTaTCGAGACTATACAAGGATCTACCTCAGTCGcaTATTTATTTATTTATTTGTTTGTTTGTTTTATTaTCGAGACTATACAAGGATCTACCTCAGTCGca	ATGCATcGATATCaCTCGAG	TGTGGTTAG	GGTACCCGACTACTACTACG	GTAGCATCTGTCCGCTAGCTATTTATTTATTTATTTGTTTGTTTGTTTTATTaTCGAGACTATACAAGGATCTACCTCAGTCGcaTATTTATTTATTTATTTGTTTGTTTGTTTTATTaTCGAGACTATACAAGGATCTACCTCAGTCGcaATGCATcGATATCaCTCGAGTGTGGTTAGGGTACCCGACTACTACTACG
ALAA	GTAGCATCTGTCCGCTAGC	TATTTATTTATTTATTTGTTTGTTTGTTTTATTaTCGAGACTATACAAGGATCTACCTCAGTCGcaTATTTATTTATTTATTTGTTTGTTTGTTTTATTTATTTATTTATTTATTTGTTTGTTTGTTTTATT	ATGCATcGATATCaCTCGAG	GCGTGTACG	GGTACCCGACTACTACTACG	GTAGCATCTGTCCGCTAGCTATTTATTTATTTATTTGTTTGTTTGTTTTATTaTCGAGACTATACAAGGATCTACCTCAGTCGcaTATTTATTTATTTATTTGTTTGTTTGTTTTATTTATTTATTTATTTATTTGTTTGTTTGTTTTATTATGCATcGATATCaCTCGAGGCGTGTACGGGTACCCGACTACTACTACG
ALAp	GTAGCATCTGTCCGCTAGC	TATTTATTTATTTATTTGTTTGTTTGTTTTATTaTCGAGACTATACAAGGATCTACCTCAGTCGcaTATTTATTTATTTATTTGTTTGTTTGTTTTATTgtcagctccgactTGTAAATAtcagcctcgact	ATGCATcGATATCaCTCGAG	ACAACCGAC	GGTACCCGACTACTACTACG	GTAGCATCTGTCCGCTAGCTATTTATTTATTTATTTGTTTGTTTGTTTTATTaTCGAGACTATACAAGGATCTACCTCAGTCGcaTATTTATTTATTTATTTGTTTGTTTGTTTTATTgtcagctccgactTGTAAATAtcagcctcgactATGCATcGATATCaCTCGAGACAACCGACGGTACCCGACTACTACTACG
ALAS	GTAGCATCTGTCCGCTAGC	TATTTATTTATTTATTTGTTTGTTTGTTTTATTaTCGAGACTATACAAGGATCTACCTCAGTCGcaTATTTATTTATTTATTTGTTTGTTTGTTTTATTcacaaGCAGAGGCTCTGGCAGCTTTTGCcaaca	ATGCATcGATATCaCTCGAG	CTCAGTCAT	GGTACCCGACTACTACTACG	GTAGCATCTGTCCGCTAGCTATTTATTTATTTATTTGTTTGTTTGTTTTATTaTCGAGACTATACAAGGATCTACCTCAGTCGcaTATTTATTTATTTATTTGTTTGTTTGTTTTATTcacaaGCAGAGGCTCTGGCAGCTTTTGCcaacaATGCATcGATATCaCTCGAGCTCAGTCATGGTACCCGACTACTACTACG
ALAB	GTAGCATCTGTCCGCTAGC	TATTTATTTATTTATTTGTTTGTTTGTTTTATTaTCGAGACTATACAAGGATCTACCTCAGTCGcaTATTTATTTATTTATTTGTTTGTTTGTTTTATTATCAGCCTCGACTGTGCCTTCTAGTTGCCAGCC	ATGCATcGATATCaCTCGAG	GCGCGTCTT	GGTACCCGACTACTACTACG	GTAGCATCTGTCCGCTAGCTATTTATTTATTTATTTGTTTGTTTGTTTTATTaTCGAGACTATACAAGGATCTACCTCAGTCGcaTATTTATTTATTTATTTGTTTGTTTGTTTTATTATCAGCCTCGACTGTGCCTTCTAGTTGCCAGCCATGCATcGATATCaCTCGAGGCGCGTCTTGGTACCCGACTACTACTACG
ALpL	GTAGCATCTGTCCGCTAGC	TATTTATTTATTTATTTGTTTGTTTGTTTTATTaTCGAGACTATACAAGGATCTACCTCAGTCGcagtcagctccgactTGTAAATAtcagcctcgactaTCGAGACTATACAAGGATCTACCTCAGTCGca	ATGCATcGATATCaCTCGAG	GCCACACTC	GGTACCCGACTACTACTACG	GTAGCATCTGTCCGCTAGCTATTTATTTATTTATTTGTTTGTTTGTTTTATTaTCGAGACTATACAAGGATCTACCTCAGTCGcagtcagctccgactTGTAAATAtcagcctcgactaTCGAGACTATACAAGGATCTACCTCAGTCGcaATGCATcGATATCaCTCGAGGCCACACTCGGTACCCGACTACTACTACG
ALpA	GTAGCATCTGTCCGCTAGC	TATTTATTTATTTATTTGTTTGTTTGTTTTATTaTCGAGACTATACAAGGATCTACCTCAGTCGcagtcagctccgactTGTAAATAtcagcctcgactTATTTATTTATTTATTTGTTTGTTTGTTTTATT	ATGCATcGATATCaCTCGAG	CCTAGCCTA	GGTACCCGACTACTACTACG	GTAGCATCTGTCCGCTAGCTATTTATTTATTTATTTGTTTGTTTGTTTTATTaTCGAGACTATACAAGGATCTACCTCAGTCGcagtcagctccgactTGTAAATAtcagcctcgactTATTTATTTATTTATTTGTTTGTTTGTTTTATTATGCATcGATATCaCTCGAGCCTAGCCTAGGTACCCGACTACTACTACG
ALpp	GTAGCATCTGTCCGCTAGC	TATTTATTTATTTATTTGTTTGTTTGTTTTATTaTCGAGACTATACAAGGATCTACCTCAGTCGcagtcagctccgactTGTAAATAtcagcctcgactgtcagctccgactTGTAAATAtcagcctcgact	ATGCATcGATATCaCTCGAG	CGAGAGACA	GGTACCCGACTACTACTACG	GTAGCATCTGTCCGCTAGCTATTTATTTATTTATTTGTTTGTTTGTTTTATTaTCGAGACTATACAAGGATCTACCTCAGTCGcagtcagctccgactTGTAAATAtcagcctcgactgtcagctccgactTGTAAATAtcagcctcgactATGCATcGATATCaCTCGAGCGAGAGACAGGTACCCGACTACTACTACG
ALpS	GTAGCATCTGTCCGCTAGC	TATTTATTTATTTATTTGTTTGTTTGTTTTATTaTCGAGACTATACAAGGATCTACCTCAGTCGcagtcagctccgactTGTAAATAtcagcctcgactcacaaGCAGAGGCTCTGGCAGCTTTTGCcaaca	ATGCATcGATATCaCTCGAG	CCGTCAACC	GGTACCCGACTACTACTACG	GTAGCATCTGTCCGCTAGCTATTTATTTATTTATTTGTTTGTTTGTTTTATTaTCGAGACTATACAAGGATCTACCTCAGTCGcagtcagctccgactTGTAAATAtcagcctcgactcacaaGCAGAGGCTCTGGCAGCTTTTGCcaacaATGCATcGATATCaCTCGAGCCGTCAACCGGTACCCGACTACTACTACG
ALpB	GTAGCATCTGTCCGCTAGC	TATTTATTTATTTATTTGTTTGTTTGTTTTATTaTCGAGACTATACAAGGATCTACCTCAGTCGcagtcagctccgactTGTAAATAtcagcctcgactATCAGCCTCGACTGTGCCTTCTAGTTGCCAGCC	ATGCATcGATATCaCTCGAG	TTCGCCAGC	GGTACCCGACTACTACTACG	GTAGCATCTGTCCGCTAGCTATTTATTTATTTATTTGTTTGTTTGTTTTATTaTCGAGACTATACAAGGATCTACCTCAGTCGcagtcagctccgactTGTAAATAtcagcctcgactATCAGCCTCGACTGTGCCTTCTAGTTGCCAGCCATGCATcGATATCaCTCGAGTTCGCCAGCGGTACCCGACTACTACTACG
ALSL	GTAGCATCTGTCCGCTAGC	TATTTATTTATTTATTTGTTTGTTTGTTTTATTaTCGAGACTATACAAGGATCTACCTCAGTCGcacacaaGCAGAGGCTCTGGCAGCTTTTGCcaacaaTCGAGACTATACAAGGATCTACCTCAGTCGca	ATGCATcGATATCaCTCGAG	GTGCAATGC	GGTACCCGACTACTACTACG	GTAGCATCTGTCCGCTAGCTATTTATTTATTTATTTGTTTGTTTGTTTTATTaTCGAGACTATACAAGGATCTACCTCAGTCGcacacaaGCAGAGGCTCTGGCAGCTTTTGCcaacaaTCGAGACTATACAAGGATCTACCTCAGTCGcaATGCATcGATATCaCTCGAGGTGCAATGCGGTACCCGACTACTACTACG
ALSA	GTAGCATCTGTCCGCTAGC	TATTTATTTATTTATTTGTTTGTTTGTTTTATTaTCGAGACTATACAAGGATCTACCTCAGTCGcacacaaGCAGAGGCTCTGGCAGCTTTTGCcaacaTATTTATTTATTTATTTGTTTGTTTGTTTTATT	ATGCATcGATATCaCTCGAG	CCGACACGA	GGTACCCGACTACTACTACG	GTAGCATCTGTCCGCTAGCTATTTATTTATTTATTTGTTTGTTTGTTTTATTaTCGAGACTATACAAGGATCTACCTCAGTCGcacacaaGCAGAGGCTCTGGCAGCTTTTGCcaacaTATTTATTTATTTATTTGTTTGTTTGTTTTATTATGCATcGATATCaCTCGAGCCGACACGAGGTACCCGACTACTACTACG
ALSp	GTAGCATCTGTCCGCTAGC	TATTTATTTATTTATTTGTTTGTTTGTTTTATTaTCGAGACTATACAAGGATCTACCTCAGTCGcacacaaGCAGAGGCTCTGGCAGCTTTTGCcaacagtcagctccgactTGTAAATAtcagcctcgact	ATGCATcGATATCaCTCGAG	GTTCGTCAT	GGTACCCGACTACTACTACG	GTAGCATCTGTCCGCTAGCTATTTATTTATTTATTTGTTTGTTTGTTTTATTaTCGAGACTATACAAGGATCTACCTCAGTCGcacacaaGCAGAGGCTCTGGCAGCTTTTGCcaacagtcagctccgactTGTAAATAtcagcctcgactATGCATcGATATCaCTCGAGGTTCGTCATGGTACCCGACTACTACTACG
ALSS	GTAGCATCTGTCCGCTAGC	TATTTATTTATTTATTTGTTTGTTTGTTTTATTaTCGAGACTATACAAGGATCTACCTCAGTCGcacacaaGCAGAGGCTCTGGCAGCTTTTGCcaacacacaaGCAGAGGCTCTGGCAGCTTTTGCcaaca	ATGCATcGATATCaCTCGAG	GTCTGTAGA	GGTACCCGACTACTACTACG	GTAGCATCTGTCCGCTAGCTATTTATTTATTTATTTGTTTGTTTGTTTTATTaTCGAGACTATACAAGGATCTACCTCAGTCGcacacaaGCAGAGGCTCTGGCAGCTTTTGCcaacacacaaGCAGAGGCTCTGGCAGCTTTTGCcaacaATGCATcGATATCaCTCGAGGTCTGTAGAGGTACCCGACTACTACTACG
ALSB	GTAGCATCTGTCCGCTAGC	TATTTATTTATTTATTTGTTTGTTTGTTTTATTaTCGAGACTATACAAGGATCTACCTCAGTCGcacacaaGCAGAGGCTCTGGCAGCTTTTGCcaacaATCAGCCTCGACTGTGCCTTCTAGTTGCCAGCC	ATGCATcGATATCaCTCGAG	ATTATCGAA	GGTACCCGACTACTACTACG	GTAGCATCTGTCCGCTAGCTATTTATTTATTTATTTGTTTGTTTGTTTTATTaTCGAGACTATACAAGGATCTACCTCAGTCGcacacaaGCAGAGGCTCTGGCAGCTTTTGCcaacaATCAGCCTCGACTGTGCCTTCTAGTTGCCAGCCATGCATcGATATCaCTCGAGATTATCGAAGGTACCCGACTACTACTACG
ALBL	GTAGCATCTGTCCGCTAGC	TATTTATTTATTTATTTGTTTGTTTGTTTTATTaTCGAGACTATACAAGGATCTACCTCAGTCGcaATCAGCCTCGACTGTGCCTTCTAGTTGCCAGCCaTCGAGACTATACAAGGATCTACCTCAGTCGca	ATGCATcGATATCaCTCGAG	TTGCGATAG	GGTACCCGACTACTACTACG	GTAGCATCTGTCCGCTAGCTATTTATTTATTTATTTGTTTGTTTGTTTTATTaTCGAGACTATACAAGGATCTACCTCAGTCGcaATCAGCCTCGACTGTGCCTTCTAGTTGCCAGCCaTCGAGACTATACAAGGATCTACCTCAGTCGcaATGCATcGATATCaCTCGAGTTGCGATAGGGTACCCGACTACTACTACG
ALBA	GTAGCATCTGTCCGCTAGC	TATTTATTTATTTATTTGTTTGTTTGTTTTATTaTCGAGACTATACAAGGATCTACCTCAGTCGcaATCAGCCTCGACTGTGCCTTCTAGTTGCCAGCCTATTTATTTATTTATTTGTTTGTTTGTTTTATT	ATGCATcGATATCaCTCGAG	GGAGGACCG	GGTACCCGACTACTACTACG	GTAGCATCTGTCCGCTAGCTATTTATTTATTTATTTGTTTGTTTGTTTTATTaTCGAGACTATACAAGGATCTACCTCAGTCGcaATCAGCCTCGACTGTGCCTTCTAGTTGCCAGCCTATTTATTTATTTATTTGTTTGTTTGTTTTATTATGCATcGATATCaCTCGAGGGAGGACCGGGTACCCGACTACTACTACG
ALBp	GTAGCATCTGTCCGCTAGC	TATTTATTTATTTATTTGTTTGTTTGTTTTATTaTCGAGACTATACAAGGATCTACCTCAGTCGcaATCAGCCTCGACTGTGCCTTCTAGTTGCCAGCCgtcagctccgactTGTAAATAtcagcctcgact	ATGCATcGATATCaCTCGAG	TTAGCTCAC	GGTACCCGACTACTACTACG	GTAGCATCTGTCCGCTAGCTATTTATTTATTTATTTGTTTGTTTGTTTTATTaTCGAGACTATACAAGGATCTACCTCAGTCGcaATCAGCCTCGACTGTGCCTTCTAGTTGCCAGCCgtcagctccgactTGTAAATAtcagcctcgactATGCATcGATATCaCTCGAGTTAGCTCACGGTACCCGACTACTACTACG
ALBS	GTAGCATCTGTCCGCTAGC	TATTTATTTATTTATTTGTTTGTTTGTTTTATTaTCGAGACTATACAAGGATCTACCTCAGTCGcaATCAGCCTCGACTGTGCCTTCTAGTTGCCAGCCcacaaGCAGAGGCTCTGGCAGCTTTTGCcaaca	ATGCATcGATATCaCTCGAG	AGTCACTCT	GGTACCCGACTACTACTACG	GTAGCATCTGTCCGCTAGCTATTTATTTATTTATTTGTTTGTTTGTTTTATTaTCGAGACTATACAAGGATCTACCTCAGTCGcaATCAGCCTCGACTGTGCCTTCTAGTTGCCAGCCcacaaGCAGAGGCTCTGGCAGCTTTTGCcaacaATGCATcGATATCaCTCGAGAGTCACTCTGGTACCCGACTACTACTACG
ALBB	GTAGCATCTGTCCGCTAGC	TATTTATTTATTTATTTGTTTGTTTGTTTTATTaTCGAGACTATACAAGGATCTACCTCAGTCGcaATCAGCCTCGACTGTGCCTTCTAGTTGCCAGCCATCAGCCTCGACTGTGCCTTCTAGTTGCCAGCC	ATGCATcGATATCaCTCGAG	TCGTCTGTG	GGTACCCGACTACTACTACG	GTAGCATCTGTCCGCTAGCTATTTATTTATTTATTTGTTTGTTTGTTTTATTaTCGAGACTATACAAGGATCTACCTCAGTCGcaATCAGCCTCGACTGTGCCTTCTAGTTGCCAGCCATCAGCCTCGACTGTGCCTTCTAGTTGCCAGCCATGCATcGATATCaCTCGAGTCGTCTGTGGGTACCCGACTACTACTACG
AALL	GTAGCATCTGTCCGCTAGC	TATTTATTTATTTATTTGTTTGTTTGTTTTATTTATTTATTTATTTATTTGTTTGTTTGTTTTATTaTCGAGACTATACAAGGATCTACCTCAGTCGcaaTCGAGACTATACAAGGATCTACCTCAGTCGca	ATGCATcGATATCaCTCGAG	GAGTTACAT	GGTACCCGACTACTACTACG	GTAGCATCTGTCCGCTAGCTATTTATTTATTTATTTGTTTGTTTGTTTTATTTATTTATTTATTTATTTGTTTGTTTGTTTTATTaTCGAGACTATACAAGGATCTACCTCAGTCGcaaTCGAGACTATACAAGGATCTACCTCAGTCGcaATGCATcGATATCaCTCGAGGAGTTACATGGTACCCGACTACTACTACG
AALA	GTAGCATCTGTCCGCTAGC	TATTTATTTATTTATTTGTTTGTTTGTTTTATTTATTTATTTATTTATTTGTTTGTTTGTTTTATTaTCGAGACTATACAAGGATCTACCTCAGTCGcaTATTTATTTATTTATTTGTTTGTTTGTTTTATT	ATGCATcGATATCaCTCGAG	CATTCACAC	GGTACCCGACTACTACTACG	GTAGCATCTGTCCGCTAGCTATTTATTTATTTATTTGTTTGTTTGTTTTATTTATTTATTTATTTATTTGTTTGTTTGTTTTATTaTCGAGACTATACAAGGATCTACCTCAGTCGcaTATTTATTTATTTATTTGTTTGTTTGTTTTATTATGCATcGATATCaCTCGAGCATTCACACGGTACCCGACTACTACTACG
AALp	GTAGCATCTGTCCGCTAGC	TATTTATTTATTTATTTGTTTGTTTGTTTTATTTATTTATTTATTTATTTGTTTGTTTGTTTTATTaTCGAGACTATACAAGGATCTACCTCAGTCGcagtcagctccgactTGTAAATAtcagcctcgact	ATGCATcGATATCaCTCGAG	ACTGCGGTG	GGTACCCGACTACTACTACG	GTAGCATCTGTCCGCTAGCTATTTATTTATTTATTTGTTTGTTTGTTTTATTTATTTATTTATTTATTTGTTTGTTTGTTTTATTaTCGAGACTATACAAGGATCTACCTCAGTCGcagtcagctccgactTGTAAATAtcagcctcgactATGCATcGATATCaCTCGAGACTGCGGTGGGTACCCGACTACTACTACG
AALS	GTAGCATCTGTCCGCTAGC	TATTTATTTATTTATTTGTTTGTTTGTTTTATTTATTTATTTATTTATTTGTTTGTTTGTTTTATTaTCGAGACTATACAAGGATCTACCTCAGTCGcacacaaGCAGAGGCTCTGGCAGCTTTTGCcaaca	ATGCATcGATATCaCTCGAG	CTCGTACCA	GGTACCCGACTACTACTACG	GTAGCATCTGTCCGCTAGCTATTTATTTATTTATTTGTTTGTTTGTTTTATTTATTTATTTATTTATTTGTTTGTTTGTTTTATTaTCGAGACTATACAAGGATCTACCTCAGTCGcacacaaGCAGAGGCTCTGGCAGCTTTTGCcaacaATGCATcGATATCaCTCGAGCTCGTACCAGGTACCCGACTACTACTACG
AALB	GTAGCATCTGTCCGCTAGC	TATTTATTTATTTATTTGTTTGTTTGTTTTATTTATTTATTTATTTATTTGTTTGTTTGTTTTATTaTCGAGACTATACAAGGATCTACCTCAGTCGcaATCAGCCTCGACTGTGCCTTCTAGTTGCCAGCC	ATGCATcGATATCaCTCGAG	CAGGAAGTG	GGTACCCGACTACTACTACG	GTAGCATCTGTCCGCTAGCTATTTATTTATTTATTTGTTTGTTTGTTTTATTTATTTATTTATTTATTTGTTTGTTTGTTTTATTaTCGAGACTATACAAGGATCTACCTCAGTCGcaATCAGCCTCGACTGTGCCTTCTAGTTGCCAGCCATGCATcGATATCaCTCGAGCAGGAAGTGGGTACCCGACTACTACTACG
AAAL	GTAGCATCTGTCCGCTAGC	TATTTATTTATTTATTTGTTTGTTTGTTTTATTTATTTATTTATTTATTTGTTTGTTTGTTTTATTTATTTATTTATTTATTTGTTTGTTTGTTTTATTaTCGAGACTATACAAGGATCTACCTCAGTCGca	ATGCATcGATATCaCTCGAG	GCGTCCATC	GGTACCCGACTACTACTACG	GTAGCATCTGTCCGCTAGCTATTTATTTATTTATTTGTTTGTTTGTTTTATTTATTTATTTATTTATTTGTTTGTTTGTTTTATTTATTTATTTATTTATTTGTTTGTTTGTTTTATTaTCGAGACTATACAAGGATCTACCTCAGTCGcaATGCATcGATATCaCTCGAGGCGTCCATCGGTACCCGACTACTACTACG
AAAA	GTAGCATCTGTCCGCTAGC	TATTTATTTATTTATTTGTTTGTTTGTTTTATTTATTTATTTATTTATTTGTTTGTTTGTTTTATTTATTTATTTATTTATTTGTTTGTTTGTTTTATTTATTTATTTATTTATTTGTTTGTTTGTTTTATT	ATGCATcGATATCaCTCGAG	GCCAATCAA	GGTACCCGACTACTACTACG	GTAGCATCTGTCCGCTAGCTATTTATTTATTTATTTGTTTGTTTGTTTTATTTATTTATTTATTTATTTGTTTGTTTGTTTTATTTATTTATTTATTTATTTGTTTGTTTGTTTTATTTATTTATTTATTTATTTGTTTGTTTGTTTTATTATGCATcGATATCaCTCGAGGCCAATCAAGGTACCCGACTACTACTACG
AAAp	GTAGCATCTGTCCGCTAGC	TATTTATTTATTTATTTGTTTGTTTGTTTTATTTATTTATTTATTTATTTGTTTGTTTGTTTTATTTATTTATTTATTTATTTGTTTGTTTGTTTTATTgtcagctccgactTGTAAATAtcagcctcgact	ATGCATcGATATCaCTCGAG	CAACTTGGA	GGTACCCGACTACTACTACG	GTAGCATCTGTCCGCTAGCTATTTATTTATTTATTTGTTTGTTTGTTTTATTTATTTATTTATTTATTTGTTTGTTTGTTTTATTTATTTATTTATTTATTTGTTTGTTTGTTTTATTgtcagctccgactTGTAAATAtcagcctcgactATGCATcGATATCaCTCGAGCAACTTGGAGGTACCCGACTACTACTACG
AAAS	GTAGCATCTGTCCGCTAGC	TATTTATTTATTTATTTGTTTGTTTGTTTTATTTATTTATTTATTTATTTGTTTGTTTGTTTTATTTATTTATTTATTTATTTGTTTGTTTGTTTTATTcacaaGCAGAGGCTCTGGCAGCTTTTGCcaaca	ATGCATcGATATCaCTCGAG	ATCAGAGTT	GGTACCCGACTACTACTACG	GTAGCATCTGTCCGCTAGCTATTTATTTATTTATTTGTTTGTTTGTTTTATTTATTTATTTATTTATTTGTTTGTTTGTTTTATTTATTTATTTATTTATTTGTTTGTTTGTTTTATTcacaaGCAGAGGCTCTGGCAGCTTTTGCcaacaATGCATcGATATCaCTCGAGATCAGAGTTGGTACCCGACTACTACTACG
AAAB	GTAGCATCTGTCCGCTAGC	TATTTATTTATTTATTTGTTTGTTTGTTTTATTTATTTATTTATTTATTTGTTTGTTTGTTTTATTTATTTATTTATTTATTTGTTTGTTTGTTTTATTATCAGCCTCGACTGTGCCTTCTAGTTGCCAGCC	ATGCATcGATATCaCTCGAG	CCGGAACCA	GGTACCCGACTACTACTACG	GTAGCATCTGTCCGCTAGCTATTTATTTATTTATTTGTTTGTTTGTTTTATTTATTTATTTATTTATTTGTTTGTTTGTTTTATTTATTTATTTATTTATTTGTTTGTTTGTTTTATTATCAGCCTCGACTGTGCCTTCTAGTTGCCAGCCATGCATcGATATCaCTCGAGCCGGAACCAGGTACCCGACTACTACTACG
AApL	GTAGCATCTGTCCGCTAGC	TATTTATTTATTTATTTGTTTGTTTGTTTTATTTATTTATTTATTTATTTGTTTGTTTGTTTTATTgtcagctccgactTGTAAATAtcagcctcgactaTCGAGACTATACAAGGATCTACCTCAGTCGca	ATGCATcGATATCaCTCGAG	CGCCGTAAG	GGTACCCGACTACTACTACG	GTAGCATCTGTCCGCTAGCTATTTATTTATTTATTTGTTTGTTTGTTTTATTTATTTATTTATTTATTTGTTTGTTTGTTTTATTgtcagctccgactTGTAAATAtcagcctcgactaTCGAGACTATACAAGGATCTACCTCAGTCGcaATGCATcGATATCaCTCGAGCGCCGTAAGGGTACCCGACTACTACTACG
AApA	GTAGCATCTGTCCGCTAGC	TATTTATTTATTTATTTGTTTGTTTGTTTTATTTATTTATTTATTTATTTGTTTGTTTGTTTTATTgtcagctccgactTGTAAATAtcagcctcgactTATTTATTTATTTATTTGTTTGTTTGTTTTATT	ATGCATcGATATCaCTCGAG	TGGATCTTC	GGTACCCGACTACTACTACG	GTAGCATCTGTCCGCTAGCTATTTATTTATTTATTTGTTTGTTTGTTTTATTTATTTATTTATTTATTTGTTTGTTTGTTTTATTgtcagctccgactTGTAAATAtcagcctcgactTATTTATTTATTTATTTGTTTGTTTGTTTTATTATGCATcGATATCaCTCGAGTGGATCTTCGGTACCCGACTACTACTACG
AApp	GTAGCATCTGTCCGCTAGC	TATTTATTTATTTATTTGTTTGTTTGTTTTATTTATTTATTTATTTATTTGTTTGTTTGTTTTATTgtcagctccgactTGTAAATAtcagcctcgactgtcagctccgactTGTAAATAtcagcctcgact	ATGCATcGATATCaCTCGAG	CAGGCGGTC	GGTACCCGACTACTACTACG	GTAGCATCTGTCCGCTAGCTATTTATTTATTTATTTGTTTGTTTGTTTTATTTATTTATTTATTTATTTGTTTGTTTGTTTTATTgtcagctccgactTGTAAATAtcagcctcgactgtcagctccgactTGTAAATAtcagcctcgactATGCATcGATATCaCTCGAGCAGGCGGTCGGTACCCGACTACTACTACG
AApS	GTAGCATCTGTCCGCTAGC	TATTTATTTATTTATTTGTTTGTTTGTTTTATTTATTTATTTATTTATTTGTTTGTTTGTTTTATTgtcagctccgactTGTAAATAtcagcctcgactcacaaGCAGAGGCTCTGGCAGCTTTTGCcaaca	ATGCATcGATATCaCTCGAG	CCAGCGTAG	GGTACCCGACTACTACTACG	GTAGCATCTGTCCGCTAGCTATTTATTTATTTATTTGTTTGTTTGTTTTATTTATTTATTTATTTATTTGTTTGTTTGTTTTATTgtcagctccgactTGTAAATAtcagcctcgactcacaaGCAGAGGCTCTGGCAGCTTTTGCcaacaATGCATcGATATCaCTCGAGCCAGCGTAGGGTACCCGACTACTACTACG
AApB	GTAGCATCTGTCCGCTAGC	TATTTATTTATTTATTTGTTTGTTTGTTTTATTTATTTATTTATTTATTTGTTTGTTTGTTTTATTgtcagctccgactTGTAAATAtcagcctcgactATCAGCCTCGACTGTGCCTTCTAGTTGCCAGCC	ATGCATcGATATCaCTCGAG	CTATATAAG	GGTACCCGACTACTACTACG	GTAGCATCTGTCCGCTAGCTATTTATTTATTTATTTGTTTGTTTGTTTTATTTATTTATTTATTTATTTGTTTGTTTGTTTTATTgtcagctccgactTGTAAATAtcagcctcgactATCAGCCTCGACTGTGCCTTCTAGTTGCCAGCCATGCATcGATATCaCTCGAGCTATATAAGGGTACCCGACTACTACTACG
AASL	GTAGCATCTGTCCGCTAGC	TATTTATTTATTTATTTGTTTGTTTGTTTTATTTATTTATTTATTTATTTGTTTGTTTGTTTTATTcacaaGCAGAGGCTCTGGCAGCTTTTGCcaacaaTCGAGACTATACAAGGATCTACCTCAGTCGca	ATGCATcGATATCaCTCGAG	CCACAGCGA	GGTACCCGACTACTACTACG	GTAGCATCTGTCCGCTAGCTATTTATTTATTTATTTGTTTGTTTGTTTTATTTATTTATTTATTTATTTGTTTGTTTGTTTTATTcacaaGCAGAGGCTCTGGCAGCTTTTGCcaacaaTCGAGACTATACAAGGATCTACCTCAGTCGcaATGCATcGATATCaCTCGAGCCACAGCGAGGTACCCGACTACTACTACG
AASA	GTAGCATCTGTCCGCTAGC	TATTTATTTATTTATTTGTTTGTTTGTTTTATTTATTTATTTATTTATTTGTTTGTTTGTTTTATTcacaaGCAGAGGCTCTGGCAGCTTTTGCcaacaTATTTATTTATTTATTTGTTTGTTTGTTTTATT	ATGCATcGATATCaCTCGAG	ACAGCTCGG	GGTACCCGACTACTACTACG	GTAGCATCTGTCCGCTAGCTATTTATTTATTTATTTGTTTGTTTGTTTTATTTATTTATTTATTTATTTGTTTGTTTGTTTTATTcacaaGCAGAGGCTCTGGCAGCTTTTGCcaacaTATTTATTTATTTATTTGTTTGTTTGTTTTATTATGCATcGATATCaCTCGAGACAGCTCGGGGTACCCGACTACTACTACG
AASp	GTAGCATCTGTCCGCTAGC	TATTTATTTATTTATTTGTTTGTTTGTTTTATTTATTTATTTATTTATTTGTTTGTTTGTTTTATTcacaaGCAGAGGCTCTGGCAGCTTTTGCcaacagtcagctccgactTGTAAATAtcagcctcgact	ATGCATcGATATCaCTCGAG	AATAGAGGC	GGTACCCGACTACTACTACG	GTAGCATCTGTCCGCTAGCTATTTATTTATTTATTTGTTTGTTTGTTTTATTTATTTATTTATTTATTTGTTTGTTTGTTTTATTcacaaGCAGAGGCTCTGGCAGCTTTTGCcaacagtcagctccgactTGTAAATAtcagcctcgactATGCATcGATATCaCTCGAGAATAGAGGCGGTACCCGACTACTACTACG
AASS	GTAGCATCTGTCCGCTAGC	TATTTATTTATTTATTTGTTTGTTTGTTTTATTTATTTATTTATTTATTTGTTTGTTTGTTTTATTcacaaGCAGAGGCTCTGGCAGCTTTTGCcaacacacaaGCAGAGGCTCTGGCAGCTTTTGCcaaca	ATGCATcGATATCaCTCGAG	AAGAGTTAG	GGTACCCGACTACTACTACG	GTAGCATCTGTCCGCTAGCTATTTATTTATTTATTTGTTTGTTTGTTTTATTTATTTATTTATTTATTTGTTTGTTTGTTTTATTcacaaGCAGAGGCTCTGGCAGCTTTTGCcaacacacaaGCAGAGGCTCTGGCAGCTTTTGCcaacaATGCATcGATATCaCTCGAGAAGAGTTAGGGTACCCGACTACTACTACG
AASB	GTAGCATCTGTCCGCTAGC	TATTTATTTATTTATTTGTTTGTTTGTTTTATTTATTTATTTATTTATTTGTTTGTTTGTTTTATTcacaaGCAGAGGCTCTGGCAGCTTTTGCcaacaATCAGCCTCGACTGTGCCTTCTAGTTGCCAGCC	ATGCATcGATATCaCTCGAG	GGAGTGATG	GGTACCCGACTACTACTACG	GTAGCATCTGTCCGCTAGCTATTTATTTATTTATTTGTTTGTTTGTTTTATTTATTTATTTATTTATTTGTTTGTTTGTTTTATTcacaaGCAGAGGCTCTGGCAGCTTTTGCcaacaATCAGCCTCGACTGTGCCTTCTAGTTGCCAGCCATGCATcGATATCaCTCGAGGGAGTGATGGGTACCCGACTACTACTACG
AABL	GTAGCATCTGTCCGCTAGC	TATTTATTTATTTATTTGTTTGTTTGTTTTATTTATTTATTTATTTATTTGTTTGTTTGTTTTATTATCAGCCTCGACTGTGCCTTCTAGTTGCCAGCCaTCGAGACTATACAAGGATCTACCTCAGTCGca	ATGCATcGATATCaCTCGAG	TTCCGCCAA	GGTACCCGACTACTACTACG	GTAGCATCTGTCCGCTAGCTATTTATTTATTTATTTGTTTGTTTGTTTTATTTATTTATTTATTTATTTGTTTGTTTGTTTTATTATCAGCCTCGACTGTGCCTTCTAGTTGCCAGCCaTCGAGACTATACAAGGATCTACCTCAGTCGcaATGCATcGATATCaCTCGAGTTCCGCCAAGGTACCCGACTACTACTACG
AABA	GTAGCATCTGTCCGCTAGC	TATTTATTTATTTATTTGTTTGTTTGTTTTATTTATTTATTTATTTATTTGTTTGTTTGTTTTATTATCAGCCTCGACTGTGCCTTCTAGTTGCCAGCCTATTTATTTATTTATTTGTTTGTTTGTTTTATT	ATGCATcGATATCaCTCGAG	AGCTCAGTA	GGTACCCGACTACTACTACG	GTAGCATCTGTCCGCTAGCTATTTATTTATTTATTTGTTTGTTTGTTTTATTTATTTATTTATTTATTTGTTTGTTTGTTTTATTATCAGCCTCGACTGTGCCTTCTAGTTGCCAGCCTATTTATTTATTTATTTGTTTGTTTGTTTTATTATGCATcGATATCaCTCGAGAGCTCAGTAGGTACCCGACTACTACTACG
AABp	GTAGCATCTGTCCGCTAGC	TATTTATTTATTTATTTGTTTGTTTGTTTTATTTATTTATTTATTTATTTGTTTGTTTGTTTTATTATCAGCCTCGACTGTGCCTTCTAGTTGCCAGCCgtcagctccgactTGTAAATAtcagcctcgact	ATGCATcGATATCaCTCGAG	AGTGCAAGG	GGTACCCGACTACTACTACG	GTAGCATCTGTCCGCTAGCTATTTATTTATTTATTTGTTTGTTTGTTTTATTTATTTATTTATTTATTTGTTTGTTTGTTTTATTATCAGCCTCGACTGTGCCTTCTAGTTGCCAGCCgtcagctccgactTGTAAATAtcagcctcgactATGCATcGATATCaCTCGAGAGTGCAAGGGGTACCCGACTACTACTACG
AABS	GTAGCATCTGTCCGCTAGC	TATTTATTTATTTATTTGTTTGTTTGTTTTATTTATTTATTTATTTATTTGTTTGTTTGTTTTATTATCAGCCTCGACTGTGCCTTCTAGTTGCCAGCCcacaaGCAGAGGCTCTGGCAGCTTTTGCcaaca	ATGCATcGATATCaCTCGAG	CATACAAGT	GGTACCCGACTACTACTACG	GTAGCATCTGTCCGCTAGCTATTTATTTATTTATTTGTTTGTTTGTTTTATTTATTTATTTATTTATTTGTTTGTTTGTTTTATTATCAGCCTCGACTGTGCCTTCTAGTTGCCAGCCcacaaGCAGAGGCTCTGGCAGCTTTTGCcaacaATGCATcGATATCaCTCGAGCATACAAGTGGTACCCGACTACTACTACG
AABB	GTAGCATCTGTCCGCTAGC	TATTTATTTATTTATTTGTTTGTTTGTTTTATTTATTTATTTATTTATTTGTTTGTTTGTTTTATTATCAGCCTCGACTGTGCCTTCTAGTTGCCAGCCATCAGCCTCGACTGTGCCTTCTAGTTGCCAGCC	ATGCATcGATATCaCTCGAG	TGGCATTAG	GGTACCCGACTACTACTACG	GTAGCATCTGTCCGCTAGCTATTTATTTATTTATTTGTTTGTTTGTTTTATTTATTTATTTATTTATTTGTTTGTTTGTTTTATTATCAGCCTCGACTGTGCCTTCTAGTTGCCAGCCATCAGCCTCGACTGTGCCTTCTAGTTGCCAGCCATGCATcGATATCaCTCGAGTGGCATTAGGGTACCCGACTACTACTACG
ApLL	GTAGCATCTGTCCGCTAGC	TATTTATTTATTTATTTGTTTGTTTGTTTTATTgtcagctccgactTGTAAATAtcagcctcgactaTCGAGACTATACAAGGATCTACCTCAGTCGcaaTCGAGACTATACAAGGATCTACCTCAGTCGca	ATGCATcGATATCaCTCGAG	CAGTGTCGG	GGTACCCGACTACTACTACG	GTAGCATCTGTCCGCTAGCTATTTATTTATTTATTTGTTTGTTTGTTTTATTgtcagctccgactTGTAAATAtcagcctcgactaTCGAGACTATACAAGGATCTACCTCAGTCGcaaTCGAGACTATACAAGGATCTACCTCAGTCGcaATGCATcGATATCaCTCGAGCAGTGTCGGGGTACCCGACTACTACTACG
ApLA	GTAGCATCTGTCCGCTAGC	TATTTATTTATTTATTTGTTTGTTTGTTTTATTgtcagctccgactTGTAAATAtcagcctcgactaTCGAGACTATACAAGGATCTACCTCAGTCGcaTATTTATTTATTTATTTGTTTGTTTGTTTTATT	ATGCATcGATATCaCTCGAG	CCAATAGGC	GGTACCCGACTACTACTACG	GTAGCATCTGTCCGCTAGCTATTTATTTATTTATTTGTTTGTTTGTTTTATTgtcagctccgactTGTAAATAtcagcctcgactaTCGAGACTATACAAGGATCTACCTCAGTCGcaTATTTATTTATTTATTTGTTTGTTTGTTTTATTATGCATcGATATCaCTCGAGCCAATAGGCGGTACCCGACTACTACTACG
ApLp	GTAGCATCTGTCCGCTAGC	TATTTATTTATTTATTTGTTTGTTTGTTTTATTgtcagctccgactTGTAAATAtcagcctcgactaTCGAGACTATACAAGGATCTACCTCAGTCGcagtcagctccgactTGTAAATAtcagcctcgact	ATGCATcGATATCaCTCGAG	TACGTCTCG	GGTACCCGACTACTACTACG	GTAGCATCTGTCCGCTAGCTATTTATTTATTTATTTGTTTGTTTGTTTTATTgtcagctccgactTGTAAATAtcagcctcgactaTCGAGACTATACAAGGATCTACCTCAGTCGcagtcagctccgactTGTAAATAtcagcctcgactATGCATcGATATCaCTCGAGTACGTCTCGGGTACCCGACTACTACTACG
ApLS	GTAGCATCTGTCCGCTAGC	TATTTATTTATTTATTTGTTTGTTTGTTTTATTgtcagctccgactTGTAAATAtcagcctcgactaTCGAGACTATACAAGGATCTACCTCAGTCGcacacaaGCAGAGGCTCTGGCAGCTTTTGCcaaca	ATGCATcGATATCaCTCGAG	TGCTACTTA	GGTACCCGACTACTACTACG	GTAGCATCTGTCCGCTAGCTATTTATTTATTTATTTGTTTGTTTGTTTTATTgtcagctccgactTGTAAATAtcagcctcgactaTCGAGACTATACAAGGATCTACCTCAGTCGcacacaaGCAGAGGCTCTGGCAGCTTTTGCcaacaATGCATcGATATCaCTCGAGTGCTACTTAGGTACCCGACTACTACTACG
ApLB	GTAGCATCTGTCCGCTAGC	TATTTATTTATTTATTTGTTTGTTTGTTTTATTgtcagctccgactTGTAAATAtcagcctcgactaTCGAGACTATACAAGGATCTACCTCAGTCGcaATCAGCCTCGACTGTGCCTTCTAGTTGCCAGCC	ATGCATcGATATCaCTCGAG	GCTAAGATT	GGTACCCGACTACTACTACG	GTAGCATCTGTCCGCTAGCTATTTATTTATTTATTTGTTTGTTTGTTTTATTgtcagctccgactTGTAAATAtcagcctcgactaTCGAGACTATACAAGGATCTACCTCAGTCGcaATCAGCCTCGACTGTGCCTTCTAGTTGCCAGCCATGCATcGATATCaCTCGAGGCTAAGATTGGTACCCGACTACTACTACG
ApAL	GTAGCATCTGTCCGCTAGC	TATTTATTTATTTATTTGTTTGTTTGTTTTATTgtcagctccgactTGTAAATAtcagcctcgactTATTTATTTATTTATTTGTTTGTTTGTTTTATTaTCGAGACTATACAAGGATCTACCTCAGTCGca	ATGCATcGATATCaCTCGAG	AGGTGGCAA	GGTACCCGACTACTACTACG	GTAGCATCTGTCCGCTAGCTATTTATTTATTTATTTGTTTGTTTGTTTTATTgtcagctccgactTGTAAATAtcagcctcgactTATTTATTTATTTATTTGTTTGTTTGTTTTATTaTCGAGACTATACAAGGATCTACCTCAGTCGcaATGCATcGATATCaCTCGAGAGGTGGCAAGGTACCCGACTACTACTACG
ApAA	GTAGCATCTGTCCGCTAGC	TATTTATTTATTTATTTGTTTGTTTGTTTTATTgtcagctccgactTGTAAATAtcagcctcgactTATTTATTTATTTATTTGTTTGTTTGTTTTATTTATTTATTTATTTATTTGTTTGTTTGTTTTATT	ATGCATcGATATCaCTCGAG	ACGACGCGC	GGTACCCGACTACTACTACG	GTAGCATCTGTCCGCTAGCTATTTATTTATTTATTTGTTTGTTTGTTTTATTgtcagctccgactTGTAAATAtcagcctcgactTATTTATTTATTTATTTGTTTGTTTGTTTTATTTATTTATTTATTTATTTGTTTGTTTGTTTTATTATGCATcGATATCaCTCGAGACGACGCGCGGTACCCGACTACTACTACG
ApAp	GTAGCATCTGTCCGCTAGC	TATTTATTTATTTATTTGTTTGTTTGTTTTATTgtcagctccgactTGTAAATAtcagcctcgactTATTTATTTATTTATTTGTTTGTTTGTTTTATTgtcagctccgactTGTAAATAtcagcctcgact	ATGCATcGATATCaCTCGAG	CCAGTTCTG	GGTACCCGACTACTACTACG	GTAGCATCTGTCCGCTAGCTATTTATTTATTTATTTGTTTGTTTGTTTTATTgtcagctccgactTGTAAATAtcagcctcgactTATTTATTTATTTATTTGTTTGTTTGTTTTATTgtcagctccgactTGTAAATAtcagcctcgactATGCATcGATATCaCTCGAGCCAGTTCTGGGTACCCGACTACTACTACG
ApAS	GTAGCATCTGTCCGCTAGC	TATTTATTTATTTATTTGTTTGTTTGTTTTATTgtcagctccgactTGTAAATAtcagcctcgactTATTTATTTATTTATTTGTTTGTTTGTTTTATTcacaaGCAGAGGCTCTGGCAGCTTTTGCcaaca	ATGCATcGATATCaCTCGAG	AGCGCACCA	GGTACCCGACTACTACTACG	GTAGCATCTGTCCGCTAGCTATTTATTTATTTATTTGTTTGTTTGTTTTATTgtcagctccgactTGTAAATAtcagcctcgactTATTTATTTATTTATTTGTTTGTTTGTTTTATTcacaaGCAGAGGCTCTGGCAGCTTTTGCcaacaATGCATcGATATCaCTCGAGAGCGCACCAGGTACCCGACTACTACTACG
ApAB	GTAGCATCTGTCCGCTAGC	TATTTATTTATTTATTTGTTTGTTTGTTTTATTgtcagctccgactTGTAAATAtcagcctcgactTATTTATTTATTTATTTGTTTGTTTGTTTTATTATCAGCCTCGACTGTGCCTTCTAGTTGCCAGCC	ATGCATcGATATCaCTCGAG	GTGTACGGT	GGTACCCGACTACTACTACG	GTAGCATCTGTCCGCTAGCTATTTATTTATTTATTTGTTTGTTTGTTTTATTgtcagctccgactTGTAAATAtcagcctcgactTATTTATTTATTTATTTGTTTGTTTGTTTTATTATCAGCCTCGACTGTGCCTTCTAGTTGCCAGCCATGCATcGATATCaCTCGAGGTGTACGGTGGTACCCGACTACTACTACG
AppL	GTAGCATCTGTCCGCTAGC	TATTTATTTATTTATTTGTTTGTTTGTTTTATTgtcagctccgactTGTAAATAtcagcctcgactgtcagctccgactTGTAAATAtcagcctcgactaTCGAGACTATACAAGGATCTACCTCAGTCGca	ATGCATcGATATCaCTCGAG	CCAAGTGAC	GGTACCCGACTACTACTACG	GTAGCATCTGTCCGCTAGCTATTTATTTATTTATTTGTTTGTTTGTTTTATTgtcagctccgactTGTAAATAtcagcctcgactgtcagctccgactTGTAAATAtcagcctcgactaTCGAGACTATACAAGGATCTACCTCAGTCGcaATGCATcGATATCaCTCGAGCCAAGTGACGGTACCCGACTACTACTACG
AppA	GTAGCATCTGTCCGCTAGC	TATTTATTTATTTATTTGTTTGTTTGTTTTATTgtcagctccgactTGTAAATAtcagcctcgactgtcagctccgactTGTAAATAtcagcctcgactTATTTATTTATTTATTTGTTTGTTTGTTTTATT	ATGCATcGATATCaCTCGAG	GCATCTTCG	GGTACCCGACTACTACTACG	GTAGCATCTGTCCGCTAGCTATTTATTTATTTATTTGTTTGTTTGTTTTATTgtcagctccgactTGTAAATAtcagcctcgactgtcagctccgactTGTAAATAtcagcctcgactTATTTATTTATTTATTTGTTTGTTTGTTTTATTATGCATcGATATCaCTCGAGGCATCTTCGGGTACCCGACTACTACTACG
Appp	GTAGCATCTGTCCGCTAGC	TATTTATTTATTTATTTGTTTGTTTGTTTTATTgtcagctccgactTGTAAATAtcagcctcgactgtcagctccgactTGTAAATAtcagcctcgactgtcagctccgactTGTAAATAtcagcctcgact	ATGCATcGATATCaCTCGAG	GTACTTCTA	GGTACCCGACTACTACTACG	GTAGCATCTGTCCGCTAGCTATTTATTTATTTATTTGTTTGTTTGTTTTATTgtcagctccgactTGTAAATAtcagcctcgactgtcagctccgactTGTAAATAtcagcctcgactgtcagctccgactTGTAAATAtcagcctcgactATGCATcGATATCaCTCGAGGTACTTCTAGGTACCCGACTACTACTACG
AppS	GTAGCATCTGTCCGCTAGC	TATTTATTTATTTATTTGTTTGTTTGTTTTATTgtcagctccgactTGTAAATAtcagcctcgactgtcagctccgactTGTAAATAtcagcctcgactcacaaGCAGAGGCTCTGGCAGCTTTTGCcaaca	ATGCATcGATATCaCTCGAG	CTACTAATT	GGTACCCGACTACTACTACG	GTAGCATCTGTCCGCTAGCTATTTATTTATTTATTTGTTTGTTTGTTTTATTgtcagctccgactTGTAAATAtcagcctcgactgtcagctccgactTGTAAATAtcagcctcgactcacaaGCAGAGGCTCTGGCAGCTTTTGCcaacaATGCATcGATATCaCTCGAGCTACTAATTGGTACCCGACTACTACTACG
AppB	GTAGCATCTGTCCGCTAGC	TATTTATTTATTTATTTGTTTGTTTGTTTTATTgtcagctccgactTGTAAATAtcagcctcgactgtcagctccgactTGTAAATAtcagcctcgactATCAGCCTCGACTGTGCCTTCTAGTTGCCAGCC	ATGCATcGATATCaCTCGAG	GGCAGTTAC	GGTACCCGACTACTACTACG	GTAGCATCTGTCCGCTAGCTATTTATTTATTTATTTGTTTGTTTGTTTTATTgtcagctccgactTGTAAATAtcagcctcgactgtcagctccgactTGTAAATAtcagcctcgactATCAGCCTCGACTGTGCCTTCTAGTTGCCAGCCATGCATcGATATCaCTCGAGGGCAGTTACGGTACCCGACTACTACTACG
ApSL	GTAGCATCTGTCCGCTAGC	TATTTATTTATTTATTTGTTTGTTTGTTTTATTgtcagctccgactTGTAAATAtcagcctcgactcacaaGCAGAGGCTCTGGCAGCTTTTGCcaacaaTCGAGACTATACAAGGATCTACCTCAGTCGca	ATGCATcGATATCaCTCGAG	AACTACACG	GGTACCCGACTACTACTACG	GTAGCATCTGTCCGCTAGCTATTTATTTATTTATTTGTTTGTTTGTTTTATTgtcagctccgactTGTAAATAtcagcctcgactcacaaGCAGAGGCTCTGGCAGCTTTTGCcaacaaTCGAGACTATACAAGGATCTACCTCAGTCGcaATGCATcGATATCaCTCGAGAACTACACGGGTACCCGACTACTACTACG
ApSA	GTAGCATCTGTCCGCTAGC	TATTTATTTATTTATTTGTTTGTTTGTTTTATTgtcagctccgactTGTAAATAtcagcctcgactcacaaGCAGAGGCTCTGGCAGCTTTTGCcaacaTATTTATTTATTTATTTGTTTGTTTGTTTTATT	ATGCATcGATATCaCTCGAG	TGTGAGGCT	GGTACCCGACTACTACTACG	GTAGCATCTGTCCGCTAGCTATTTATTTATTTATTTGTTTGTTTGTTTTATTgtcagctccgactTGTAAATAtcagcctcgactcacaaGCAGAGGCTCTGGCAGCTTTTGCcaacaTATTTATTTATTTATTTGTTTGTTTGTTTTATTATGCATcGATATCaCTCGAGTGTGAGGCTGGTACCCGACTACTACTACG
ApSp	GTAGCATCTGTCCGCTAGC	TATTTATTTATTTATTTGTTTGTTTGTTTTATTgtcagctccgactTGTAAATAtcagcctcgactcacaaGCAGAGGCTCTGGCAGCTTTTGCcaacagtcagctccgactTGTAAATAtcagcctcgact	ATGCATcGATATCaCTCGAG	GCCGACCTT	GGTACCCGACTACTACTACG	GTAGCATCTGTCCGCTAGCTATTTATTTATTTATTTGTTTGTTTGTTTTATTgtcagctccgactTGTAAATAtcagcctcgactcacaaGCAGAGGCTCTGGCAGCTTTTGCcaacagtcagctccgactTGTAAATAtcagcctcgactATGCATcGATATCaCTCGAGGCCGACCTTGGTACCCGACTACTACTACG
ApSS	GTAGCATCTGTCCGCTAGC	TATTTATTTATTTATTTGTTTGTTTGTTTTATTgtcagctccgactTGTAAATAtcagcctcgactcacaaGCAGAGGCTCTGGCAGCTTTTGCcaacacacaaGCAGAGGCTCTGGCAGCTTTTGCcaaca	ATGCATcGATATCaCTCGAG	TGACTTGTC	GGTACCCGACTACTACTACG	GTAGCATCTGTCCGCTAGCTATTTATTTATTTATTTGTTTGTTTGTTTTATTgtcagctccgactTGTAAATAtcagcctcgactcacaaGCAGAGGCTCTGGCAGCTTTTGCcaacacacaaGCAGAGGCTCTGGCAGCTTTTGCcaacaATGCATcGATATCaCTCGAGTGACTTGTCGGTACCCGACTACTACTACG
ApSB	GTAGCATCTGTCCGCTAGC	TATTTATTTATTTATTTGTTTGTTTGTTTTATTgtcagctccgactTGTAAATAtcagcctcgactcacaaGCAGAGGCTCTGGCAGCTTTTGCcaacaATCAGCCTCGACTGTGCCTTCTAGTTGCCAGCC	ATGCATcGATATCaCTCGAG	CGCATAGTA	GGTACCCGACTACTACTACG	GTAGCATCTGTCCGCTAGCTATTTATTTATTTATTTGTTTGTTTGTTTTATTgtcagctccgactTGTAAATAtcagcctcgactcacaaGCAGAGGCTCTGGCAGCTTTTGCcaacaATCAGCCTCGACTGTGCCTTCTAGTTGCCAGCCATGCATcGATATCaCTCGAGCGCATAGTAGGTACCCGACTACTACTACG
ApBL	GTAGCATCTGTCCGCTAGC	TATTTATTTATTTATTTGTTTGTTTGTTTTATTgtcagctccgactTGTAAATAtcagcctcgactATCAGCCTCGACTGTGCCTTCTAGTTGCCAGCCaTCGAGACTATACAAGGATCTACCTCAGTCGca	ATGCATcGATATCaCTCGAG	TCTTGCATA	GGTACCCGACTACTACTACG	GTAGCATCTGTCCGCTAGCTATTTATTTATTTATTTGTTTGTTTGTTTTATTgtcagctccgactTGTAAATAtcagcctcgactATCAGCCTCGACTGTGCCTTCTAGTTGCCAGCCaTCGAGACTATACAAGGATCTACCTCAGTCGcaATGCATcGATATCaCTCGAGTCTTGCATAGGTACCCGACTACTACTACG
ApBA	GTAGCATCTGTCCGCTAGC	TATTTATTTATTTATTTGTTTGTTTGTTTTATTgtcagctccgactTGTAAATAtcagcctcgactATCAGCCTCGACTGTGCCTTCTAGTTGCCAGCCTATTTATTTATTTATTTGTTTGTTTGTTTTATT	ATGCATcGATATCaCTCGAG	ATAGGAGCG	GGTACCCGACTACTACTACG	GTAGCATCTGTCCGCTAGCTATTTATTTATTTATTTGTTTGTTTGTTTTATTgtcagctccgactTGTAAATAtcagcctcgactATCAGCCTCGACTGTGCCTTCTAGTTGCCAGCCTATTTATTTATTTATTTGTTTGTTTGTTTTATTATGCATcGATATCaCTCGAGATAGGAGCGGGTACCCGACTACTACTACG
ApBp	GTAGCATCTGTCCGCTAGC	TATTTATTTATTTATTTGTTTGTTTGTTTTATTgtcagctccgactTGTAAATAtcagcctcgactATCAGCCTCGACTGTGCCTTCTAGTTGCCAGCCgtcagctccgactTGTAAATAtcagcctcgact	ATGCATcGATATCaCTCGAG	ATTGCGTCT	GGTACCCGACTACTACTACG	GTAGCATCTGTCCGCTAGCTATTTATTTATTTATTTGTTTGTTTGTTTTATTgtcagctccgactTGTAAATAtcagcctcgactATCAGCCTCGACTGTGCCTTCTAGTTGCCAGCCgtcagctccgactTGTAAATAtcagcctcgactATGCATcGATATCaCTCGAGATTGCGTCTGGTACCCGACTACTACTACG
ApBS	GTAGCATCTGTCCGCTAGC	TATTTATTTATTTATTTGTTTGTTTGTTTTATTgtcagctccgactTGTAAATAtcagcctcgactATCAGCCTCGACTGTGCCTTCTAGTTGCCAGCCcacaaGCAGAGGCTCTGGCAGCTTTTGCcaaca	ATGCATcGATATCaCTCGAG	ATATGCGGC	GGTACCCGACTACTACTACG	GTAGCATCTGTCCGCTAGCTATTTATTTATTTATTTGTTTGTTTGTTTTATTgtcagctccgactTGTAAATAtcagcctcgactATCAGCCTCGACTGTGCCTTCTAGTTGCCAGCCcacaaGCAGAGGCTCTGGCAGCTTTTGCcaacaATGCATcGATATCaCTCGAGATATGCGGCGGTACCCGACTACTACTACG
ApBB	GTAGCATCTGTCCGCTAGC	TATTTATTTATTTATTTGTTTGTTTGTTTTATTgtcagctccgactTGTAAATAtcagcctcgactATCAGCCTCGACTGTGCCTTCTAGTTGCCAGCCATCAGCCTCGACTGTGCCTTCTAGTTGCCAGCC	ATGCATcGATATCaCTCGAG	CTAGTCATC	GGTACCCGACTACTACTACG	GTAGCATCTGTCCGCTAGCTATTTATTTATTTATTTGTTTGTTTGTTTTATTgtcagctccgactTGTAAATAtcagcctcgactATCAGCCTCGACTGTGCCTTCTAGTTGCCAGCCATCAGCCTCGACTGTGCCTTCTAGTTGCCAGCCATGCATcGATATCaCTCGAGCTAGTCATCGGTACCCGACTACTACTACG
ASLL	GTAGCATCTGTCCGCTAGC	TATTTATTTATTTATTTGTTTGTTTGTTTTATTcacaaGCAGAGGCTCTGGCAGCTTTTGCcaacaaTCGAGACTATACAAGGATCTACCTCAGTCGcaaTCGAGACTATACAAGGATCTACCTCAGTCGca	ATGCATcGATATCaCTCGAG	CCTTGCGCG	GGTACCCGACTACTACTACG	GTAGCATCTGTCCGCTAGCTATTTATTTATTTATTTGTTTGTTTGTTTTATTcacaaGCAGAGGCTCTGGCAGCTTTTGCcaacaaTCGAGACTATACAAGGATCTACCTCAGTCGcaaTCGAGACTATACAAGGATCTACCTCAGTCGcaATGCATcGATATCaCTCGAGCCTTGCGCGGGTACCCGACTACTACTACG
ASLA	GTAGCATCTGTCCGCTAGC	TATTTATTTATTTATTTGTTTGTTTGTTTTATTcacaaGCAGAGGCTCTGGCAGCTTTTGCcaacaaTCGAGACTATACAAGGATCTACCTCAGTCGcaTATTTATTTATTTATTTGTTTGTTTGTTTTATT	ATGCATcGATATCaCTCGAG	CTGCCTAAT	GGTACCCGACTACTACTACG	GTAGCATCTGTCCGCTAGCTATTTATTTATTTATTTGTTTGTTTGTTTTATTcacaaGCAGAGGCTCTGGCAGCTTTTGCcaacaaTCGAGACTATACAAGGATCTACCTCAGTCGcaTATTTATTTATTTATTTGTTTGTTTGTTTTATTATGCATcGATATCaCTCGAGCTGCCTAATGGTACCCGACTACTACTACG
ASLp	GTAGCATCTGTCCGCTAGC	TATTTATTTATTTATTTGTTTGTTTGTTTTATTcacaaGCAGAGGCTCTGGCAGCTTTTGCcaacaaTCGAGACTATACAAGGATCTACCTCAGTCGcagtcagctccgactTGTAAATAtcagcctcgact	ATGCATcGATATCaCTCGAG	GAACATGAA	GGTACCCGACTACTACTACG	GTAGCATCTGTCCGCTAGCTATTTATTTATTTATTTGTTTGTTTGTTTTATTcacaaGCAGAGGCTCTGGCAGCTTTTGCcaacaaTCGAGACTATACAAGGATCTACCTCAGTCGcagtcagctccgactTGTAAATAtcagcctcgactATGCATcGATATCaCTCGAGGAACATGAAGGTACCCGACTACTACTACG
ASLS	GTAGCATCTGTCCGCTAGC	TATTTATTTATTTATTTGTTTGTTTGTTTTATTcacaaGCAGAGGCTCTGGCAGCTTTTGCcaacaaTCGAGACTATACAAGGATCTACCTCAGTCGcacacaaGCAGAGGCTCTGGCAGCTTTTGCcaaca	ATGCATcGATATCaCTCGAG	AGAATAGTG	GGTACCCGACTACTACTACG	GTAGCATCTGTCCGCTAGCTATTTATTTATTTATTTGTTTGTTTGTTTTATTcacaaGCAGAGGCTCTGGCAGCTTTTGCcaacaaTCGAGACTATACAAGGATCTACCTCAGTCGcacacaaGCAGAGGCTCTGGCAGCTTTTGCcaacaATGCATcGATATCaCTCGAGAGAATAGTGGGTACCCGACTACTACTACG
ASLB	GTAGCATCTGTCCGCTAGC	TATTTATTTATTTATTTGTTTGTTTGTTTTATTcacaaGCAGAGGCTCTGGCAGCTTTTGCcaacaaTCGAGACTATACAAGGATCTACCTCAGTCGcaATCAGCCTCGACTGTGCCTTCTAGTTGCCAGCC	ATGCATcGATATCaCTCGAG	GGTCGTATA	GGTACCCGACTACTACTACG	GTAGCATCTGTCCGCTAGCTATTTATTTATTTATTTGTTTGTTTGTTTTATTcacaaGCAGAGGCTCTGGCAGCTTTTGCcaacaaTCGAGACTATACAAGGATCTACCTCAGTCGcaATCAGCCTCGACTGTGCCTTCTAGTTGCCAGCCATGCATcGATATCaCTCGAGGGTCGTATAGGTACCCGACTACTACTACG
ASAL	GTAGCATCTGTCCGCTAGC	TATTTATTTATTTATTTGTTTGTTTGTTTTATTcacaaGCAGAGGCTCTGGCAGCTTTTGCcaacaTATTTATTTATTTATTTGTTTGTTTGTTTTATTaTCGAGACTATACAAGGATCTACCTCAGTCGca	ATGCATcGATATCaCTCGAG	CATCAACGA	GGTACCCGACTACTACTACG	GTAGCATCTGTCCGCTAGCTATTTATTTATTTATTTGTTTGTTTGTTTTATTcacaaGCAGAGGCTCTGGCAGCTTTTGCcaacaTATTTATTTATTTATTTGTTTGTTTGTTTTATTaTCGAGACTATACAAGGATCTACCTCAGTCGcaATGCATcGATATCaCTCGAGCATCAACGAGGTACCCGACTACTACTACG
ASAA	GTAGCATCTGTCCGCTAGC	TATTTATTTATTTATTTGTTTGTTTGTTTTATTcacaaGCAGAGGCTCTGGCAGCTTTTGCcaacaTATTTATTTATTTATTTGTTTGTTTGTTTTATTTATTTATTTATTTATTTGTTTGTTTGTTTTATT	ATGCATcGATATCaCTCGAG	ATGGTAGCC	GGTACCCGACTACTACTACG	GTAGCATCTGTCCGCTAGCTATTTATTTATTTATTTGTTTGTTTGTTTTATTcacaaGCAGAGGCTCTGGCAGCTTTTGCcaacaTATTTATTTATTTATTTGTTTGTTTGTTTTATTTATTTATTTATTTATTTGTTTGTTTGTTTTATTATGCATcGATATCaCTCGAGATGGTAGCCGGTACCCGACTACTACTACG
ASAp	GTAGCATCTGTCCGCTAGC	TATTTATTTATTTATTTGTTTGTTTGTTTTATTcacaaGCAGAGGCTCTGGCAGCTTTTGCcaacaTATTTATTTATTTATTTGTTTGTTTGTTTTATTgtcagctccgactTGTAAATAtcagcctcgact	ATGCATcGATATCaCTCGAG	CGACGGACC	GGTACCCGACTACTACTACG	GTAGCATCTGTCCGCTAGCTATTTATTTATTTATTTGTTTGTTTGTTTTATTcacaaGCAGAGGCTCTGGCAGCTTTTGCcaacaTATTTATTTATTTATTTGTTTGTTTGTTTTATTgtcagctccgactTGTAAATAtcagcctcgactATGCATcGATATCaCTCGAGCGACGGACCGGTACCCGACTACTACTACG
ASAS	GTAGCATCTGTCCGCTAGC	TATTTATTTATTTATTTGTTTGTTTGTTTTATTcacaaGCAGAGGCTCTGGCAGCTTTTGCcaacaTATTTATTTATTTATTTGTTTGTTTGTTTTATTcacaaGCAGAGGCTCTGGCAGCTTTTGCcaaca	ATGCATcGATATCaCTCGAG	GGATACCTA	GGTACCCGACTACTACTACG	GTAGCATCTGTCCGCTAGCTATTTATTTATTTATTTGTTTGTTTGTTTTATTcacaaGCAGAGGCTCTGGCAGCTTTTGCcaacaTATTTATTTATTTATTTGTTTGTTTGTTTTATTcacaaGCAGAGGCTCTGGCAGCTTTTGCcaacaATGCATcGATATCaCTCGAGGGATACCTAGGTACCCGACTACTACTACG
ASAB	GTAGCATCTGTCCGCTAGC	TATTTATTTATTTATTTGTTTGTTTGTTTTATTcacaaGCAGAGGCTCTGGCAGCTTTTGCcaacaTATTTATTTATTTATTTGTTTGTTTGTTTTATTATCAGCCTCGACTGTGCCTTCTAGTTGCCAGCC	ATGCATcGATATCaCTCGAG	ACAGAGTGG	GGTACCCGACTACTACTACG	GTAGCATCTGTCCGCTAGCTATTTATTTATTTATTTGTTTGTTTGTTTTATTcacaaGCAGAGGCTCTGGCAGCTTTTGCcaacaTATTTATTTATTTATTTGTTTGTTTGTTTTATTATCAGCCTCGACTGTGCCTTCTAGTTGCCAGCCATGCATcGATATCaCTCGAGACAGAGTGGGGTACCCGACTACTACTACG
ASpL	GTAGCATCTGTCCGCTAGC	TATTTATTTATTTATTTGTTTGTTTGTTTTATTcacaaGCAGAGGCTCTGGCAGCTTTTGCcaacagtcagctccgactTGTAAATAtcagcctcgactaTCGAGACTATACAAGGATCTACCTCAGTCGca	ATGCATcGATATCaCTCGAG	CGTTCGCCG	GGTACCCGACTACTACTACG	GTAGCATCTGTCCGCTAGCTATTTATTTATTTATTTGTTTGTTTGTTTTATTcacaaGCAGAGGCTCTGGCAGCTTTTGCcaacagtcagctccgactTGTAAATAtcagcctcgactaTCGAGACTATACAAGGATCTACCTCAGTCGcaATGCATcGATATCaCTCGAGCGTTCGCCGGGTACCCGACTACTACTACG
ASpA	GTAGCATCTGTCCGCTAGC	TATTTATTTATTTATTTGTTTGTTTGTTTTATTcacaaGCAGAGGCTCTGGCAGCTTTTGCcaacagtcagctccgactTGTAAATAtcagcctcgactTATTTATTTATTTATTTGTTTGTTTGTTTTATT	ATGCATcGATATCaCTCGAG	TCCTATTAG	GGTACCCGACTACTACTACG	GTAGCATCTGTCCGCTAGCTATTTATTTATTTATTTGTTTGTTTGTTTTATTcacaaGCAGAGGCTCTGGCAGCTTTTGCcaacagtcagctccgactTGTAAATAtcagcctcgactTATTTATTTATTTATTTGTTTGTTTGTTTTATTATGCATcGATATCaCTCGAGTCCTATTAGGGTACCCGACTACTACTACG
ASpp	GTAGCATCTGTCCGCTAGC	TATTTATTTATTTATTTGTTTGTTTGTTTTATTcacaaGCAGAGGCTCTGGCAGCTTTTGCcaacagtcagctccgactTGTAAATAtcagcctcgactgtcagctccgactTGTAAATAtcagcctcgact	ATGCATcGATATCaCTCGAG	GAGACTGCT	GGTACCCGACTACTACTACG	GTAGCATCTGTCCGCTAGCTATTTATTTATTTATTTGTTTGTTTGTTTTATTcacaaGCAGAGGCTCTGGCAGCTTTTGCcaacagtcagctccgactTGTAAATAtcagcctcgactgtcagctccgactTGTAAATAtcagcctcgactATGCATcGATATCaCTCGAGGAGACTGCTGGTACCCGACTACTACTACG
ASpS	GTAGCATCTGTCCGCTAGC	TATTTATTTATTTATTTGTTTGTTTGTTTTATTcacaaGCAGAGGCTCTGGCAGCTTTTGCcaacagtcagctccgactTGTAAATAtcagcctcgactcacaaGCAGAGGCTCTGGCAGCTTTTGCcaaca	ATGCATcGATATCaCTCGAG	ATGACTGCA	GGTACCCGACTACTACTACG	GTAGCATCTGTCCGCTAGCTATTTATTTATTTATTTGTTTGTTTGTTTTATTcacaaGCAGAGGCTCTGGCAGCTTTTGCcaacagtcagctccgactTGTAAATAtcagcctcgactcacaaGCAGAGGCTCTGGCAGCTTTTGCcaacaATGCATcGATATCaCTCGAGATGACTGCAGGTACCCGACTACTACTACG
ASpB	GTAGCATCTGTCCGCTAGC	TATTTATTTATTTATTTGTTTGTTTGTTTTATTcacaaGCAGAGGCTCTGGCAGCTTTTGCcaacagtcagctccgactTGTAAATAtcagcctcgactATCAGCCTCGACTGTGCCTTCTAGTTGCCAGCC	ATGCATcGATATCaCTCGAG	CGTGAATAT	GGTACCCGACTACTACTACG	GTAGCATCTGTCCGCTAGCTATTTATTTATTTATTTGTTTGTTTGTTTTATTcacaaGCAGAGGCTCTGGCAGCTTTTGCcaacagtcagctccgactTGTAAATAtcagcctcgactATCAGCCTCGACTGTGCCTTCTAGTTGCCAGCCATGCATcGATATCaCTCGAGCGTGAATATGGTACCCGACTACTACTACG
ASSL	GTAGCATCTGTCCGCTAGC	TATTTATTTATTTATTTGTTTGTTTGTTTTATTcacaaGCAGAGGCTCTGGCAGCTTTTGCcaacacacaaGCAGAGGCTCTGGCAGCTTTTGCcaacaaTCGAGACTATACAAGGATCTACCTCAGTCGca	ATGCATcGATATCaCTCGAG	GTCCTGGAG	GGTACCCGACTACTACTACG	GTAGCATCTGTCCGCTAGCTATTTATTTATTTATTTGTTTGTTTGTTTTATTcacaaGCAGAGGCTCTGGCAGCTTTTGCcaacacacaaGCAGAGGCTCTGGCAGCTTTTGCcaacaaTCGAGACTATACAAGGATCTACCTCAGTCGcaATGCATcGATATCaCTCGAGGTCCTGGAGGGTACCCGACTACTACTACG
ASSA	GTAGCATCTGTCCGCTAGC	TATTTATTTATTTATTTGTTTGTTTGTTTTATTcacaaGCAGAGGCTCTGGCAGCTTTTGCcaacacacaaGCAGAGGCTCTGGCAGCTTTTGCcaacaTATTTATTTATTTATTTGTTTGTTTGTTTTATT	ATGCATcGATATCaCTCGAG	ATAGCGTTG	GGTACCCGACTACTACTACG	GTAGCATCTGTCCGCTAGCTATTTATTTATTTATTTGTTTGTTTGTTTTATTcacaaGCAGAGGCTCTGGCAGCTTTTGCcaacacacaaGCAGAGGCTCTGGCAGCTTTTGCcaacaTATTTATTTATTTATTTGTTTGTTTGTTTTATTATGCATcGATATCaCTCGAGATAGCGTTGGGTACCCGACTACTACTACG
ASSp	GTAGCATCTGTCCGCTAGC	TATTTATTTATTTATTTGTTTGTTTGTTTTATTcacaaGCAGAGGCTCTGGCAGCTTTTGCcaacacacaaGCAGAGGCTCTGGCAGCTTTTGCcaacagtcagctccgactTGTAAATAtcagcctcgact	ATGCATcGATATCaCTCGAG	TTCCAGGCC	GGTACCCGACTACTACTACG	GTAGCATCTGTCCGCTAGCTATTTATTTATTTATTTGTTTGTTTGTTTTATTcacaaGCAGAGGCTCTGGCAGCTTTTGCcaacacacaaGCAGAGGCTCTGGCAGCTTTTGCcaacagtcagctccgactTGTAAATAtcagcctcgactATGCATcGATATCaCTCGAGTTCCAGGCCGGTACCCGACTACTACTACG
ASSS	GTAGCATCTGTCCGCTAGC	TATTTATTTATTTATTTGTTTGTTTGTTTTATTcacaaGCAGAGGCTCTGGCAGCTTTTGCcaacacacaaGCAGAGGCTCTGGCAGCTTTTGCcaacacacaaGCAGAGGCTCTGGCAGCTTTTGCcaaca	ATGCATcGATATCaCTCGAG	TCGCGCACT	GGTACCCGACTACTACTACG	GTAGCATCTGTCCGCTAGCTATTTATTTATTTATTTGTTTGTTTGTTTTATTcacaaGCAGAGGCTCTGGCAGCTTTTGCcaacacacaaGCAGAGGCTCTGGCAGCTTTTGCcaacacacaaGCAGAGGCTCTGGCAGCTTTTGCcaacaATGCATcGATATCaCTCGAGTCGCGCACTGGTACCCGACTACTACTACG
ASSB	GTAGCATCTGTCCGCTAGC	TATTTATTTATTTATTTGTTTGTTTGTTTTATTcacaaGCAGAGGCTCTGGCAGCTTTTGCcaacacacaaGCAGAGGCTCTGGCAGCTTTTGCcaacaATCAGCCTCGACTGTGCCTTCTAGTTGCCAGCC	ATGCATcGATATCaCTCGAG	CGTGTGGTG	GGTACCCGACTACTACTACG	GTAGCATCTGTCCGCTAGCTATTTATTTATTTATTTGTTTGTTTGTTTTATTcacaaGCAGAGGCTCTGGCAGCTTTTGCcaacacacaaGCAGAGGCTCTGGCAGCTTTTGCcaacaATCAGCCTCGACTGTGCCTTCTAGTTGCCAGCCATGCATcGATATCaCTCGAGCGTGTGGTGGGTACCCGACTACTACTACG
ASBL	GTAGCATCTGTCCGCTAGC	TATTTATTTATTTATTTGTTTGTTTGTTTTATTcacaaGCAGAGGCTCTGGCAGCTTTTGCcaacaATCAGCCTCGACTGTGCCTTCTAGTTGCCAGCCaTCGAGACTATACAAGGATCTACCTCAGTCGca	ATGCATcGATATCaCTCGAG	GACCTATCT	GGTACCCGACTACTACTACG	GTAGCATCTGTCCGCTAGCTATTTATTTATTTATTTGTTTGTTTGTTTTATTcacaaGCAGAGGCTCTGGCAGCTTTTGCcaacaATCAGCCTCGACTGTGCCTTCTAGTTGCCAGCCaTCGAGACTATACAAGGATCTACCTCAGTCGcaATGCATcGATATCaCTCGAGGACCTATCTGGTACCCGACTACTACTACG
ASBA	GTAGCATCTGTCCGCTAGC	TATTTATTTATTTATTTGTTTGTTTGTTTTATTcacaaGCAGAGGCTCTGGCAGCTTTTGCcaacaATCAGCCTCGACTGTGCCTTCTAGTTGCCAGCCTATTTATTTATTTATTTGTTTGTTTGTTTTATT	ATGCATcGATATCaCTCGAG	TAGACAAGA	GGTACCCGACTACTACTACG	GTAGCATCTGTCCGCTAGCTATTTATTTATTTATTTGTTTGTTTGTTTTATTcacaaGCAGAGGCTCTGGCAGCTTTTGCcaacaATCAGCCTCGACTGTGCCTTCTAGTTGCCAGCCTATTTATTTATTTATTTGTTTGTTTGTTTTATTATGCATcGATATCaCTCGAGTAGACAAGAGGTACCCGACTACTACTACG
ASBp	GTAGCATCTGTCCGCTAGC	TATTTATTTATTTATTTGTTTGTTTGTTTTATTcacaaGCAGAGGCTCTGGCAGCTTTTGCcaacaATCAGCCTCGACTGTGCCTTCTAGTTGCCAGCCgtcagctccgactTGTAAATAtcagcctcgact	ATGCATcGATATCaCTCGAG	GTAGAGCGA	GGTACCCGACTACTACTACG	GTAGCATCTGTCCGCTAGCTATTTATTTATTTATTTGTTTGTTTGTTTTATTcacaaGCAGAGGCTCTGGCAGCTTTTGCcaacaATCAGCCTCGACTGTGCCTTCTAGTTGCCAGCCgtcagctccgactTGTAAATAtcagcctcgactATGCATcGATATCaCTCGAGGTAGAGCGAGGTACCCGACTACTACTACG
ASBS	GTAGCATCTGTCCGCTAGC	TATTTATTTATTTATTTGTTTGTTTGTTTTATTcacaaGCAGAGGCTCTGGCAGCTTTTGCcaacaATCAGCCTCGACTGTGCCTTCTAGTTGCCAGCCcacaaGCAGAGGCTCTGGCAGCTTTTGCcaaca	ATGCATcGATATCaCTCGAG	CCATCTTCC	GGTACCCGACTACTACTACG	GTAGCATCTGTCCGCTAGCTATTTATTTATTTATTTGTTTGTTTGTTTTATTcacaaGCAGAGGCTCTGGCAGCTTTTGCcaacaATCAGCCTCGACTGTGCCTTCTAGTTGCCAGCCcacaaGCAGAGGCTCTGGCAGCTTTTGCcaacaATGCATcGATATCaCTCGAGCCATCTTCCGGTACCCGACTACTACTACG
ASBB	GTAGCATCTGTCCGCTAGC	TATTTATTTATTTATTTGTTTGTTTGTTTTATTcacaaGCAGAGGCTCTGGCAGCTTTTGCcaacaATCAGCCTCGACTGTGCCTTCTAGTTGCCAGCCATCAGCCTCGACTGTGCCTTCTAGTTGCCAGCC	ATGCATcGATATCaCTCGAG	GTGGCTCCT	GGTACCCGACTACTACTACG	GTAGCATCTGTCCGCTAGCTATTTATTTATTTATTTGTTTGTTTGTTTTATTcacaaGCAGAGGCTCTGGCAGCTTTTGCcaacaATCAGCCTCGACTGTGCCTTCTAGTTGCCAGCCATCAGCCTCGACTGTGCCTTCTAGTTGCCAGCCATGCATcGATATCaCTCGAGGTGGCTCCTGGTACCCGACTACTACTACG
ABLL	GTAGCATCTGTCCGCTAGC	TATTTATTTATTTATTTGTTTGTTTGTTTTATTATCAGCCTCGACTGTGCCTTCTAGTTGCCAGCCaTCGAGACTATACAAGGATCTACCTCAGTCGcaaTCGAGACTATACAAGGATCTACCTCAGTCGca	ATGCATcGATATCaCTCGAG	AGCAGGCGG	GGTACCCGACTACTACTACG	GTAGCATCTGTCCGCTAGCTATTTATTTATTTATTTGTTTGTTTGTTTTATTATCAGCCTCGACTGTGCCTTCTAGTTGCCAGCCaTCGAGACTATACAAGGATCTACCTCAGTCGcaaTCGAGACTATACAAGGATCTACCTCAGTCGcaATGCATcGATATCaCTCGAGAGCAGGCGGGGTACCCGACTACTACTACG
ABLA	GTAGCATCTGTCCGCTAGC	TATTTATTTATTTATTTGTTTGTTTGTTTTATTATCAGCCTCGACTGTGCCTTCTAGTTGCCAGCCaTCGAGACTATACAAGGATCTACCTCAGTCGcaTATTTATTTATTTATTTGTTTGTTTGTTTTATT	ATGCATcGATATCaCTCGAG	ACAAGTGAA	GGTACCCGACTACTACTACG	GTAGCATCTGTCCGCTAGCTATTTATTTATTTATTTGTTTGTTTGTTTTATTATCAGCCTCGACTGTGCCTTCTAGTTGCCAGCCaTCGAGACTATACAAGGATCTACCTCAGTCGcaTATTTATTTATTTATTTGTTTGTTTGTTTTATTATGCATcGATATCaCTCGAGACAAGTGAAGGTACCCGACTACTACTACG
ABLp	GTAGCATCTGTCCGCTAGC	TATTTATTTATTTATTTGTTTGTTTGTTTTATTATCAGCCTCGACTGTGCCTTCTAGTTGCCAGCCaTCGAGACTATACAAGGATCTACCTCAGTCGcagtcagctccgactTGTAAATAtcagcctcgact	ATGCATcGATATCaCTCGAG	GGACGGCCT	GGTACCCGACTACTACTACG	GTAGCATCTGTCCGCTAGCTATTTATTTATTTATTTGTTTGTTTGTTTTATTATCAGCCTCGACTGTGCCTTCTAGTTGCCAGCCaTCGAGACTATACAAGGATCTACCTCAGTCGcagtcagctccgactTGTAAATAtcagcctcgactATGCATcGATATCaCTCGAGGGACGGCCTGGTACCCGACTACTACTACG
ABLS	GTAGCATCTGTCCGCTAGC	TATTTATTTATTTATTTGTTTGTTTGTTTTATTATCAGCCTCGACTGTGCCTTCTAGTTGCCAGCCaTCGAGACTATACAAGGATCTACCTCAGTCGcacacaaGCAGAGGCTCTGGCAGCTTTTGCcaaca	ATGCATcGATATCaCTCGAG	ACGTGTCTT	GGTACCCGACTACTACTACG	GTAGCATCTGTCCGCTAGCTATTTATTTATTTATTTGTTTGTTTGTTTTATTATCAGCCTCGACTGTGCCTTCTAGTTGCCAGCCaTCGAGACTATACAAGGATCTACCTCAGTCGcacacaaGCAGAGGCTCTGGCAGCTTTTGCcaacaATGCATcGATATCaCTCGAGACGTGTCTTGGTACCCGACTACTACTACG
ABLB	GTAGCATCTGTCCGCTAGC	TATTTATTTATTTATTTGTTTGTTTGTTTTATTATCAGCCTCGACTGTGCCTTCTAGTTGCCAGCCaTCGAGACTATACAAGGATCTACCTCAGTCGcaATCAGCCTCGACTGTGCCTTCTAGTTGCCAGCC	ATGCATcGATATCaCTCGAG	GATCATCTC	GGTACCCGACTACTACTACG	GTAGCATCTGTCCGCTAGCTATTTATTTATTTATTTGTTTGTTTGTTTTATTATCAGCCTCGACTGTGCCTTCTAGTTGCCAGCCaTCGAGACTATACAAGGATCTACCTCAGTCGcaATCAGCCTCGACTGTGCCTTCTAGTTGCCAGCCATGCATcGATATCaCTCGAGGATCATCTCGGTACCCGACTACTACTACG
ABAL	GTAGCATCTGTCCGCTAGC	TATTTATTTATTTATTTGTTTGTTTGTTTTATTATCAGCCTCGACTGTGCCTTCTAGTTGCCAGCCTATTTATTTATTTATTTGTTTGTTTGTTTTATTaTCGAGACTATACAAGGATCTACCTCAGTCGca	ATGCATcGATATCaCTCGAG	AGGTACGTC	GGTACCCGACTACTACTACG	GTAGCATCTGTCCGCTAGCTATTTATTTATTTATTTGTTTGTTTGTTTTATTATCAGCCTCGACTGTGCCTTCTAGTTGCCAGCCTATTTATTTATTTATTTGTTTGTTTGTTTTATTaTCGAGACTATACAAGGATCTACCTCAGTCGcaATGCATcGATATCaCTCGAGAGGTACGTCGGTACCCGACTACTACTACG
ABAA	GTAGCATCTGTCCGCTAGC	TATTTATTTATTTATTTGTTTGTTTGTTTTATTATCAGCCTCGACTGTGCCTTCTAGTTGCCAGCCTATTTATTTATTTATTTGTTTGTTTGTTTTATTTATTTATTTATTTATTTGTTTGTTTGTTTTATT	ATGCATcGATATCaCTCGAG	CTATCGTCG	GGTACCCGACTACTACTACG	GTAGCATCTGTCCGCTAGCTATTTATTTATTTATTTGTTTGTTTGTTTTATTATCAGCCTCGACTGTGCCTTCTAGTTGCCAGCCTATTTATTTATTTATTTGTTTGTTTGTTTTATTTATTTATTTATTTATTTGTTTGTTTGTTTTATTATGCATcGATATCaCTCGAGCTATCGTCGGGTACCCGACTACTACTACG
ABAp	GTAGCATCTGTCCGCTAGC	TATTTATTTATTTATTTGTTTGTTTGTTTTATTATCAGCCTCGACTGTGCCTTCTAGTTGCCAGCCTATTTATTTATTTATTTGTTTGTTTGTTTTATTgtcagctccgactTGTAAATAtcagcctcgact	ATGCATcGATATCaCTCGAG	GGAATAGCG	GGTACCCGACTACTACTACG	GTAGCATCTGTCCGCTAGCTATTTATTTATTTATTTGTTTGTTTGTTTTATTATCAGCCTCGACTGTGCCTTCTAGTTGCCAGCCTATTTATTTATTTATTTGTTTGTTTGTTTTATTgtcagctccgactTGTAAATAtcagcctcgactATGCATcGATATCaCTCGAGGGAATAGCGGGTACCCGACTACTACTACG
ABAS	GTAGCATCTGTCCGCTAGC	TATTTATTTATTTATTTGTTTGTTTGTTTTATTATCAGCCTCGACTGTGCCTTCTAGTTGCCAGCCTATTTATTTATTTATTTGTTTGTTTGTTTTATTcacaaGCAGAGGCTCTGGCAGCTTTTGCcaaca	ATGCATcGATATCaCTCGAG	GTCCTATAC	GGTACCCGACTACTACTACG	GTAGCATCTGTCCGCTAGCTATTTATTTATTTATTTGTTTGTTTGTTTTATTATCAGCCTCGACTGTGCCTTCTAGTTGCCAGCCTATTTATTTATTTATTTGTTTGTTTGTTTTATTcacaaGCAGAGGCTCTGGCAGCTTTTGCcaacaATGCATcGATATCaCTCGAGGTCCTATACGGTACCCGACTACTACTACG
ABAB	GTAGCATCTGTCCGCTAGC	TATTTATTTATTTATTTGTTTGTTTGTTTTATTATCAGCCTCGACTGTGCCTTCTAGTTGCCAGCCTATTTATTTATTTATTTGTTTGTTTGTTTTATTATCAGCCTCGACTGTGCCTTCTAGTTGCCAGCC	ATGCATcGATATCaCTCGAG	TGGATCAAT	GGTACCCGACTACTACTACG	GTAGCATCTGTCCGCTAGCTATTTATTTATTTATTTGTTTGTTTGTTTTATTATCAGCCTCGACTGTGCCTTCTAGTTGCCAGCCTATTTATTTATTTATTTGTTTGTTTGTTTTATTATCAGCCTCGACTGTGCCTTCTAGTTGCCAGCCATGCATcGATATCaCTCGAGTGGATCAATGGTACCCGACTACTACTACG
ABpL	GTAGCATCTGTCCGCTAGC	TATTTATTTATTTATTTGTTTGTTTGTTTTATTATCAGCCTCGACTGTGCCTTCTAGTTGCCAGCCgtcagctccgactTGTAAATAtcagcctcgactaTCGAGACTATACAAGGATCTACCTCAGTCGca	ATGCATcGATATCaCTCGAG	ATGGTATCG	GGTACCCGACTACTACTACG	GTAGCATCTGTCCGCTAGCTATTTATTTATTTATTTGTTTGTTTGTTTTATTATCAGCCTCGACTGTGCCTTCTAGTTGCCAGCCgtcagctccgactTGTAAATAtcagcctcgactaTCGAGACTATACAAGGATCTACCTCAGTCGcaATGCATcGATATCaCTCGAGATGGTATCGGGTACCCGACTACTACTACG
ABpA	GTAGCATCTGTCCGCTAGC	TATTTATTTATTTATTTGTTTGTTTGTTTTATTATCAGCCTCGACTGTGCCTTCTAGTTGCCAGCCgtcagctccgactTGTAAATAtcagcctcgactTATTTATTTATTTATTTGTTTGTTTGTTTTATT	ATGCATcGATATCaCTCGAG	ATGCTCGAA	GGTACCCGACTACTACTACG	GTAGCATCTGTCCGCTAGCTATTTATTTATTTATTTGTTTGTTTGTTTTATTATCAGCCTCGACTGTGCCTTCTAGTTGCCAGCCgtcagctccgactTGTAAATAtcagcctcgactTATTTATTTATTTATTTGTTTGTTTGTTTTATTATGCATcGATATCaCTCGAGATGCTCGAAGGTACCCGACTACTACTACG
ABpp	GTAGCATCTGTCCGCTAGC	TATTTATTTATTTATTTGTTTGTTTGTTTTATTATCAGCCTCGACTGTGCCTTCTAGTTGCCAGCCgtcagctccgactTGTAAATAtcagcctcgactgtcagctccgactTGTAAATAtcagcctcgact	ATGCATcGATATCaCTCGAG	GGATCGAAG	GGTACCCGACTACTACTACG	GTAGCATCTGTCCGCTAGCTATTTATTTATTTATTTGTTTGTTTGTTTTATTATCAGCCTCGACTGTGCCTTCTAGTTGCCAGCCgtcagctccgactTGTAAATAtcagcctcgactgtcagctccgactTGTAAATAtcagcctcgactATGCATcGATATCaCTCGAGGGATCGAAGGGTACCCGACTACTACTACG
ABpS	GTAGCATCTGTCCGCTAGC	TATTTATTTATTTATTTGTTTGTTTGTTTTATTATCAGCCTCGACTGTGCCTTCTAGTTGCCAGCCgtcagctccgactTGTAAATAtcagcctcgactcacaaGCAGAGGCTCTGGCAGCTTTTGCcaaca	ATGCATcGATATCaCTCGAG	TCCTACGAT	GGTACCCGACTACTACTACG	GTAGCATCTGTCCGCTAGCTATTTATTTATTTATTTGTTTGTTTGTTTTATTATCAGCCTCGACTGTGCCTTCTAGTTGCCAGCCgtcagctccgactTGTAAATAtcagcctcgactcacaaGCAGAGGCTCTGGCAGCTTTTGCcaacaATGCATcGATATCaCTCGAGTCCTACGATGGTACCCGACTACTACTACG
ABpB	GTAGCATCTGTCCGCTAGC	TATTTATTTATTTATTTGTTTGTTTGTTTTATTATCAGCCTCGACTGTGCCTTCTAGTTGCCAGCCgtcagctccgactTGTAAATAtcagcctcgactATCAGCCTCGACTGTGCCTTCTAGTTGCCAGCC	ATGCATcGATATCaCTCGAG	CTCCGGCAT	GGTACCCGACTACTACTACG	GTAGCATCTGTCCGCTAGCTATTTATTTATTTATTTGTTTGTTTGTTTTATTATCAGCCTCGACTGTGCCTTCTAGTTGCCAGCCgtcagctccgactTGTAAATAtcagcctcgactATCAGCCTCGACTGTGCCTTCTAGTTGCCAGCCATGCATcGATATCaCTCGAGCTCCGGCATGGTACCCGACTACTACTACG
ABSL	GTAGCATCTGTCCGCTAGC	TATTTATTTATTTATTTGTTTGTTTGTTTTATTATCAGCCTCGACTGTGCCTTCTAGTTGCCAGCCcacaaGCAGAGGCTCTGGCAGCTTTTGCcaacaaTCGAGACTATACAAGGATCTACCTCAGTCGca	ATGCATcGATATCaCTCGAG	AGCTATTGG	GGTACCCGACTACTACTACG	GTAGCATCTGTCCGCTAGCTATTTATTTATTTATTTGTTTGTTTGTTTTATTATCAGCCTCGACTGTGCCTTCTAGTTGCCAGCCcacaaGCAGAGGCTCTGGCAGCTTTTGCcaacaaTCGAGACTATACAAGGATCTACCTCAGTCGcaATGCATcGATATCaCTCGAGAGCTATTGGGGTACCCGACTACTACTACG
ABSA	GTAGCATCTGTCCGCTAGC	TATTTATTTATTTATTTGTTTGTTTGTTTTATTATCAGCCTCGACTGTGCCTTCTAGTTGCCAGCCcacaaGCAGAGGCTCTGGCAGCTTTTGCcaacaTATTTATTTATTTATTTGTTTGTTTGTTTTATT	ATGCATcGATATCaCTCGAG	TATCGTACC	GGTACCCGACTACTACTACG	GTAGCATCTGTCCGCTAGCTATTTATTTATTTATTTGTTTGTTTGTTTTATTATCAGCCTCGACTGTGCCTTCTAGTTGCCAGCCcacaaGCAGAGGCTCTGGCAGCTTTTGCcaacaTATTTATTTATTTATTTGTTTGTTTGTTTTATTATGCATcGATATCaCTCGAGTATCGTACCGGTACCCGACTACTACTACG
ABSp	GTAGCATCTGTCCGCTAGC	TATTTATTTATTTATTTGTTTGTTTGTTTTATTATCAGCCTCGACTGTGCCTTCTAGTTGCCAGCCcacaaGCAGAGGCTCTGGCAGCTTTTGCcaacagtcagctccgactTGTAAATAtcagcctcgact	ATGCATcGATATCaCTCGAG	AGCTAGTGC	GGTACCCGACTACTACTACG	GTAGCATCTGTCCGCTAGCTATTTATTTATTTATTTGTTTGTTTGTTTTATTATCAGCCTCGACTGTGCCTTCTAGTTGCCAGCCcacaaGCAGAGGCTCTGGCAGCTTTTGCcaacagtcagctccgactTGTAAATAtcagcctcgactATGCATcGATATCaCTCGAGAGCTAGTGCGGTACCCGACTACTACTACG
ABSS	GTAGCATCTGTCCGCTAGC	TATTTATTTATTTATTTGTTTGTTTGTTTTATTATCAGCCTCGACTGTGCCTTCTAGTTGCCAGCCcacaaGCAGAGGCTCTGGCAGCTTTTGCcaacacacaaGCAGAGGCTCTGGCAGCTTTTGCcaaca	ATGCATcGATATCaCTCGAG	TGTTCTTGA	GGTACCCGACTACTACTACG	GTAGCATCTGTCCGCTAGCTATTTATTTATTTATTTGTTTGTTTGTTTTATTATCAGCCTCGACTGTGCCTTCTAGTTGCCAGCCcacaaGCAGAGGCTCTGGCAGCTTTTGCcaacacacaaGCAGAGGCTCTGGCAGCTTTTGCcaacaATGCATcGATATCaCTCGAGTGTTCTTGAGGTACCCGACTACTACTACG
ABSB	GTAGCATCTGTCCGCTAGC	TATTTATTTATTTATTTGTTTGTTTGTTTTATTATCAGCCTCGACTGTGCCTTCTAGTTGCCAGCCcacaaGCAGAGGCTCTGGCAGCTTTTGCcaacaATCAGCCTCGACTGTGCCTTCTAGTTGCCAGCC	ATGCATcGATATCaCTCGAG	TGTATCAGG	GGTACCCGACTACTACTACG	GTAGCATCTGTCCGCTAGCTATTTATTTATTTATTTGTTTGTTTGTTTTATTATCAGCCTCGACTGTGCCTTCTAGTTGCCAGCCcacaaGCAGAGGCTCTGGCAGCTTTTGCcaacaATCAGCCTCGACTGTGCCTTCTAGTTGCCAGCCATGCATcGATATCaCTCGAGTGTATCAGGGGTACCCGACTACTACTACG
ABBL	GTAGCATCTGTCCGCTAGC	TATTTATTTATTTATTTGTTTGTTTGTTTTATTATCAGCCTCGACTGTGCCTTCTAGTTGCCAGCCATCAGCCTCGACTGTGCCTTCTAGTTGCCAGCCaTCGAGACTATACAAGGATCTACCTCAGTCGca	ATGCATcGATATCaCTCGAG	CAGTTCGTT	GGTACCCGACTACTACTACG	GTAGCATCTGTCCGCTAGCTATTTATTTATTTATTTGTTTGTTTGTTTTATTATCAGCCTCGACTGTGCCTTCTAGTTGCCAGCCATCAGCCTCGACTGTGCCTTCTAGTTGCCAGCCaTCGAGACTATACAAGGATCTACCTCAGTCGcaATGCATcGATATCaCTCGAGCAGTTCGTTGGTACCCGACTACTACTACG
ABBA	GTAGCATCTGTCCGCTAGC	TATTTATTTATTTATTTGTTTGTTTGTTTTATTATCAGCCTCGACTGTGCCTTCTAGTTGCCAGCCATCAGCCTCGACTGTGCCTTCTAGTTGCCAGCCTATTTATTTATTTATTTGTTTGTTTGTTTTATT	ATGCATcGATATCaCTCGAG	ATGTACAGT	GGTACCCGACTACTACTACG	GTAGCATCTGTCCGCTAGCTATTTATTTATTTATTTGTTTGTTTGTTTTATTATCAGCCTCGACTGTGCCTTCTAGTTGCCAGCCATCAGCCTCGACTGTGCCTTCTAGTTGCCAGCCTATTTATTTATTTATTTGTTTGTTTGTTTTATTATGCATcGATATCaCTCGAGATGTACAGTGGTACCCGACTACTACTACG
ABBp	GTAGCATCTGTCCGCTAGC	TATTTATTTATTTATTTGTTTGTTTGTTTTATTATCAGCCTCGACTGTGCCTTCTAGTTGCCAGCCATCAGCCTCGACTGTGCCTTCTAGTTGCCAGCCgtcagctccgactTGTAAATAtcagcctcgact	ATGCATcGATATCaCTCGAG	AACTGTACG	GGTACCCGACTACTACTACG	GTAGCATCTGTCCGCTAGCTATTTATTTATTTATTTGTTTGTTTGTTTTATTATCAGCCTCGACTGTGCCTTCTAGTTGCCAGCCATCAGCCTCGACTGTGCCTTCTAGTTGCCAGCCgtcagctccgactTGTAAATAtcagcctcgactATGCATcGATATCaCTCGAGAACTGTACGGGTACCCGACTACTACTACG
ABBS	GTAGCATCTGTCCGCTAGC	TATTTATTTATTTATTTGTTTGTTTGTTTTATTATCAGCCTCGACTGTGCCTTCTAGTTGCCAGCCATCAGCCTCGACTGTGCCTTCTAGTTGCCAGCCcacaaGCAGAGGCTCTGGCAGCTTTTGCcaaca	ATGCATcGATATCaCTCGAG	TAACAATTG	GGTACCCGACTACTACTACG	GTAGCATCTGTCCGCTAGCTATTTATTTATTTATTTGTTTGTTTGTTTTATTATCAGCCTCGACTGTGCCTTCTAGTTGCCAGCCATCAGCCTCGACTGTGCCTTCTAGTTGCCAGCCcacaaGCAGAGGCTCTGGCAGCTTTTGCcaacaATGCATcGATATCaCTCGAGTAACAATTGGGTACCCGACTACTACTACG
ABBB	GTAGCATCTGTCCGCTAGC	TATTTATTTATTTATTTGTTTGTTTGTTTTATTATCAGCCTCGACTGTGCCTTCTAGTTGCCAGCCATCAGCCTCGACTGTGCCTTCTAGTTGCCAGCCATCAGCCTCGACTGTGCCTTCTAGTTGCCAGCC	ATGCATcGATATCaCTCGAG	GGCCAACAT	GGTACCCGACTACTACTACG	GTAGCATCTGTCCGCTAGCTATTTATTTATTTATTTGTTTGTTTGTTTTATTATCAGCCTCGACTGTGCCTTCTAGTTGCCAGCCATCAGCCTCGACTGTGCCTTCTAGTTGCCAGCCATCAGCCTCGACTGTGCCTTCTAGTTGCCAGCCATGCATcGATATCaCTCGAGGGCCAACATGGTACCCGACTACTACTACG
pLLL	GTAGCATCTGTCCGCTAGC	gtcagctccgactTGTAAATAtcagcctcgactaTCGAGACTATACAAGGATCTACCTCAGTCGcaaTCGAGACTATACAAGGATCTACCTCAGTCGcaaTCGAGACTATACAAGGATCTACCTCAGTCGca	ATGCATcGATATCaCTCGAG	CACGATGAC	GGTACCCGACTACTACTACG	GTAGCATCTGTCCGCTAGCgtcagctccgactTGTAAATAtcagcctcgactaTCGAGACTATACAAGGATCTACCTCAGTCGcaaTCGAGACTATACAAGGATCTACCTCAGTCGcaaTCGAGACTATACAAGGATCTACCTCAGTCGcaATGCATcGATATCaCTCGAGCACGATGACGGTACCCGACTACTACTACG
pLLA	GTAGCATCTGTCCGCTAGC	gtcagctccgactTGTAAATAtcagcctcgactaTCGAGACTATACAAGGATCTACCTCAGTCGcaaTCGAGACTATACAAGGATCTACCTCAGTCGcaTATTTATTTATTTATTTGTTTGTTTGTTTTATT	ATGCATcGATATCaCTCGAG	TGTAGTTGG	GGTACCCGACTACTACTACG	GTAGCATCTGTCCGCTAGCgtcagctccgactTGTAAATAtcagcctcgactaTCGAGACTATACAAGGATCTACCTCAGTCGcaaTCGAGACTATACAAGGATCTACCTCAGTCGcaTATTTATTTATTTATTTGTTTGTTTGTTTTATTATGCATcGATATCaCTCGAGTGTAGTTGGGGTACCCGACTACTACTACG
pLLp	GTAGCATCTGTCCGCTAGC	gtcagctccgactTGTAAATAtcagcctcgactaTCGAGACTATACAAGGATCTACCTCAGTCGcaaTCGAGACTATACAAGGATCTACCTCAGTCGcagtcagctccgactTGTAAATAtcagcctcgact	ATGCATcGATATCaCTCGAG	AAGCATGAA	GGTACCCGACTACTACTACG	GTAGCATCTGTCCGCTAGCgtcagctccgactTGTAAATAtcagcctcgactaTCGAGACTATACAAGGATCTACCTCAGTCGcaaTCGAGACTATACAAGGATCTACCTCAGTCGcagtcagctccgactTGTAAATAtcagcctcgactATGCATcGATATCaCTCGAGAAGCATGAAGGTACCCGACTACTACTACG
pLLS	GTAGCATCTGTCCGCTAGC	gtcagctccgactTGTAAATAtcagcctcgactaTCGAGACTATACAAGGATCTACCTCAGTCGcaaTCGAGACTATACAAGGATCTACCTCAGTCGcacacaaGCAGAGGCTCTGGCAGCTTTTGCcaaca	ATGCATcGATATCaCTCGAG	TCAAGGCAC	GGTACCCGACTACTACTACG	GTAGCATCTGTCCGCTAGCgtcagctccgactTGTAAATAtcagcctcgactaTCGAGACTATACAAGGATCTACCTCAGTCGcaaTCGAGACTATACAAGGATCTACCTCAGTCGcacacaaGCAGAGGCTCTGGCAGCTTTTGCcaacaATGCATcGATATCaCTCGAGTCAAGGCACGGTACCCGACTACTACTACG
pLLB	GTAGCATCTGTCCGCTAGC	gtcagctccgactTGTAAATAtcagcctcgactaTCGAGACTATACAAGGATCTACCTCAGTCGcaaTCGAGACTATACAAGGATCTACCTCAGTCGcaATCAGCCTCGACTGTGCCTTCTAGTTGCCAGCC	ATGCATcGATATCaCTCGAG	TGTAGATCG	GGTACCCGACTACTACTACG	GTAGCATCTGTCCGCTAGCgtcagctccgactTGTAAATAtcagcctcgactaTCGAGACTATACAAGGATCTACCTCAGTCGcaaTCGAGACTATACAAGGATCTACCTCAGTCGcaATCAGCCTCGACTGTGCCTTCTAGTTGCCAGCCATGCATcGATATCaCTCGAGTGTAGATCGGGTACCCGACTACTACTACG
pLAL	GTAGCATCTGTCCGCTAGC	gtcagctccgactTGTAAATAtcagcctcgactaTCGAGACTATACAAGGATCTACCTCAGTCGcaTATTTATTTATTTATTTGTTTGTTTGTTTTATTaTCGAGACTATACAAGGATCTACCTCAGTCGca	ATGCATcGATATCaCTCGAG	CTCCTGATG	GGTACCCGACTACTACTACG	GTAGCATCTGTCCGCTAGCgtcagctccgactTGTAAATAtcagcctcgactaTCGAGACTATACAAGGATCTACCTCAGTCGcaTATTTATTTATTTATTTGTTTGTTTGTTTTATTaTCGAGACTATACAAGGATCTACCTCAGTCGcaATGCATcGATATCaCTCGAGCTCCTGATGGGTACCCGACTACTACTACG
pLAA	GTAGCATCTGTCCGCTAGC	gtcagctccgactTGTAAATAtcagcctcgactaTCGAGACTATACAAGGATCTACCTCAGTCGcaTATTTATTTATTTATTTGTTTGTTTGTTTTATTTATTTATTTATTTATTTGTTTGTTTGTTTTATT	ATGCATcGATATCaCTCGAG	TAGGTCTAG	GGTACCCGACTACTACTACG	GTAGCATCTGTCCGCTAGCgtcagctccgactTGTAAATAtcagcctcgactaTCGAGACTATACAAGGATCTACCTCAGTCGcaTATTTATTTATTTATTTGTTTGTTTGTTTTATTTATTTATTTATTTATTTGTTTGTTTGTTTTATTATGCATcGATATCaCTCGAGTAGGTCTAGGGTACCCGACTACTACTACG
pLAp	GTAGCATCTGTCCGCTAGC	gtcagctccgactTGTAAATAtcagcctcgactaTCGAGACTATACAAGGATCTACCTCAGTCGcaTATTTATTTATTTATTTGTTTGTTTGTTTTATTgtcagctccgactTGTAAATAtcagcctcgact	ATGCATcGATATCaCTCGAG	TCTTGCCTC	GGTACCCGACTACTACTACG	GTAGCATCTGTCCGCTAGCgtcagctccgactTGTAAATAtcagcctcgactaTCGAGACTATACAAGGATCTACCTCAGTCGcaTATTTATTTATTTATTTGTTTGTTTGTTTTATTgtcagctccgactTGTAAATAtcagcctcgactATGCATcGATATCaCTCGAGTCTTGCCTCGGTACCCGACTACTACTACG
pLAS	GTAGCATCTGTCCGCTAGC	gtcagctccgactTGTAAATAtcagcctcgactaTCGAGACTATACAAGGATCTACCTCAGTCGcaTATTTATTTATTTATTTGTTTGTTTGTTTTATTcacaaGCAGAGGCTCTGGCAGCTTTTGCcaaca	ATGCATcGATATCaCTCGAG	TGACTATAA	GGTACCCGACTACTACTACG	GTAGCATCTGTCCGCTAGCgtcagctccgactTGTAAATAtcagcctcgactaTCGAGACTATACAAGGATCTACCTCAGTCGcaTATTTATTTATTTATTTGTTTGTTTGTTTTATTcacaaGCAGAGGCTCTGGCAGCTTTTGCcaacaATGCATcGATATCaCTCGAGTGACTATAAGGTACCCGACTACTACTACG
pLAB	GTAGCATCTGTCCGCTAGC	gtcagctccgactTGTAAATAtcagcctcgactaTCGAGACTATACAAGGATCTACCTCAGTCGcaTATTTATTTATTTATTTGTTTGTTTGTTTTATTATCAGCCTCGACTGTGCCTTCTAGTTGCCAGCC	ATGCATcGATATCaCTCGAG	GAATATCAC	GGTACCCGACTACTACTACG	GTAGCATCTGTCCGCTAGCgtcagctccgactTGTAAATAtcagcctcgactaTCGAGACTATACAAGGATCTACCTCAGTCGcaTATTTATTTATTTATTTGTTTGTTTGTTTTATTATCAGCCTCGACTGTGCCTTCTAGTTGCCAGCCATGCATcGATATCaCTCGAGGAATATCACGGTACCCGACTACTACTACG
pLpL	GTAGCATCTGTCCGCTAGC	gtcagctccgactTGTAAATAtcagcctcgactaTCGAGACTATACAAGGATCTACCTCAGTCGcagtcagctccgactTGTAAATAtcagcctcgactaTCGAGACTATACAAGGATCTACCTCAGTCGca	ATGCATcGATATCaCTCGAG	CAGAGTAGG	GGTACCCGACTACTACTACG	GTAGCATCTGTCCGCTAGCgtcagctccgactTGTAAATAtcagcctcgactaTCGAGACTATACAAGGATCTACCTCAGTCGcagtcagctccgactTGTAAATAtcagcctcgactaTCGAGACTATACAAGGATCTACCTCAGTCGcaATGCATcGATATCaCTCGAGCAGAGTAGGGGTACCCGACTACTACTACG
pLpA	GTAGCATCTGTCCGCTAGC	gtcagctccgactTGTAAATAtcagcctcgactaTCGAGACTATACAAGGATCTACCTCAGTCGcagtcagctccgactTGTAAATAtcagcctcgactTATTTATTTATTTATTTGTTTGTTTGTTTTATT	ATGCATcGATATCaCTCGAG	CACTTCACG	GGTACCCGACTACTACTACG	GTAGCATCTGTCCGCTAGCgtcagctccgactTGTAAATAtcagcctcgactaTCGAGACTATACAAGGATCTACCTCAGTCGcagtcagctccgactTGTAAATAtcagcctcgactTATTTATTTATTTATTTGTTTGTTTGTTTTATTATGCATcGATATCaCTCGAGCACTTCACGGGTACCCGACTACTACTACG
pLpp	GTAGCATCTGTCCGCTAGC	gtcagctccgactTGTAAATAtcagcctcgactaTCGAGACTATACAAGGATCTACCTCAGTCGcagtcagctccgactTGTAAATAtcagcctcgactgtcagctccgactTGTAAATAtcagcctcgact	ATGCATcGATATCaCTCGAG	CACCTTAAC	GGTACCCGACTACTACTACG	GTAGCATCTGTCCGCTAGCgtcagctccgactTGTAAATAtcagcctcgactaTCGAGACTATACAAGGATCTACCTCAGTCGcagtcagctccgactTGTAAATAtcagcctcgactgtcagctccgactTGTAAATAtcagcctcgactATGCATcGATATCaCTCGAGCACCTTAACGGTACCCGACTACTACTACG
pLpS	GTAGCATCTGTCCGCTAGC	gtcagctccgactTGTAAATAtcagcctcgactaTCGAGACTATACAAGGATCTACCTCAGTCGcagtcagctccgactTGTAAATAtcagcctcgactcacaaGCAGAGGCTCTGGCAGCTTTTGCcaaca	ATGCATcGATATCaCTCGAG	TGATAGATC	GGTACCCGACTACTACTACG	GTAGCATCTGTCCGCTAGCgtcagctccgactTGTAAATAtcagcctcgactaTCGAGACTATACAAGGATCTACCTCAGTCGcagtcagctccgactTGTAAATAtcagcctcgactcacaaGCAGAGGCTCTGGCAGCTTTTGCcaacaATGCATcGATATCaCTCGAGTGATAGATCGGTACCCGACTACTACTACG
pLpB	GTAGCATCTGTCCGCTAGC	gtcagctccgactTGTAAATAtcagcctcgactaTCGAGACTATACAAGGATCTACCTCAGTCGcagtcagctccgactTGTAAATAtcagcctcgactATCAGCCTCGACTGTGCCTTCTAGTTGCCAGCC	ATGCATcGATATCaCTCGAG	GATGACGGA	GGTACCCGACTACTACTACG	GTAGCATCTGTCCGCTAGCgtcagctccgactTGTAAATAtcagcctcgactaTCGAGACTATACAAGGATCTACCTCAGTCGcagtcagctccgactTGTAAATAtcagcctcgactATCAGCCTCGACTGTGCCTTCTAGTTGCCAGCCATGCATcGATATCaCTCGAGGATGACGGAGGTACCCGACTACTACTACG
pLSL	GTAGCATCTGTCCGCTAGC	gtcagctccgactTGTAAATAtcagcctcgactaTCGAGACTATACAAGGATCTACCTCAGTCGcacacaaGCAGAGGCTCTGGCAGCTTTTGCcaacaaTCGAGACTATACAAGGATCTACCTCAGTCGca	ATGCATcGATATCaCTCGAG	ATCCGATAG	GGTACCCGACTACTACTACG	GTAGCATCTGTCCGCTAGCgtcagctccgactTGTAAATAtcagcctcgactaTCGAGACTATACAAGGATCTACCTCAGTCGcacacaaGCAGAGGCTCTGGCAGCTTTTGCcaacaaTCGAGACTATACAAGGATCTACCTCAGTCGcaATGCATcGATATCaCTCGAGATCCGATAGGGTACCCGACTACTACTACG
pLSA	GTAGCATCTGTCCGCTAGC	gtcagctccgactTGTAAATAtcagcctcgactaTCGAGACTATACAAGGATCTACCTCAGTCGcacacaaGCAGAGGCTCTGGCAGCTTTTGCcaacaTATTTATTTATTTATTTGTTTGTTTGTTTTATT	ATGCATcGATATCaCTCGAG	TAAGGTGAA	GGTACCCGACTACTACTACG	GTAGCATCTGTCCGCTAGCgtcagctccgactTGTAAATAtcagcctcgactaTCGAGACTATACAAGGATCTACCTCAGTCGcacacaaGCAGAGGCTCTGGCAGCTTTTGCcaacaTATTTATTTATTTATTTGTTTGTTTGTTTTATTATGCATcGATATCaCTCGAGTAAGGTGAAGGTACCCGACTACTACTACG
pLSp	GTAGCATCTGTCCGCTAGC	gtcagctccgactTGTAAATAtcagcctcgactaTCGAGACTATACAAGGATCTACCTCAGTCGcacacaaGCAGAGGCTCTGGCAGCTTTTGCcaacagtcagctccgactTGTAAATAtcagcctcgact	ATGCATcGATATCaCTCGAG	CATTAAGTA	GGTACCCGACTACTACTACG	GTAGCATCTGTCCGCTAGCgtcagctccgactTGTAAATAtcagcctcgactaTCGAGACTATACAAGGATCTACCTCAGTCGcacacaaGCAGAGGCTCTGGCAGCTTTTGCcaacagtcagctccgactTGTAAATAtcagcctcgactATGCATcGATATCaCTCGAGCATTAAGTAGGTACCCGACTACTACTACG
pLSS	GTAGCATCTGTCCGCTAGC	gtcagctccgactTGTAAATAtcagcctcgactaTCGAGACTATACAAGGATCTACCTCAGTCGcacacaaGCAGAGGCTCTGGCAGCTTTTGCcaacacacaaGCAGAGGCTCTGGCAGCTTTTGCcaaca	ATGCATcGATATCaCTCGAG	TGGACAATT	GGTACCCGACTACTACTACG	GTAGCATCTGTCCGCTAGCgtcagctccgactTGTAAATAtcagcctcgactaTCGAGACTATACAAGGATCTACCTCAGTCGcacacaaGCAGAGGCTCTGGCAGCTTTTGCcaacacacaaGCAGAGGCTCTGGCAGCTTTTGCcaacaATGCATcGATATCaCTCGAGTGGACAATTGGTACCCGACTACTACTACG
pLSB	GTAGCATCTGTCCGCTAGC	gtcagctccgactTGTAAATAtcagcctcgactaTCGAGACTATACAAGGATCTACCTCAGTCGcacacaaGCAGAGGCTCTGGCAGCTTTTGCcaacaATCAGCCTCGACTGTGCCTTCTAGTTGCCAGCC	ATGCATcGATATCaCTCGAG	TCGCTGTTG	GGTACCCGACTACTACTACG	GTAGCATCTGTCCGCTAGCgtcagctccgactTGTAAATAtcagcctcgactaTCGAGACTATACAAGGATCTACCTCAGTCGcacacaaGCAGAGGCTCTGGCAGCTTTTGCcaacaATCAGCCTCGACTGTGCCTTCTAGTTGCCAGCCATGCATcGATATCaCTCGAGTCGCTGTTGGGTACCCGACTACTACTACG
pLBL	GTAGCATCTGTCCGCTAGC	gtcagctccgactTGTAAATAtcagcctcgactaTCGAGACTATACAAGGATCTACCTCAGTCGcaATCAGCCTCGACTGTGCCTTCTAGTTGCCAGCCaTCGAGACTATACAAGGATCTACCTCAGTCGca	ATGCATcGATATCaCTCGAG	CAAGGTCCG	GGTACCCGACTACTACTACG	GTAGCATCTGTCCGCTAGCgtcagctccgactTGTAAATAtcagcctcgactaTCGAGACTATACAAGGATCTACCTCAGTCGcaATCAGCCTCGACTGTGCCTTCTAGTTGCCAGCCaTCGAGACTATACAAGGATCTACCTCAGTCGcaATGCATcGATATCaCTCGAGCAAGGTCCGGGTACCCGACTACTACTACG
pLBA	GTAGCATCTGTCCGCTAGC	gtcagctccgactTGTAAATAtcagcctcgactaTCGAGACTATACAAGGATCTACCTCAGTCGcaATCAGCCTCGACTGTGCCTTCTAGTTGCCAGCCTATTTATTTATTTATTTGTTTGTTTGTTTTATT	ATGCATcGATATCaCTCGAG	GTCATCCGC	GGTACCCGACTACTACTACG	GTAGCATCTGTCCGCTAGCgtcagctccgactTGTAAATAtcagcctcgactaTCGAGACTATACAAGGATCTACCTCAGTCGcaATCAGCCTCGACTGTGCCTTCTAGTTGCCAGCCTATTTATTTATTTATTTGTTTGTTTGTTTTATTATGCATcGATATCaCTCGAGGTCATCCGCGGTACCCGACTACTACTACG
pLBp	GTAGCATCTGTCCGCTAGC	gtcagctccgactTGTAAATAtcagcctcgactaTCGAGACTATACAAGGATCTACCTCAGTCGcaATCAGCCTCGACTGTGCCTTCTAGTTGCCAGCCgtcagctccgactTGTAAATAtcagcctcgact	ATGCATcGATATCaCTCGAG	CCGCAAGGC	GGTACCCGACTACTACTACG	GTAGCATCTGTCCGCTAGCgtcagctccgactTGTAAATAtcagcctcgactaTCGAGACTATACAAGGATCTACCTCAGTCGcaATCAGCCTCGACTGTGCCTTCTAGTTGCCAGCCgtcagctccgactTGTAAATAtcagcctcgactATGCATcGATATCaCTCGAGCCGCAAGGCGGTACCCGACTACTACTACG
pLBS	GTAGCATCTGTCCGCTAGC	gtcagctccgactTGTAAATAtcagcctcgactaTCGAGACTATACAAGGATCTACCTCAGTCGcaATCAGCCTCGACTGTGCCTTCTAGTTGCCAGCCcacaaGCAGAGGCTCTGGCAGCTTTTGCcaaca	ATGCATcGATATCaCTCGAG	TGTTAGAAC	GGTACCCGACTACTACTACG	GTAGCATCTGTCCGCTAGCgtcagctccgactTGTAAATAtcagcctcgactaTCGAGACTATACAAGGATCTACCTCAGTCGcaATCAGCCTCGACTGTGCCTTCTAGTTGCCAGCCcacaaGCAGAGGCTCTGGCAGCTTTTGCcaacaATGCATcGATATCaCTCGAGTGTTAGAACGGTACCCGACTACTACTACG
pLBB	GTAGCATCTGTCCGCTAGC	gtcagctccgactTGTAAATAtcagcctcgactaTCGAGACTATACAAGGATCTACCTCAGTCGcaATCAGCCTCGACTGTGCCTTCTAGTTGCCAGCCATCAGCCTCGACTGTGCCTTCTAGTTGCCAGCC	ATGCATcGATATCaCTCGAG	TTATCATCG	GGTACCCGACTACTACTACG	GTAGCATCTGTCCGCTAGCgtcagctccgactTGTAAATAtcagcctcgactaTCGAGACTATACAAGGATCTACCTCAGTCGcaATCAGCCTCGACTGTGCCTTCTAGTTGCCAGCCATCAGCCTCGACTGTGCCTTCTAGTTGCCAGCCATGCATcGATATCaCTCGAGTTATCATCGGGTACCCGACTACTACTACG
pALL	GTAGCATCTGTCCGCTAGC	gtcagctccgactTGTAAATAtcagcctcgactTATTTATTTATTTATTTGTTTGTTTGTTTTATTaTCGAGACTATACAAGGATCTACCTCAGTCGcaaTCGAGACTATACAAGGATCTACCTCAGTCGca	ATGCATcGATATCaCTCGAG	GTTGGTTCT	GGTACCCGACTACTACTACG	GTAGCATCTGTCCGCTAGCgtcagctccgactTGTAAATAtcagcctcgactTATTTATTTATTTATTTGTTTGTTTGTTTTATTaTCGAGACTATACAAGGATCTACCTCAGTCGcaaTCGAGACTATACAAGGATCTACCTCAGTCGcaATGCATcGATATCaCTCGAGGTTGGTTCTGGTACCCGACTACTACTACG
pALA	GTAGCATCTGTCCGCTAGC	gtcagctccgactTGTAAATAtcagcctcgactTATTTATTTATTTATTTGTTTGTTTGTTTTATTaTCGAGACTATACAAGGATCTACCTCAGTCGcaTATTTATTTATTTATTTGTTTGTTTGTTTTATT	ATGCATcGATATCaCTCGAG	CGACTAACA	GGTACCCGACTACTACTACG	GTAGCATCTGTCCGCTAGCgtcagctccgactTGTAAATAtcagcctcgactTATTTATTTATTTATTTGTTTGTTTGTTTTATTaTCGAGACTATACAAGGATCTACCTCAGTCGcaTATTTATTTATTTATTTGTTTGTTTGTTTTATTATGCATcGATATCaCTCGAGCGACTAACAGGTACCCGACTACTACTACG
pALp	GTAGCATCTGTCCGCTAGC	gtcagctccgactTGTAAATAtcagcctcgactTATTTATTTATTTATTTGTTTGTTTGTTTTATTaTCGAGACTATACAAGGATCTACCTCAGTCGcagtcagctccgactTGTAAATAtcagcctcgact	ATGCATcGATATCaCTCGAG	AGAAGTGTA	GGTACCCGACTACTACTACG	GTAGCATCTGTCCGCTAGCgtcagctccgactTGTAAATAtcagcctcgactTATTTATTTATTTATTTGTTTGTTTGTTTTATTaTCGAGACTATACAAGGATCTACCTCAGTCGcagtcagctccgactTGTAAATAtcagcctcgactATGCATcGATATCaCTCGAGAGAAGTGTAGGTACCCGACTACTACTACG
pALS	GTAGCATCTGTCCGCTAGC	gtcagctccgactTGTAAATAtcagcctcgactTATTTATTTATTTATTTGTTTGTTTGTTTTATTaTCGAGACTATACAAGGATCTACCTCAGTCGcacacaaGCAGAGGCTCTGGCAGCTTTTGCcaaca	ATGCATcGATATCaCTCGAG	GCGAAGAAT	GGTACCCGACTACTACTACG	GTAGCATCTGTCCGCTAGCgtcagctccgactTGTAAATAtcagcctcgactTATTTATTTATTTATTTGTTTGTTTGTTTTATTaTCGAGACTATACAAGGATCTACCTCAGTCGcacacaaGCAGAGGCTCTGGCAGCTTTTGCcaacaATGCATcGATATCaCTCGAGGCGAAGAATGGTACCCGACTACTACTACG
pALB	GTAGCATCTGTCCGCTAGC	gtcagctccgactTGTAAATAtcagcctcgactTATTTATTTATTTATTTGTTTGTTTGTTTTATTaTCGAGACTATACAAGGATCTACCTCAGTCGcaATCAGCCTCGACTGTGCCTTCTAGTTGCCAGCC	ATGCATcGATATCaCTCGAG	AAGTGAGCG	GGTACCCGACTACTACTACG	GTAGCATCTGTCCGCTAGCgtcagctccgactTGTAAATAtcagcctcgactTATTTATTTATTTATTTGTTTGTTTGTTTTATTaTCGAGACTATACAAGGATCTACCTCAGTCGcaATCAGCCTCGACTGTGCCTTCTAGTTGCCAGCCATGCATcGATATCaCTCGAGAAGTGAGCGGGTACCCGACTACTACTACG
pAAL	GTAGCATCTGTCCGCTAGC	gtcagctccgactTGTAAATAtcagcctcgactTATTTATTTATTTATTTGTTTGTTTGTTTTATTTATTTATTTATTTATTTGTTTGTTTGTTTTATTaTCGAGACTATACAAGGATCTACCTCAGTCGca	ATGCATcGATATCaCTCGAG	ACGTCATCT	GGTACCCGACTACTACTACG	GTAGCATCTGTCCGCTAGCgtcagctccgactTGTAAATAtcagcctcgactTATTTATTTATTTATTTGTTTGTTTGTTTTATTTATTTATTTATTTATTTGTTTGTTTGTTTTATTaTCGAGACTATACAAGGATCTACCTCAGTCGcaATGCATcGATATCaCTCGAGACGTCATCTGGTACCCGACTACTACTACG
pAAA	GTAGCATCTGTCCGCTAGC	gtcagctccgactTGTAAATAtcagcctcgactTATTTATTTATTTATTTGTTTGTTTGTTTTATTTATTTATTTATTTATTTGTTTGTTTGTTTTATTTATTTATTTATTTATTTGTTTGTTTGTTTTATT	ATGCATcGATATCaCTCGAG	CACCACATT	GGTACCCGACTACTACTACG	GTAGCATCTGTCCGCTAGCgtcagctccgactTGTAAATAtcagcctcgactTATTTATTTATTTATTTGTTTGTTTGTTTTATTTATTTATTTATTTATTTGTTTGTTTGTTTTATTTATTTATTTATTTATTTGTTTGTTTGTTTTATTATGCATcGATATCaCTCGAGCACCACATTGGTACCCGACTACTACTACG
pAAp	GTAGCATCTGTCCGCTAGC	gtcagctccgactTGTAAATAtcagcctcgactTATTTATTTATTTATTTGTTTGTTTGTTTTATTTATTTATTTATTTATTTGTTTGTTTGTTTTATTgtcagctccgactTGTAAATAtcagcctcgact	ATGCATcGATATCaCTCGAG	ATGTATATG	GGTACCCGACTACTACTACG	GTAGCATCTGTCCGCTAGCgtcagctccgactTGTAAATAtcagcctcgactTATTTATTTATTTATTTGTTTGTTTGTTTTATTTATTTATTTATTTATTTGTTTGTTTGTTTTATTgtcagctccgactTGTAAATAtcagcctcgactATGCATcGATATCaCTCGAGATGTATATGGGTACCCGACTACTACTACG
pAAS	GTAGCATCTGTCCGCTAGC	gtcagctccgactTGTAAATAtcagcctcgactTATTTATTTATTTATTTGTTTGTTTGTTTTATTTATTTATTTATTTATTTGTTTGTTTGTTTTATTcacaaGCAGAGGCTCTGGCAGCTTTTGCcaaca	ATGCATcGATATCaCTCGAG	GTTATCGAG	GGTACCCGACTACTACTACG	GTAGCATCTGTCCGCTAGCgtcagctccgactTGTAAATAtcagcctcgactTATTTATTTATTTATTTGTTTGTTTGTTTTATTTATTTATTTATTTATTTGTTTGTTTGTTTTATTcacaaGCAGAGGCTCTGGCAGCTTTTGCcaacaATGCATcGATATCaCTCGAGGTTATCGAGGGTACCCGACTACTACTACG
pAAB	GTAGCATCTGTCCGCTAGC	gtcagctccgactTGTAAATAtcagcctcgactTATTTATTTATTTATTTGTTTGTTTGTTTTATTTATTTATTTATTTATTTGTTTGTTTGTTTTATTATCAGCCTCGACTGTGCCTTCTAGTTGCCAGCC	ATGCATcGATATCaCTCGAG	TGCGATAGC	GGTACCCGACTACTACTACG	GTAGCATCTGTCCGCTAGCgtcagctccgactTGTAAATAtcagcctcgactTATTTATTTATTTATTTGTTTGTTTGTTTTATTTATTTATTTATTTATTTGTTTGTTTGTTTTATTATCAGCCTCGACTGTGCCTTCTAGTTGCCAGCCATGCATcGATATCaCTCGAGTGCGATAGCGGTACCCGACTACTACTACG
pApL	GTAGCATCTGTCCGCTAGC	gtcagctccgactTGTAAATAtcagcctcgactTATTTATTTATTTATTTGTTTGTTTGTTTTATTgtcagctccgactTGTAAATAtcagcctcgactaTCGAGACTATACAAGGATCTACCTCAGTCGca	ATGCATcGATATCaCTCGAG	AAGAAGCTA	GGTACCCGACTACTACTACG	GTAGCATCTGTCCGCTAGCgtcagctccgactTGTAAATAtcagcctcgactTATTTATTTATTTATTTGTTTGTTTGTTTTATTgtcagctccgactTGTAAATAtcagcctcgactaTCGAGACTATACAAGGATCTACCTCAGTCGcaATGCATcGATATCaCTCGAGAAGAAGCTAGGTACCCGACTACTACTACG
pApA	GTAGCATCTGTCCGCTAGC	gtcagctccgactTGTAAATAtcagcctcgactTATTTATTTATTTATTTGTTTGTTTGTTTTATTgtcagctccgactTGTAAATAtcagcctcgactTATTTATTTATTTATTTGTTTGTTTGTTTTATT	ATGCATcGATATCaCTCGAG	TCTTAGTTG	GGTACCCGACTACTACTACG	GTAGCATCTGTCCGCTAGCgtcagctccgactTGTAAATAtcagcctcgactTATTTATTTATTTATTTGTTTGTTTGTTTTATTgtcagctccgactTGTAAATAtcagcctcgactTATTTATTTATTTATTTGTTTGTTTGTTTTATTATGCATcGATATCaCTCGAGTCTTAGTTGGGTACCCGACTACTACTACG
pApp	GTAGCATCTGTCCGCTAGC	gtcagctccgactTGTAAATAtcagcctcgactTATTTATTTATTTATTTGTTTGTTTGTTTTATTgtcagctccgactTGTAAATAtcagcctcgactgtcagctccgactTGTAAATAtcagcctcgact	ATGCATcGATATCaCTCGAG	GTCGGATCG	GGTACCCGACTACTACTACG	GTAGCATCTGTCCGCTAGCgtcagctccgactTGTAAATAtcagcctcgactTATTTATTTATTTATTTGTTTGTTTGTTTTATTgtcagctccgactTGTAAATAtcagcctcgactgtcagctccgactTGTAAATAtcagcctcgactATGCATcGATATCaCTCGAGGTCGGATCGGGTACCCGACTACTACTACG
pApS	GTAGCATCTGTCCGCTAGC	gtcagctccgactTGTAAATAtcagcctcgactTATTTATTTATTTATTTGTTTGTTTGTTTTATTgtcagctccgactTGTAAATAtcagcctcgactcacaaGCAGAGGCTCTGGCAGCTTTTGCcaaca	ATGCATcGATATCaCTCGAG	CAGGCAGAA	GGTACCCGACTACTACTACG	GTAGCATCTGTCCGCTAGCgtcagctccgactTGTAAATAtcagcctcgactTATTTATTTATTTATTTGTTTGTTTGTTTTATTgtcagctccgactTGTAAATAtcagcctcgactcacaaGCAGAGGCTCTGGCAGCTTTTGCcaacaATGCATcGATATCaCTCGAGCAGGCAGAAGGTACCCGACTACTACTACG
pApB	GTAGCATCTGTCCGCTAGC	gtcagctccgactTGTAAATAtcagcctcgactTATTTATTTATTTATTTGTTTGTTTGTTTTATTgtcagctccgactTGTAAATAtcagcctcgactATCAGCCTCGACTGTGCCTTCTAGTTGCCAGCC	ATGCATcGATATCaCTCGAG	TTATGCTAT	GGTACCCGACTACTACTACG	GTAGCATCTGTCCGCTAGCgtcagctccgactTGTAAATAtcagcctcgactTATTTATTTATTTATTTGTTTGTTTGTTTTATTgtcagctccgactTGTAAATAtcagcctcgactATCAGCCTCGACTGTGCCTTCTAGTTGCCAGCCATGCATcGATATCaCTCGAGTTATGCTATGGTACCCGACTACTACTACG
pASL	GTAGCATCTGTCCGCTAGC	gtcagctccgactTGTAAATAtcagcctcgactTATTTATTTATTTATTTGTTTGTTTGTTTTATTcacaaGCAGAGGCTCTGGCAGCTTTTGCcaacaaTCGAGACTATACAAGGATCTACCTCAGTCGca	ATGCATcGATATCaCTCGAG	AAGGTACGG	GGTACCCGACTACTACTACG	GTAGCATCTGTCCGCTAGCgtcagctccgactTGTAAATAtcagcctcgactTATTTATTTATTTATTTGTTTGTTTGTTTTATTcacaaGCAGAGGCTCTGGCAGCTTTTGCcaacaaTCGAGACTATACAAGGATCTACCTCAGTCGcaATGCATcGATATCaCTCGAGAAGGTACGGGGTACCCGACTACTACTACG
pASA	GTAGCATCTGTCCGCTAGC	gtcagctccgactTGTAAATAtcagcctcgactTATTTATTTATTTATTTGTTTGTTTGTTTTATTcacaaGCAGAGGCTCTGGCAGCTTTTGCcaacaTATTTATTTATTTATTTGTTTGTTTGTTTTATT	ATGCATcGATATCaCTCGAG	CCGGTTCGT	GGTACCCGACTACTACTACG	GTAGCATCTGTCCGCTAGCgtcagctccgactTGTAAATAtcagcctcgactTATTTATTTATTTATTTGTTTGTTTGTTTTATTcacaaGCAGAGGCTCTGGCAGCTTTTGCcaacaTATTTATTTATTTATTTGTTTGTTTGTTTTATTATGCATcGATATCaCTCGAGCCGGTTCGTGGTACCCGACTACTACTACG
pASp	GTAGCATCTGTCCGCTAGC	gtcagctccgactTGTAAATAtcagcctcgactTATTTATTTATTTATTTGTTTGTTTGTTTTATTcacaaGCAGAGGCTCTGGCAGCTTTTGCcaacagtcagctccgactTGTAAATAtcagcctcgact	ATGCATcGATATCaCTCGAG	CTACTAACC	GGTACCCGACTACTACTACG	GTAGCATCTGTCCGCTAGCgtcagctccgactTGTAAATAtcagcctcgactTATTTATTTATTTATTTGTTTGTTTGTTTTATTcacaaGCAGAGGCTCTGGCAGCTTTTGCcaacagtcagctccgactTGTAAATAtcagcctcgactATGCATcGATATCaCTCGAGCTACTAACCGGTACCCGACTACTACTACG
pASS	GTAGCATCTGTCCGCTAGC	gtcagctccgactTGTAAATAtcagcctcgactTATTTATTTATTTATTTGTTTGTTTGTTTTATTcacaaGCAGAGGCTCTGGCAGCTTTTGCcaacacacaaGCAGAGGCTCTGGCAGCTTTTGCcaaca	ATGCATcGATATCaCTCGAG	ATATGTTAG	GGTACCCGACTACTACTACG	GTAGCATCTGTCCGCTAGCgtcagctccgactTGTAAATAtcagcctcgactTATTTATTTATTTATTTGTTTGTTTGTTTTATTcacaaGCAGAGGCTCTGGCAGCTTTTGCcaacacacaaGCAGAGGCTCTGGCAGCTTTTGCcaacaATGCATcGATATCaCTCGAGATATGTTAGGGTACCCGACTACTACTACG
pASB	GTAGCATCTGTCCGCTAGC	gtcagctccgactTGTAAATAtcagcctcgactTATTTATTTATTTATTTGTTTGTTTGTTTTATTcacaaGCAGAGGCTCTGGCAGCTTTTGCcaacaATCAGCCTCGACTGTGCCTTCTAGTTGCCAGCC	ATGCATcGATATCaCTCGAG	TTCTCGGTG	GGTACCCGACTACTACTACG	GTAGCATCTGTCCGCTAGCgtcagctccgactTGTAAATAtcagcctcgactTATTTATTTATTTATTTGTTTGTTTGTTTTATTcacaaGCAGAGGCTCTGGCAGCTTTTGCcaacaATCAGCCTCGACTGTGCCTTCTAGTTGCCAGCCATGCATcGATATCaCTCGAGTTCTCGGTGGGTACCCGACTACTACTACG
pABL	GTAGCATCTGTCCGCTAGC	gtcagctccgactTGTAAATAtcagcctcgactTATTTATTTATTTATTTGTTTGTTTGTTTTATTATCAGCCTCGACTGTGCCTTCTAGTTGCCAGCCaTCGAGACTATACAAGGATCTACCTCAGTCGca	ATGCATcGATATCaCTCGAG	GCAACGCAT	GGTACCCGACTACTACTACG	GTAGCATCTGTCCGCTAGCgtcagctccgactTGTAAATAtcagcctcgactTATTTATTTATTTATTTGTTTGTTTGTTTTATTATCAGCCTCGACTGTGCCTTCTAGTTGCCAGCCaTCGAGACTATACAAGGATCTACCTCAGTCGcaATGCATcGATATCaCTCGAGGCAACGCATGGTACCCGACTACTACTACG
pABA	GTAGCATCTGTCCGCTAGC	gtcagctccgactTGTAAATAtcagcctcgactTATTTATTTATTTATTTGTTTGTTTGTTTTATTATCAGCCTCGACTGTGCCTTCTAGTTGCCAGCCTATTTATTTATTTATTTGTTTGTTTGTTTTATT	ATGCATcGATATCaCTCGAG	TGCCGCCAT	GGTACCCGACTACTACTACG	GTAGCATCTGTCCGCTAGCgtcagctccgactTGTAAATAtcagcctcgactTATTTATTTATTTATTTGTTTGTTTGTTTTATTATCAGCCTCGACTGTGCCTTCTAGTTGCCAGCCTATTTATTTATTTATTTGTTTGTTTGTTTTATTATGCATcGATATCaCTCGAGTGCCGCCATGGTACCCGACTACTACTACG
pABp	GTAGCATCTGTCCGCTAGC	gtcagctccgactTGTAAATAtcagcctcgactTATTTATTTATTTATTTGTTTGTTTGTTTTATTATCAGCCTCGACTGTGCCTTCTAGTTGCCAGCCgtcagctccgactTGTAAATAtcagcctcgact	ATGCATcGATATCaCTCGAG	AGAGCAGGC	GGTACCCGACTACTACTACG	GTAGCATCTGTCCGCTAGCgtcagctccgactTGTAAATAtcagcctcgactTATTTATTTATTTATTTGTTTGTTTGTTTTATTATCAGCCTCGACTGTGCCTTCTAGTTGCCAGCCgtcagctccgactTGTAAATAtcagcctcgactATGCATcGATATCaCTCGAGAGAGCAGGCGGTACCCGACTACTACTACG
pABS	GTAGCATCTGTCCGCTAGC	gtcagctccgactTGTAAATAtcagcctcgactTATTTATTTATTTATTTGTTTGTTTGTTTTATTATCAGCCTCGACTGTGCCTTCTAGTTGCCAGCCcacaaGCAGAGGCTCTGGCAGCTTTTGCcaaca	ATGCATcGATATCaCTCGAG	CGCGACTGA	GGTACCCGACTACTACTACG	GTAGCATCTGTCCGCTAGCgtcagctccgactTGTAAATAtcagcctcgactTATTTATTTATTTATTTGTTTGTTTGTTTTATTATCAGCCTCGACTGTGCCTTCTAGTTGCCAGCCcacaaGCAGAGGCTCTGGCAGCTTTTGCcaacaATGCATcGATATCaCTCGAGCGCGACTGAGGTACCCGACTACTACTACG
pABB	GTAGCATCTGTCCGCTAGC	gtcagctccgactTGTAAATAtcagcctcgactTATTTATTTATTTATTTGTTTGTTTGTTTTATTATCAGCCTCGACTGTGCCTTCTAGTTGCCAGCCATCAGCCTCGACTGTGCCTTCTAGTTGCCAGCC	ATGCATcGATATCaCTCGAG	TGTGACATG	GGTACCCGACTACTACTACG	GTAGCATCTGTCCGCTAGCgtcagctccgactTGTAAATAtcagcctcgactTATTTATTTATTTATTTGTTTGTTTGTTTTATTATCAGCCTCGACTGTGCCTTCTAGTTGCCAGCCATCAGCCTCGACTGTGCCTTCTAGTTGCCAGCCATGCATcGATATCaCTCGAGTGTGACATGGGTACCCGACTACTACTACG
ppLL	GTAGCATCTGTCCGCTAGC	gtcagctccgactTGTAAATAtcagcctcgactgtcagctccgactTGTAAATAtcagcctcgactaTCGAGACTATACAAGGATCTACCTCAGTCGcaaTCGAGACTATACAAGGATCTACCTCAGTCGca	ATGCATcGATATCaCTCGAG	GCGTAGGAA	GGTACCCGACTACTACTACG	GTAGCATCTGTCCGCTAGCgtcagctccgactTGTAAATAtcagcctcgactgtcagctccgactTGTAAATAtcagcctcgactaTCGAGACTATACAAGGATCTACCTCAGTCGcaaTCGAGACTATACAAGGATCTACCTCAGTCGcaATGCATcGATATCaCTCGAGGCGTAGGAAGGTACCCGACTACTACTACG
ppLA	GTAGCATCTGTCCGCTAGC	gtcagctccgactTGTAAATAtcagcctcgactgtcagctccgactTGTAAATAtcagcctcgactaTCGAGACTATACAAGGATCTACCTCAGTCGcaTATTTATTTATTTATTTGTTTGTTTGTTTTATT	ATGCATcGATATCaCTCGAG	CTCAATATT	GGTACCCGACTACTACTACG	GTAGCATCTGTCCGCTAGCgtcagctccgactTGTAAATAtcagcctcgactgtcagctccgactTGTAAATAtcagcctcgactaTCGAGACTATACAAGGATCTACCTCAGTCGcaTATTTATTTATTTATTTGTTTGTTTGTTTTATTATGCATcGATATCaCTCGAGCTCAATATTGGTACCCGACTACTACTACG
ppLp	GTAGCATCTGTCCGCTAGC	gtcagctccgactTGTAAATAtcagcctcgactgtcagctccgactTGTAAATAtcagcctcgactaTCGAGACTATACAAGGATCTACCTCAGTCGcagtcagctccgactTGTAAATAtcagcctcgact	ATGCATcGATATCaCTCGAG	AACCGCTAA	GGTACCCGACTACTACTACG	GTAGCATCTGTCCGCTAGCgtcagctccgactTGTAAATAtcagcctcgactgtcagctccgactTGTAAATAtcagcctcgactaTCGAGACTATACAAGGATCTACCTCAGTCGcagtcagctccgactTGTAAATAtcagcctcgactATGCATcGATATCaCTCGAGAACCGCTAAGGTACCCGACTACTACTACG
ppLS	GTAGCATCTGTCCGCTAGC	gtcagctccgactTGTAAATAtcagcctcgactgtcagctccgactTGTAAATAtcagcctcgactaTCGAGACTATACAAGGATCTACCTCAGTCGcacacaaGCAGAGGCTCTGGCAGCTTTTGCcaaca	ATGCATcGATATCaCTCGAG	GAAGATTCT	GGTACCCGACTACTACTACG	GTAGCATCTGTCCGCTAGCgtcagctccgactTGTAAATAtcagcctcgactgtcagctccgactTGTAAATAtcagcctcgactaTCGAGACTATACAAGGATCTACCTCAGTCGcacacaaGCAGAGGCTCTGGCAGCTTTTGCcaacaATGCATcGATATCaCTCGAGGAAGATTCTGGTACCCGACTACTACTACG
ppLB	GTAGCATCTGTCCGCTAGC	gtcagctccgactTGTAAATAtcagcctcgactgtcagctccgactTGTAAATAtcagcctcgactaTCGAGACTATACAAGGATCTACCTCAGTCGcaATCAGCCTCGACTGTGCCTTCTAGTTGCCAGCC	ATGCATcGATATCaCTCGAG	CTTAGGTGA	GGTACCCGACTACTACTACG	GTAGCATCTGTCCGCTAGCgtcagctccgactTGTAAATAtcagcctcgactgtcagctccgactTGTAAATAtcagcctcgactaTCGAGACTATACAAGGATCTACCTCAGTCGcaATCAGCCTCGACTGTGCCTTCTAGTTGCCAGCCATGCATcGATATCaCTCGAGCTTAGGTGAGGTACCCGACTACTACTACG
ppAL	GTAGCATCTGTCCGCTAGC	gtcagctccgactTGTAAATAtcagcctcgactgtcagctccgactTGTAAATAtcagcctcgactTATTTATTTATTTATTTGTTTGTTTGTTTTATTaTCGAGACTATACAAGGATCTACCTCAGTCGca	ATGCATcGATATCaCTCGAG	CGTGGAGCC	GGTACCCGACTACTACTACG	GTAGCATCTGTCCGCTAGCgtcagctccgactTGTAAATAtcagcctcgactgtcagctccgactTGTAAATAtcagcctcgactTATTTATTTATTTATTTGTTTGTTTGTTTTATTaTCGAGACTATACAAGGATCTACCTCAGTCGcaATGCATcGATATCaCTCGAGCGTGGAGCCGGTACCCGACTACTACTACG
ppAA	GTAGCATCTGTCCGCTAGC	gtcagctccgactTGTAAATAtcagcctcgactgtcagctccgactTGTAAATAtcagcctcgactTATTTATTTATTTATTTGTTTGTTTGTTTTATTTATTTATTTATTTATTTGTTTGTTTGTTTTATT	ATGCATcGATATCaCTCGAG	GAGTTCAGC	GGTACCCGACTACTACTACG	GTAGCATCTGTCCGCTAGCgtcagctccgactTGTAAATAtcagcctcgactgtcagctccgactTGTAAATAtcagcctcgactTATTTATTTATTTATTTGTTTGTTTGTTTTATTTATTTATTTATTTATTTGTTTGTTTGTTTTATTATGCATcGATATCaCTCGAGGAGTTCAGCGGTACCCGACTACTACTACG
ppAp	GTAGCATCTGTCCGCTAGC	gtcagctccgactTGTAAATAtcagcctcgactgtcagctccgactTGTAAATAtcagcctcgactTATTTATTTATTTATTTGTTTGTTTGTTTTATTgtcagctccgactTGTAAATAtcagcctcgact	ATGCATcGATATCaCTCGAG	CGTGAGACT	GGTACCCGACTACTACTACG	GTAGCATCTGTCCGCTAGCgtcagctccgactTGTAAATAtcagcctcgactgtcagctccgactTGTAAATAtcagcctcgactTATTTATTTATTTATTTGTTTGTTTGTTTTATTgtcagctccgactTGTAAATAtcagcctcgactATGCATcGATATCaCTCGAGCGTGAGACTGGTACCCGACTACTACTACG
ppAS	GTAGCATCTGTCCGCTAGC	gtcagctccgactTGTAAATAtcagcctcgactgtcagctccgactTGTAAATAtcagcctcgactTATTTATTTATTTATTTGTTTGTTTGTTTTATTcacaaGCAGAGGCTCTGGCAGCTTTTGCcaaca	ATGCATcGATATCaCTCGAG	ATGGTCAGC	GGTACCCGACTACTACTACG	GTAGCATCTGTCCGCTAGCgtcagctccgactTGTAAATAtcagcctcgactgtcagctccgactTGTAAATAtcagcctcgactTATTTATTTATTTATTTGTTTGTTTGTTTTATTcacaaGCAGAGGCTCTGGCAGCTTTTGCcaacaATGCATcGATATCaCTCGAGATGGTCAGCGGTACCCGACTACTACTACG
ppAB	GTAGCATCTGTCCGCTAGC	gtcagctccgactTGTAAATAtcagcctcgactgtcagctccgactTGTAAATAtcagcctcgactTATTTATTTATTTATTTGTTTGTTTGTTTTATTATCAGCCTCGACTGTGCCTTCTAGTTGCCAGCC	ATGCATcGATATCaCTCGAG	TATGAGATC	GGTACCCGACTACTACTACG	GTAGCATCTGTCCGCTAGCgtcagctccgactTGTAAATAtcagcctcgactgtcagctccgactTGTAAATAtcagcctcgactTATTTATTTATTTATTTGTTTGTTTGTTTTATTATCAGCCTCGACTGTGCCTTCTAGTTGCCAGCCATGCATcGATATCaCTCGAGTATGAGATCGGTACCCGACTACTACTACG
pppL	GTAGCATCTGTCCGCTAGC	gtcagctccgactTGTAAATAtcagcctcgactgtcagctccgactTGTAAATAtcagcctcgactgtcagctccgactTGTAAATAtcagcctcgactaTCGAGACTATACAAGGATCTACCTCAGTCGca	ATGCATcGATATCaCTCGAG	ATGTGCAAT	GGTACCCGACTACTACTACG	GTAGCATCTGTCCGCTAGCgtcagctccgactTGTAAATAtcagcctcgactgtcagctccgactTGTAAATAtcagcctcgactgtcagctccgactTGTAAATAtcagcctcgactaTCGAGACTATACAAGGATCTACCTCAGTCGcaATGCATcGATATCaCTCGAGATGTGCAATGGTACCCGACTACTACTACG
pppA	GTAGCATCTGTCCGCTAGC	gtcagctccgactTGTAAATAtcagcctcgactgtcagctccgactTGTAAATAtcagcctcgactgtcagctccgactTGTAAATAtcagcctcgactTATTTATTTATTTATTTGTTTGTTTGTTTTATT	ATGCATcGATATCaCTCGAG	GTGTCCTGC	GGTACCCGACTACTACTACG	GTAGCATCTGTCCGCTAGCgtcagctccgactTGTAAATAtcagcctcgactgtcagctccgactTGTAAATAtcagcctcgactgtcagctccgactTGTAAATAtcagcctcgactTATTTATTTATTTATTTGTTTGTTTGTTTTATTATGCATcGATATCaCTCGAGGTGTCCTGCGGTACCCGACTACTACTACG
pppp	GTAGCATCTGTCCGCTAGC	gtcagctccgactTGTAAATAtcagcctcgactgtcagctccgactTGTAAATAtcagcctcgactgtcagctccgactTGTAAATAtcagcctcgactgtcagctccgactTGTAAATAtcagcctcgact	ATGCATcGATATCaCTCGAG	CAGTCCTTG	GGTACCCGACTACTACTACG	GTAGCATCTGTCCGCTAGCgtcagctccgactTGTAAATAtcagcctcgactgtcagctccgactTGTAAATAtcagcctcgactgtcagctccgactTGTAAATAtcagcctcgactgtcagctccgactTGTAAATAtcagcctcgactATGCATcGATATCaCTCGAGCAGTCCTTGGGTACCCGACTACTACTACG
pppS	GTAGCATCTGTCCGCTAGC	gtcagctccgactTGTAAATAtcagcctcgactgtcagctccgactTGTAAATAtcagcctcgactgtcagctccgactTGTAAATAtcagcctcgactcacaaGCAGAGGCTCTGGCAGCTTTTGCcaaca	ATGCATcGATATCaCTCGAG	GTAGCTATG	GGTACCCGACTACTACTACG	GTAGCATCTGTCCGCTAGCgtcagctccgactTGTAAATAtcagcctcgactgtcagctccgactTGTAAATAtcagcctcgactgtcagctccgactTGTAAATAtcagcctcgactcacaaGCAGAGGCTCTGGCAGCTTTTGCcaacaATGCATcGATATCaCTCGAGGTAGCTATGGGTACCCGACTACTACTACG
pppB	GTAGCATCTGTCCGCTAGC	gtcagctccgactTGTAAATAtcagcctcgactgtcagctccgactTGTAAATAtcagcctcgactgtcagctccgactTGTAAATAtcagcctcgactATCAGCCTCGACTGTGCCTTCTAGTTGCCAGCC	ATGCATcGATATCaCTCGAG	TCGAAGTTG	GGTACCCGACTACTACTACG	GTAGCATCTGTCCGCTAGCgtcagctccgactTGTAAATAtcagcctcgactgtcagctccgactTGTAAATAtcagcctcgactgtcagctccgactTGTAAATAtcagcctcgactATCAGCCTCGACTGTGCCTTCTAGTTGCCAGCCATGCATcGATATCaCTCGAGTCGAAGTTGGGTACCCGACTACTACTACG
ppSL	GTAGCATCTGTCCGCTAGC	gtcagctccgactTGTAAATAtcagcctcgactgtcagctccgactTGTAAATAtcagcctcgactcacaaGCAGAGGCTCTGGCAGCTTTTGCcaacaaTCGAGACTATACAAGGATCTACCTCAGTCGca	ATGCATcGATATCaCTCGAG	CAGTAAGCC	GGTACCCGACTACTACTACG	GTAGCATCTGTCCGCTAGCgtcagctccgactTGTAAATAtcagcctcgactgtcagctccgactTGTAAATAtcagcctcgactcacaaGCAGAGGCTCTGGCAGCTTTTGCcaacaaTCGAGACTATACAAGGATCTACCTCAGTCGcaATGCATcGATATCaCTCGAGCAGTAAGCCGGTACCCGACTACTACTACG
ppSA	GTAGCATCTGTCCGCTAGC	gtcagctccgactTGTAAATAtcagcctcgactgtcagctccgactTGTAAATAtcagcctcgactcacaaGCAGAGGCTCTGGCAGCTTTTGCcaacaTATTTATTTATTTATTTGTTTGTTTGTTTTATT	ATGCATcGATATCaCTCGAG	TCGCGCAAG	GGTACCCGACTACTACTACG	GTAGCATCTGTCCGCTAGCgtcagctccgactTGTAAATAtcagcctcgactgtcagctccgactTGTAAATAtcagcctcgactcacaaGCAGAGGCTCTGGCAGCTTTTGCcaacaTATTTATTTATTTATTTGTTTGTTTGTTTTATTATGCATcGATATCaCTCGAGTCGCGCAAGGGTACCCGACTACTACTACG
ppSp	GTAGCATCTGTCCGCTAGC	gtcagctccgactTGTAAATAtcagcctcgactgtcagctccgactTGTAAATAtcagcctcgactcacaaGCAGAGGCTCTGGCAGCTTTTGCcaacagtcagctccgactTGTAAATAtcagcctcgact	ATGCATcGATATCaCTCGAG	CGTAGAACC	GGTACCCGACTACTACTACG	GTAGCATCTGTCCGCTAGCgtcagctccgactTGTAAATAtcagcctcgactgtcagctccgactTGTAAATAtcagcctcgactcacaaGCAGAGGCTCTGGCAGCTTTTGCcaacagtcagctccgactTGTAAATAtcagcctcgactATGCATcGATATCaCTCGAGCGTAGAACCGGTACCCGACTACTACTACG
ppSS	GTAGCATCTGTCCGCTAGC	gtcagctccgactTGTAAATAtcagcctcgactgtcagctccgactTGTAAATAtcagcctcgactcacaaGCAGAGGCTCTGGCAGCTTTTGCcaacacacaaGCAGAGGCTCTGGCAGCTTTTGCcaaca	ATGCATcGATATCaCTCGAG	ACCAAGCCG	GGTACCCGACTACTACTACG	GTAGCATCTGTCCGCTAGCgtcagctccgactTGTAAATAtcagcctcgactgtcagctccgactTGTAAATAtcagcctcgactcacaaGCAGAGGCTCTGGCAGCTTTTGCcaacacacaaGCAGAGGCTCTGGCAGCTTTTGCcaacaATGCATcGATATCaCTCGAGACCAAGCCGGGTACCCGACTACTACTACG
ppSB	GTAGCATCTGTCCGCTAGC	gtcagctccgactTGTAAATAtcagcctcgactgtcagctccgactTGTAAATAtcagcctcgactcacaaGCAGAGGCTCTGGCAGCTTTTGCcaacaATCAGCCTCGACTGTGCCTTCTAGTTGCCAGCC	ATGCATcGATATCaCTCGAG	AAGACAATG	GGTACCCGACTACTACTACG	GTAGCATCTGTCCGCTAGCgtcagctccgactTGTAAATAtcagcctcgactgtcagctccgactTGTAAATAtcagcctcgactcacaaGCAGAGGCTCTGGCAGCTTTTGCcaacaATCAGCCTCGACTGTGCCTTCTAGTTGCCAGCCATGCATcGATATCaCTCGAGAAGACAATGGGTACCCGACTACTACTACG
ppBL	GTAGCATCTGTCCGCTAGC	gtcagctccgactTGTAAATAtcagcctcgactgtcagctccgactTGTAAATAtcagcctcgactATCAGCCTCGACTGTGCCTTCTAGTTGCCAGCCaTCGAGACTATACAAGGATCTACCTCAGTCGca	ATGCATcGATATCaCTCGAG	AGGCATTAT	GGTACCCGACTACTACTACG	GTAGCATCTGTCCGCTAGCgtcagctccgactTGTAAATAtcagcctcgactgtcagctccgactTGTAAATAtcagcctcgactATCAGCCTCGACTGTGCCTTCTAGTTGCCAGCCaTCGAGACTATACAAGGATCTACCTCAGTCGcaATGCATcGATATCaCTCGAGAGGCATTATGGTACCCGACTACTACTACG
ppBA	GTAGCATCTGTCCGCTAGC	gtcagctccgactTGTAAATAtcagcctcgactgtcagctccgactTGTAAATAtcagcctcgactATCAGCCTCGACTGTGCCTTCTAGTTGCCAGCCTATTTATTTATTTATTTGTTTGTTTGTTTTATT	ATGCATcGATATCaCTCGAG	TGATCAATA	GGTACCCGACTACTACTACG	GTAGCATCTGTCCGCTAGCgtcagctccgactTGTAAATAtcagcctcgactgtcagctccgactTGTAAATAtcagcctcgactATCAGCCTCGACTGTGCCTTCTAGTTGCCAGCCTATTTATTTATTTATTTGTTTGTTTGTTTTATTATGCATcGATATCaCTCGAGTGATCAATAGGTACCCGACTACTACTACG
ppBp	GTAGCATCTGTCCGCTAGC	gtcagctccgactTGTAAATAtcagcctcgactgtcagctccgactTGTAAATAtcagcctcgactATCAGCCTCGACTGTGCCTTCTAGTTGCCAGCCgtcagctccgactTGTAAATAtcagcctcgact	ATGCATcGATATCaCTCGAG	GCAATTGCA	GGTACCCGACTACTACTACG	GTAGCATCTGTCCGCTAGCgtcagctccgactTGTAAATAtcagcctcgactgtcagctccgactTGTAAATAtcagcctcgactATCAGCCTCGACTGTGCCTTCTAGTTGCCAGCCgtcagctccgactTGTAAATAtcagcctcgactATGCATcGATATCaCTCGAGGCAATTGCAGGTACCCGACTACTACTACG
ppBS	GTAGCATCTGTCCGCTAGC	gtcagctccgactTGTAAATAtcagcctcgactgtcagctccgactTGTAAATAtcagcctcgactATCAGCCTCGACTGTGCCTTCTAGTTGCCAGCCcacaaGCAGAGGCTCTGGCAGCTTTTGCcaaca	ATGCATcGATATCaCTCGAG	GAGGAGCAC	GGTACCCGACTACTACTACG	GTAGCATCTGTCCGCTAGCgtcagctccgactTGTAAATAtcagcctcgactgtcagctccgactTGTAAATAtcagcctcgactATCAGCCTCGACTGTGCCTTCTAGTTGCCAGCCcacaaGCAGAGGCTCTGGCAGCTTTTGCcaacaATGCATcGATATCaCTCGAGGAGGAGCACGGTACCCGACTACTACTACG
ppBB	GTAGCATCTGTCCGCTAGC	gtcagctccgactTGTAAATAtcagcctcgactgtcagctccgactTGTAAATAtcagcctcgactATCAGCCTCGACTGTGCCTTCTAGTTGCCAGCCATCAGCCTCGACTGTGCCTTCTAGTTGCCAGCC	ATGCATcGATATCaCTCGAG	CTCCTGAGC	GGTACCCGACTACTACTACG	GTAGCATCTGTCCGCTAGCgtcagctccgactTGTAAATAtcagcctcgactgtcagctccgactTGTAAATAtcagcctcgactATCAGCCTCGACTGTGCCTTCTAGTTGCCAGCCATCAGCCTCGACTGTGCCTTCTAGTTGCCAGCCATGCATcGATATCaCTCGAGCTCCTGAGCGGTACCCGACTACTACTACG
pSLL	GTAGCATCTGTCCGCTAGC	gtcagctccgactTGTAAATAtcagcctcgactcacaaGCAGAGGCTCTGGCAGCTTTTGCcaacaaTCGAGACTATACAAGGATCTACCTCAGTCGcaaTCGAGACTATACAAGGATCTACCTCAGTCGca	ATGCATcGATATCaCTCGAG	CAATGACGC	GGTACCCGACTACTACTACG	GTAGCATCTGTCCGCTAGCgtcagctccgactTGTAAATAtcagcctcgactcacaaGCAGAGGCTCTGGCAGCTTTTGCcaacaaTCGAGACTATACAAGGATCTACCTCAGTCGcaaTCGAGACTATACAAGGATCTACCTCAGTCGcaATGCATcGATATCaCTCGAGCAATGACGCGGTACCCGACTACTACTACG
pSLA	GTAGCATCTGTCCGCTAGC	gtcagctccgactTGTAAATAtcagcctcgactcacaaGCAGAGGCTCTGGCAGCTTTTGCcaacaaTCGAGACTATACAAGGATCTACCTCAGTCGcaTATTTATTTATTTATTTGTTTGTTTGTTTTATT	ATGCATcGATATCaCTCGAG	CAGAGAACG	GGTACCCGACTACTACTACG	GTAGCATCTGTCCGCTAGCgtcagctccgactTGTAAATAtcagcctcgactcacaaGCAGAGGCTCTGGCAGCTTTTGCcaacaaTCGAGACTATACAAGGATCTACCTCAGTCGcaTATTTATTTATTTATTTGTTTGTTTGTTTTATTATGCATcGATATCaCTCGAGCAGAGAACGGGTACCCGACTACTACTACG
pSLp	GTAGCATCTGTCCGCTAGC	gtcagctccgactTGTAAATAtcagcctcgactcacaaGCAGAGGCTCTGGCAGCTTTTGCcaacaaTCGAGACTATACAAGGATCTACCTCAGTCGcagtcagctccgactTGTAAATAtcagcctcgact	ATGCATcGATATCaCTCGAG	GCGAGTCTG	GGTACCCGACTACTACTACG	GTAGCATCTGTCCGCTAGCgtcagctccgactTGTAAATAtcagcctcgactcacaaGCAGAGGCTCTGGCAGCTTTTGCcaacaaTCGAGACTATACAAGGATCTACCTCAGTCGcagtcagctccgactTGTAAATAtcagcctcgactATGCATcGATATCaCTCGAGGCGAGTCTGGGTACCCGACTACTACTACG
pSLS	GTAGCATCTGTCCGCTAGC	gtcagctccgactTGTAAATAtcagcctcgactcacaaGCAGAGGCTCTGGCAGCTTTTGCcaacaaTCGAGACTATACAAGGATCTACCTCAGTCGcacacaaGCAGAGGCTCTGGCAGCTTTTGCcaaca	ATGCATcGATATCaCTCGAG	CATGGTCGG	GGTACCCGACTACTACTACG	GTAGCATCTGTCCGCTAGCgtcagctccgactTGTAAATAtcagcctcgactcacaaGCAGAGGCTCTGGCAGCTTTTGCcaacaaTCGAGACTATACAAGGATCTACCTCAGTCGcacacaaGCAGAGGCTCTGGCAGCTTTTGCcaacaATGCATcGATATCaCTCGAGCATGGTCGGGGTACCCGACTACTACTACG
pSLB	GTAGCATCTGTCCGCTAGC	gtcagctccgactTGTAAATAtcagcctcgactcacaaGCAGAGGCTCTGGCAGCTTTTGCcaacaaTCGAGACTATACAAGGATCTACCTCAGTCGcaATCAGCCTCGACTGTGCCTTCTAGTTGCCAGCC	ATGCATcGATATCaCTCGAG	GTATATTGA	GGTACCCGACTACTACTACG	GTAGCATCTGTCCGCTAGCgtcagctccgactTGTAAATAtcagcctcgactcacaaGCAGAGGCTCTGGCAGCTTTTGCcaacaaTCGAGACTATACAAGGATCTACCTCAGTCGcaATCAGCCTCGACTGTGCCTTCTAGTTGCCAGCCATGCATcGATATCaCTCGAGGTATATTGAGGTACCCGACTACTACTACG
pSAL	GTAGCATCTGTCCGCTAGC	gtcagctccgactTGTAAATAtcagcctcgactcacaaGCAGAGGCTCTGGCAGCTTTTGCcaacaTATTTATTTATTTATTTGTTTGTTTGTTTTATTaTCGAGACTATACAAGGATCTACCTCAGTCGca	ATGCATcGATATCaCTCGAG	GCCAGATAC	GGTACCCGACTACTACTACG	GTAGCATCTGTCCGCTAGCgtcagctccgactTGTAAATAtcagcctcgactcacaaGCAGAGGCTCTGGCAGCTTTTGCcaacaTATTTATTTATTTATTTGTTTGTTTGTTTTATTaTCGAGACTATACAAGGATCTACCTCAGTCGcaATGCATcGATATCaCTCGAGGCCAGATACGGTACCCGACTACTACTACG
pSAA	GTAGCATCTGTCCGCTAGC	gtcagctccgactTGTAAATAtcagcctcgactcacaaGCAGAGGCTCTGGCAGCTTTTGCcaacaTATTTATTTATTTATTTGTTTGTTTGTTTTATTTATTTATTTATTTATTTGTTTGTTTGTTTTATT	ATGCATcGATATCaCTCGAG	GTTGGTCGG	GGTACCCGACTACTACTACG	GTAGCATCTGTCCGCTAGCgtcagctccgactTGTAAATAtcagcctcgactcacaaGCAGAGGCTCTGGCAGCTTTTGCcaacaTATTTATTTATTTATTTGTTTGTTTGTTTTATTTATTTATTTATTTATTTGTTTGTTTGTTTTATTATGCATcGATATCaCTCGAGGTTGGTCGGGGTACCCGACTACTACTACG
pSAp	GTAGCATCTGTCCGCTAGC	gtcagctccgactTGTAAATAtcagcctcgactcacaaGCAGAGGCTCTGGCAGCTTTTGCcaacaTATTTATTTATTTATTTGTTTGTTTGTTTTATTgtcagctccgactTGTAAATAtcagcctcgact	ATGCATcGATATCaCTCGAG	AGTCTAGTG	GGTACCCGACTACTACTACG	GTAGCATCTGTCCGCTAGCgtcagctccgactTGTAAATAtcagcctcgactcacaaGCAGAGGCTCTGGCAGCTTTTGCcaacaTATTTATTTATTTATTTGTTTGTTTGTTTTATTgtcagctccgactTGTAAATAtcagcctcgactATGCATcGATATCaCTCGAGAGTCTAGTGGGTACCCGACTACTACTACG
pSAS	GTAGCATCTGTCCGCTAGC	gtcagctccgactTGTAAATAtcagcctcgactcacaaGCAGAGGCTCTGGCAGCTTTTGCcaacaTATTTATTTATTTATTTGTTTGTTTGTTTTATTcacaaGCAGAGGCTCTGGCAGCTTTTGCcaaca	ATGCATcGATATCaCTCGAG	ACCTCGACC	GGTACCCGACTACTACTACG	GTAGCATCTGTCCGCTAGCgtcagctccgactTGTAAATAtcagcctcgactcacaaGCAGAGGCTCTGGCAGCTTTTGCcaacaTATTTATTTATTTATTTGTTTGTTTGTTTTATTcacaaGCAGAGGCTCTGGCAGCTTTTGCcaacaATGCATcGATATCaCTCGAGACCTCGACCGGTACCCGACTACTACTACG
pSAB	GTAGCATCTGTCCGCTAGC	gtcagctccgactTGTAAATAtcagcctcgactcacaaGCAGAGGCTCTGGCAGCTTTTGCcaacaTATTTATTTATTTATTTGTTTGTTTGTTTTATTATCAGCCTCGACTGTGCCTTCTAGTTGCCAGCC	ATGCATcGATATCaCTCGAG	TGTTCATGC	GGTACCCGACTACTACTACG	GTAGCATCTGTCCGCTAGCgtcagctccgactTGTAAATAtcagcctcgactcacaaGCAGAGGCTCTGGCAGCTTTTGCcaacaTATTTATTTATTTATTTGTTTGTTTGTTTTATTATCAGCCTCGACTGTGCCTTCTAGTTGCCAGCCATGCATcGATATCaCTCGAGTGTTCATGCGGTACCCGACTACTACTACG
pSpL	GTAGCATCTGTCCGCTAGC	gtcagctccgactTGTAAATAtcagcctcgactcacaaGCAGAGGCTCTGGCAGCTTTTGCcaacagtcagctccgactTGTAAATAtcagcctcgactaTCGAGACTATACAAGGATCTACCTCAGTCGca	ATGCATcGATATCaCTCGAG	CATGTTCGT	GGTACCCGACTACTACTACG	GTAGCATCTGTCCGCTAGCgtcagctccgactTGTAAATAtcagcctcgactcacaaGCAGAGGCTCTGGCAGCTTTTGCcaacagtcagctccgactTGTAAATAtcagcctcgactaTCGAGACTATACAAGGATCTACCTCAGTCGcaATGCATcGATATCaCTCGAGCATGTTCGTGGTACCCGACTACTACTACG
pSpA	GTAGCATCTGTCCGCTAGC	gtcagctccgactTGTAAATAtcagcctcgactcacaaGCAGAGGCTCTGGCAGCTTTTGCcaacagtcagctccgactTGTAAATAtcagcctcgactTATTTATTTATTTATTTGTTTGTTTGTTTTATT	ATGCATcGATATCaCTCGAG	TTGACGTAG	GGTACCCGACTACTACTACG	GTAGCATCTGTCCGCTAGCgtcagctccgactTGTAAATAtcagcctcgactcacaaGCAGAGGCTCTGGCAGCTTTTGCcaacagtcagctccgactTGTAAATAtcagcctcgactTATTTATTTATTTATTTGTTTGTTTGTTTTATTATGCATcGATATCaCTCGAGTTGACGTAGGGTACCCGACTACTACTACG
pSpp	GTAGCATCTGTCCGCTAGC	gtcagctccgactTGTAAATAtcagcctcgactcacaaGCAGAGGCTCTGGCAGCTTTTGCcaacagtcagctccgactTGTAAATAtcagcctcgactgtcagctccgactTGTAAATAtcagcctcgact	ATGCATcGATATCaCTCGAG	TGTACGAGC	GGTACCCGACTACTACTACG	GTAGCATCTGTCCGCTAGCgtcagctccgactTGTAAATAtcagcctcgactcacaaGCAGAGGCTCTGGCAGCTTTTGCcaacagtcagctccgactTGTAAATAtcagcctcgactgtcagctccgactTGTAAATAtcagcctcgactATGCATcGATATCaCTCGAGTGTACGAGCGGTACCCGACTACTACTACG
pSpS	GTAGCATCTGTCCGCTAGC	gtcagctccgactTGTAAATAtcagcctcgactcacaaGCAGAGGCTCTGGCAGCTTTTGCcaacagtcagctccgactTGTAAATAtcagcctcgactcacaaGCAGAGGCTCTGGCAGCTTTTGCcaaca	ATGCATcGATATCaCTCGAG	GAGCACCAT	GGTACCCGACTACTACTACG	GTAGCATCTGTCCGCTAGCgtcagctccgactTGTAAATAtcagcctcgactcacaaGCAGAGGCTCTGGCAGCTTTTGCcaacagtcagctccgactTGTAAATAtcagcctcgactcacaaGCAGAGGCTCTGGCAGCTTTTGCcaacaATGCATcGATATCaCTCGAGGAGCACCATGGTACCCGACTACTACTACG
pSpB	GTAGCATCTGTCCGCTAGC	gtcagctccgactTGTAAATAtcagcctcgactcacaaGCAGAGGCTCTGGCAGCTTTTGCcaacagtcagctccgactTGTAAATAtcagcctcgactATCAGCCTCGACTGTGCCTTCTAGTTGCCAGCC	ATGCATcGATATCaCTCGAG	GAATTACTA	GGTACCCGACTACTACTACG	GTAGCATCTGTCCGCTAGCgtcagctccgactTGTAAATAtcagcctcgactcacaaGCAGAGGCTCTGGCAGCTTTTGCcaacagtcagctccgactTGTAAATAtcagcctcgactATCAGCCTCGACTGTGCCTTCTAGTTGCCAGCCATGCATcGATATCaCTCGAGGAATTACTAGGTACCCGACTACTACTACG
pSSL	GTAGCATCTGTCCGCTAGC	gtcagctccgactTGTAAATAtcagcctcgactcacaaGCAGAGGCTCTGGCAGCTTTTGCcaacacacaaGCAGAGGCTCTGGCAGCTTTTGCcaacaaTCGAGACTATACAAGGATCTACCTCAGTCGca	ATGCATcGATATCaCTCGAG	GACGCTGAT	GGTACCCGACTACTACTACG	GTAGCATCTGTCCGCTAGCgtcagctccgactTGTAAATAtcagcctcgactcacaaGCAGAGGCTCTGGCAGCTTTTGCcaacacacaaGCAGAGGCTCTGGCAGCTTTTGCcaacaaTCGAGACTATACAAGGATCTACCTCAGTCGcaATGCATcGATATCaCTCGAGGACGCTGATGGTACCCGACTACTACTACG
pSSA	GTAGCATCTGTCCGCTAGC	gtcagctccgactTGTAAATAtcagcctcgactcacaaGCAGAGGCTCTGGCAGCTTTTGCcaacacacaaGCAGAGGCTCTGGCAGCTTTTGCcaacaTATTTATTTATTTATTTGTTTGTTTGTTTTATT	ATGCATcGATATCaCTCGAG	TCCGACATT	GGTACCCGACTACTACTACG	GTAGCATCTGTCCGCTAGCgtcagctccgactTGTAAATAtcagcctcgactcacaaGCAGAGGCTCTGGCAGCTTTTGCcaacacacaaGCAGAGGCTCTGGCAGCTTTTGCcaacaTATTTATTTATTTATTTGTTTGTTTGTTTTATTATGCATcGATATCaCTCGAGTCCGACATTGGTACCCGACTACTACTACG
pSSp	GTAGCATCTGTCCGCTAGC	gtcagctccgactTGTAAATAtcagcctcgactcacaaGCAGAGGCTCTGGCAGCTTTTGCcaacacacaaGCAGAGGCTCTGGCAGCTTTTGCcaacagtcagctccgactTGTAAATAtcagcctcgact	ATGCATcGATATCaCTCGAG	GGAACATGG	GGTACCCGACTACTACTACG	GTAGCATCTGTCCGCTAGCgtcagctccgactTGTAAATAtcagcctcgactcacaaGCAGAGGCTCTGGCAGCTTTTGCcaacacacaaGCAGAGGCTCTGGCAGCTTTTGCcaacagtcagctccgactTGTAAATAtcagcctcgactATGCATcGATATCaCTCGAGGGAACATGGGGTACCCGACTACTACTACG
pSSS	GTAGCATCTGTCCGCTAGC	gtcagctccgactTGTAAATAtcagcctcgactcacaaGCAGAGGCTCTGGCAGCTTTTGCcaacacacaaGCAGAGGCTCTGGCAGCTTTTGCcaacacacaaGCAGAGGCTCTGGCAGCTTTTGCcaaca	ATGCATcGATATCaCTCGAG	CGGTGAGTT	GGTACCCGACTACTACTACG	GTAGCATCTGTCCGCTAGCgtcagctccgactTGTAAATAtcagcctcgactcacaaGCAGAGGCTCTGGCAGCTTTTGCcaacacacaaGCAGAGGCTCTGGCAGCTTTTGCcaacacacaaGCAGAGGCTCTGGCAGCTTTTGCcaacaATGCATcGATATCaCTCGAGCGGTGAGTTGGTACCCGACTACTACTACG
pSSB	GTAGCATCTGTCCGCTAGC	gtcagctccgactTGTAAATAtcagcctcgactcacaaGCAGAGGCTCTGGCAGCTTTTGCcaacacacaaGCAGAGGCTCTGGCAGCTTTTGCcaacaATCAGCCTCGACTGTGCCTTCTAGTTGCCAGCC	ATGCATcGATATCaCTCGAG	CACCGGTGA	GGTACCCGACTACTACTACG	GTAGCATCTGTCCGCTAGCgtcagctccgactTGTAAATAtcagcctcgactcacaaGCAGAGGCTCTGGCAGCTTTTGCcaacacacaaGCAGAGGCTCTGGCAGCTTTTGCcaacaATCAGCCTCGACTGTGCCTTCTAGTTGCCAGCCATGCATcGATATCaCTCGAGCACCGGTGAGGTACCCGACTACTACTACG
pSBL	GTAGCATCTGTCCGCTAGC	gtcagctccgactTGTAAATAtcagcctcgactcacaaGCAGAGGCTCTGGCAGCTTTTGCcaacaATCAGCCTCGACTGTGCCTTCTAGTTGCCAGCCaTCGAGACTATACAAGGATCTACCTCAGTCGca	ATGCATcGATATCaCTCGAG	TCAACCTCG	GGTACCCGACTACTACTACG	GTAGCATCTGTCCGCTAGCgtcagctccgactTGTAAATAtcagcctcgactcacaaGCAGAGGCTCTGGCAGCTTTTGCcaacaATCAGCCTCGACTGTGCCTTCTAGTTGCCAGCCaTCGAGACTATACAAGGATCTACCTCAGTCGcaATGCATcGATATCaCTCGAGTCAACCTCGGGTACCCGACTACTACTACG
pSBA	GTAGCATCTGTCCGCTAGC	gtcagctccgactTGTAAATAtcagcctcgactcacaaGCAGAGGCTCTGGCAGCTTTTGCcaacaATCAGCCTCGACTGTGCCTTCTAGTTGCCAGCCTATTTATTTATTTATTTGTTTGTTTGTTTTATT	ATGCATcGATATCaCTCGAG	CAGGCGGCT	GGTACCCGACTACTACTACG	GTAGCATCTGTCCGCTAGCgtcagctccgactTGTAAATAtcagcctcgactcacaaGCAGAGGCTCTGGCAGCTTTTGCcaacaATCAGCCTCGACTGTGCCTTCTAGTTGCCAGCCTATTTATTTATTTATTTGTTTGTTTGTTTTATTATGCATcGATATCaCTCGAGCAGGCGGCTGGTACCCGACTACTACTACG
pSBp	GTAGCATCTGTCCGCTAGC	gtcagctccgactTGTAAATAtcagcctcgactcacaaGCAGAGGCTCTGGCAGCTTTTGCcaacaATCAGCCTCGACTGTGCCTTCTAGTTGCCAGCCgtcagctccgactTGTAAATAtcagcctcgact	ATGCATcGATATCaCTCGAG	AGAGTCCGT	GGTACCCGACTACTACTACG	GTAGCATCTGTCCGCTAGCgtcagctccgactTGTAAATAtcagcctcgactcacaaGCAGAGGCTCTGGCAGCTTTTGCcaacaATCAGCCTCGACTGTGCCTTCTAGTTGCCAGCCgtcagctccgactTGTAAATAtcagcctcgactATGCATcGATATCaCTCGAGAGAGTCCGTGGTACCCGACTACTACTACG
pSBS	GTAGCATCTGTCCGCTAGC	gtcagctccgactTGTAAATAtcagcctcgactcacaaGCAGAGGCTCTGGCAGCTTTTGCcaacaATCAGCCTCGACTGTGCCTTCTAGTTGCCAGCCcacaaGCAGAGGCTCTGGCAGCTTTTGCcaaca	ATGCATcGATATCaCTCGAG	ACATACATA	GGTACCCGACTACTACTACG	GTAGCATCTGTCCGCTAGCgtcagctccgactTGTAAATAtcagcctcgactcacaaGCAGAGGCTCTGGCAGCTTTTGCcaacaATCAGCCTCGACTGTGCCTTCTAGTTGCCAGCCcacaaGCAGAGGCTCTGGCAGCTTTTGCcaacaATGCATcGATATCaCTCGAGACATACATAGGTACCCGACTACTACTACG
pSBB	GTAGCATCTGTCCGCTAGC	gtcagctccgactTGTAAATAtcagcctcgactcacaaGCAGAGGCTCTGGCAGCTTTTGCcaacaATCAGCCTCGACTGTGCCTTCTAGTTGCCAGCCATCAGCCTCGACTGTGCCTTCTAGTTGCCAGCC	ATGCATcGATATCaCTCGAG	ACAGCTATG	GGTACCCGACTACTACTACG	GTAGCATCTGTCCGCTAGCgtcagctccgactTGTAAATAtcagcctcgactcacaaGCAGAGGCTCTGGCAGCTTTTGCcaacaATCAGCCTCGACTGTGCCTTCTAGTTGCCAGCCATCAGCCTCGACTGTGCCTTCTAGTTGCCAGCCATGCATcGATATCaCTCGAGACAGCTATGGGTACCCGACTACTACTACG
pBLL	GTAGCATCTGTCCGCTAGC	gtcagctccgactTGTAAATAtcagcctcgactATCAGCCTCGACTGTGCCTTCTAGTTGCCAGCCaTCGAGACTATACAAGGATCTACCTCAGTCGcaaTCGAGACTATACAAGGATCTACCTCAGTCGca	ATGCATcGATATCaCTCGAG	GTTCGGCGA	GGTACCCGACTACTACTACG	GTAGCATCTGTCCGCTAGCgtcagctccgactTGTAAATAtcagcctcgactATCAGCCTCGACTGTGCCTTCTAGTTGCCAGCCaTCGAGACTATACAAGGATCTACCTCAGTCGcaaTCGAGACTATACAAGGATCTACCTCAGTCGcaATGCATcGATATCaCTCGAGGTTCGGCGAGGTACCCGACTACTACTACG
pBLA	GTAGCATCTGTCCGCTAGC	gtcagctccgactTGTAAATAtcagcctcgactATCAGCCTCGACTGTGCCTTCTAGTTGCCAGCCaTCGAGACTATACAAGGATCTACCTCAGTCGcaTATTTATTTATTTATTTGTTTGTTTGTTTTATT	ATGCATcGATATCaCTCGAG	GCGGCAGTC	GGTACCCGACTACTACTACG	GTAGCATCTGTCCGCTAGCgtcagctccgactTGTAAATAtcagcctcgactATCAGCCTCGACTGTGCCTTCTAGTTGCCAGCCaTCGAGACTATACAAGGATCTACCTCAGTCGcaTATTTATTTATTTATTTGTTTGTTTGTTTTATTATGCATcGATATCaCTCGAGGCGGCAGTCGGTACCCGACTACTACTACG
pBLp	GTAGCATCTGTCCGCTAGC	gtcagctccgactTGTAAATAtcagcctcgactATCAGCCTCGACTGTGCCTTCTAGTTGCCAGCCaTCGAGACTATACAAGGATCTACCTCAGTCGcagtcagctccgactTGTAAATAtcagcctcgact	ATGCATcGATATCaCTCGAG	TCATCTACA	GGTACCCGACTACTACTACG	GTAGCATCTGTCCGCTAGCgtcagctccgactTGTAAATAtcagcctcgactATCAGCCTCGACTGTGCCTTCTAGTTGCCAGCCaTCGAGACTATACAAGGATCTACCTCAGTCGcagtcagctccgactTGTAAATAtcagcctcgactATGCATcGATATCaCTCGAGTCATCTACAGGTACCCGACTACTACTACG
pBLS	GTAGCATCTGTCCGCTAGC	gtcagctccgactTGTAAATAtcagcctcgactATCAGCCTCGACTGTGCCTTCTAGTTGCCAGCCaTCGAGACTATACAAGGATCTACCTCAGTCGcacacaaGCAGAGGCTCTGGCAGCTTTTGCcaaca	ATGCATcGATATCaCTCGAG	AAGTTCCTC	GGTACCCGACTACTACTACG	GTAGCATCTGTCCGCTAGCgtcagctccgactTGTAAATAtcagcctcgactATCAGCCTCGACTGTGCCTTCTAGTTGCCAGCCaTCGAGACTATACAAGGATCTACCTCAGTCGcacacaaGCAGAGGCTCTGGCAGCTTTTGCcaacaATGCATcGATATCaCTCGAGAAGTTCCTCGGTACCCGACTACTACTACG
pBLB	GTAGCATCTGTCCGCTAGC	gtcagctccgactTGTAAATAtcagcctcgactATCAGCCTCGACTGTGCCTTCTAGTTGCCAGCCaTCGAGACTATACAAGGATCTACCTCAGTCGcaATCAGCCTCGACTGTGCCTTCTAGTTGCCAGCC	ATGCATcGATATCaCTCGAG	TGGAGCGAA	GGTACCCGACTACTACTACG	GTAGCATCTGTCCGCTAGCgtcagctccgactTGTAAATAtcagcctcgactATCAGCCTCGACTGTGCCTTCTAGTTGCCAGCCaTCGAGACTATACAAGGATCTACCTCAGTCGcaATCAGCCTCGACTGTGCCTTCTAGTTGCCAGCCATGCATcGATATCaCTCGAGTGGAGCGAAGGTACCCGACTACTACTACG
pBAL	GTAGCATCTGTCCGCTAGC	gtcagctccgactTGTAAATAtcagcctcgactATCAGCCTCGACTGTGCCTTCTAGTTGCCAGCCTATTTATTTATTTATTTGTTTGTTTGTTTTATTaTCGAGACTATACAAGGATCTACCTCAGTCGca	ATGCATcGATATCaCTCGAG	TGGAGTACC	GGTACCCGACTACTACTACG	GTAGCATCTGTCCGCTAGCgtcagctccgactTGTAAATAtcagcctcgactATCAGCCTCGACTGTGCCTTCTAGTTGCCAGCCTATTTATTTATTTATTTGTTTGTTTGTTTTATTaTCGAGACTATACAAGGATCTACCTCAGTCGcaATGCATcGATATCaCTCGAGTGGAGTACCGGTACCCGACTACTACTACG
pBAA	GTAGCATCTGTCCGCTAGC	gtcagctccgactTGTAAATAtcagcctcgactATCAGCCTCGACTGTGCCTTCTAGTTGCCAGCCTATTTATTTATTTATTTGTTTGTTTGTTTTATTTATTTATTTATTTATTTGTTTGTTTGTTTTATT	ATGCATcGATATCaCTCGAG	CCGTTATGT	GGTACCCGACTACTACTACG	GTAGCATCTGTCCGCTAGCgtcagctccgactTGTAAATAtcagcctcgactATCAGCCTCGACTGTGCCTTCTAGTTGCCAGCCTATTTATTTATTTATTTGTTTGTTTGTTTTATTTATTTATTTATTTATTTGTTTGTTTGTTTTATTATGCATcGATATCaCTCGAGCCGTTATGTGGTACCCGACTACTACTACG
pBAp	GTAGCATCTGTCCGCTAGC	gtcagctccgactTGTAAATAtcagcctcgactATCAGCCTCGACTGTGCCTTCTAGTTGCCAGCCTATTTATTTATTTATTTGTTTGTTTGTTTTATTgtcagctccgactTGTAAATAtcagcctcgact	ATGCATcGATATCaCTCGAG	GTGTTCCAT	GGTACCCGACTACTACTACG	GTAGCATCTGTCCGCTAGCgtcagctccgactTGTAAATAtcagcctcgactATCAGCCTCGACTGTGCCTTCTAGTTGCCAGCCTATTTATTTATTTATTTGTTTGTTTGTTTTATTgtcagctccgactTGTAAATAtcagcctcgactATGCATcGATATCaCTCGAGGTGTTCCATGGTACCCGACTACTACTACG
pBAS	GTAGCATCTGTCCGCTAGC	gtcagctccgactTGTAAATAtcagcctcgactATCAGCCTCGACTGTGCCTTCTAGTTGCCAGCCTATTTATTTATTTATTTGTTTGTTTGTTTTATTcacaaGCAGAGGCTCTGGCAGCTTTTGCcaaca	ATGCATcGATATCaCTCGAG	AGTAGGATA	GGTACCCGACTACTACTACG	GTAGCATCTGTCCGCTAGCgtcagctccgactTGTAAATAtcagcctcgactATCAGCCTCGACTGTGCCTTCTAGTTGCCAGCCTATTTATTTATTTATTTGTTTGTTTGTTTTATTcacaaGCAGAGGCTCTGGCAGCTTTTGCcaacaATGCATcGATATCaCTCGAGAGTAGGATAGGTACCCGACTACTACTACG
pBAB	GTAGCATCTGTCCGCTAGC	gtcagctccgactTGTAAATAtcagcctcgactATCAGCCTCGACTGTGCCTTCTAGTTGCCAGCCTATTTATTTATTTATTTGTTTGTTTGTTTTATTATCAGCCTCGACTGTGCCTTCTAGTTGCCAGCC	ATGCATcGATATCaCTCGAG	AATGGCTAT	GGTACCCGACTACTACTACG	GTAGCATCTGTCCGCTAGCgtcagctccgactTGTAAATAtcagcctcgactATCAGCCTCGACTGTGCCTTCTAGTTGCCAGCCTATTTATTTATTTATTTGTTTGTTTGTTTTATTATCAGCCTCGACTGTGCCTTCTAGTTGCCAGCCATGCATcGATATCaCTCGAGAATGGCTATGGTACCCGACTACTACTACG
pBpL	GTAGCATCTGTCCGCTAGC	gtcagctccgactTGTAAATAtcagcctcgactATCAGCCTCGACTGTGCCTTCTAGTTGCCAGCCgtcagctccgactTGTAAATAtcagcctcgactaTCGAGACTATACAAGGATCTACCTCAGTCGca	ATGCATcGATATCaCTCGAG	ATCCTTACA	GGTACCCGACTACTACTACG	GTAGCATCTGTCCGCTAGCgtcagctccgactTGTAAATAtcagcctcgactATCAGCCTCGACTGTGCCTTCTAGTTGCCAGCCgtcagctccgactTGTAAATAtcagcctcgactaTCGAGACTATACAAGGATCTACCTCAGTCGcaATGCATcGATATCaCTCGAGATCCTTACAGGTACCCGACTACTACTACG
pBpA	GTAGCATCTGTCCGCTAGC	gtcagctccgactTGTAAATAtcagcctcgactATCAGCCTCGACTGTGCCTTCTAGTTGCCAGCCgtcagctccgactTGTAAATAtcagcctcgactTATTTATTTATTTATTTGTTTGTTTGTTTTATT	ATGCATcGATATCaCTCGAG	CTTGCACGC	GGTACCCGACTACTACTACG	GTAGCATCTGTCCGCTAGCgtcagctccgactTGTAAATAtcagcctcgactATCAGCCTCGACTGTGCCTTCTAGTTGCCAGCCgtcagctccgactTGTAAATAtcagcctcgactTATTTATTTATTTATTTGTTTGTTTGTTTTATTATGCATcGATATCaCTCGAGCTTGCACGCGGTACCCGACTACTACTACG
pBpp	GTAGCATCTGTCCGCTAGC	gtcagctccgactTGTAAATAtcagcctcgactATCAGCCTCGACTGTGCCTTCTAGTTGCCAGCCgtcagctccgactTGTAAATAtcagcctcgactgtcagctccgactTGTAAATAtcagcctcgact	ATGCATcGATATCaCTCGAG	ATACATCGG	GGTACCCGACTACTACTACG	GTAGCATCTGTCCGCTAGCgtcagctccgactTGTAAATAtcagcctcgactATCAGCCTCGACTGTGCCTTCTAGTTGCCAGCCgtcagctccgactTGTAAATAtcagcctcgactgtcagctccgactTGTAAATAtcagcctcgactATGCATcGATATCaCTCGAGATACATCGGGGTACCCGACTACTACTACG
pBpS	GTAGCATCTGTCCGCTAGC	gtcagctccgactTGTAAATAtcagcctcgactATCAGCCTCGACTGTGCCTTCTAGTTGCCAGCCgtcagctccgactTGTAAATAtcagcctcgactcacaaGCAGAGGCTCTGGCAGCTTTTGCcaaca	ATGCATcGATATCaCTCGAG	CCTAGAGCG	GGTACCCGACTACTACTACG	GTAGCATCTGTCCGCTAGCgtcagctccgactTGTAAATAtcagcctcgactATCAGCCTCGACTGTGCCTTCTAGTTGCCAGCCgtcagctccgactTGTAAATAtcagcctcgactcacaaGCAGAGGCTCTGGCAGCTTTTGCcaacaATGCATcGATATCaCTCGAGCCTAGAGCGGGTACCCGACTACTACTACG
pBpB	GTAGCATCTGTCCGCTAGC	gtcagctccgactTGTAAATAtcagcctcgactATCAGCCTCGACTGTGCCTTCTAGTTGCCAGCCgtcagctccgactTGTAAATAtcagcctcgactATCAGCCTCGACTGTGCCTTCTAGTTGCCAGCC	ATGCATcGATATCaCTCGAG	GATTGAGAA	GGTACCCGACTACTACTACG	GTAGCATCTGTCCGCTAGCgtcagctccgactTGTAAATAtcagcctcgactATCAGCCTCGACTGTGCCTTCTAGTTGCCAGCCgtcagctccgactTGTAAATAtcagcctcgactATCAGCCTCGACTGTGCCTTCTAGTTGCCAGCCATGCATcGATATCaCTCGAGGATTGAGAAGGTACCCGACTACTACTACG
pBSL	GTAGCATCTGTCCGCTAGC	gtcagctccgactTGTAAATAtcagcctcgactATCAGCCTCGACTGTGCCTTCTAGTTGCCAGCCcacaaGCAGAGGCTCTGGCAGCTTTTGCcaacaaTCGAGACTATACAAGGATCTACCTCAGTCGca	ATGCATcGATATCaCTCGAG	TGATCGCGG	GGTACCCGACTACTACTACG	GTAGCATCTGTCCGCTAGCgtcagctccgactTGTAAATAtcagcctcgactATCAGCCTCGACTGTGCCTTCTAGTTGCCAGCCcacaaGCAGAGGCTCTGGCAGCTTTTGCcaacaaTCGAGACTATACAAGGATCTACCTCAGTCGcaATGCATcGATATCaCTCGAGTGATCGCGGGGTACCCGACTACTACTACG
pBSA	GTAGCATCTGTCCGCTAGC	gtcagctccgactTGTAAATAtcagcctcgactATCAGCCTCGACTGTGCCTTCTAGTTGCCAGCCcacaaGCAGAGGCTCTGGCAGCTTTTGCcaacaTATTTATTTATTTATTTGTTTGTTTGTTTTATT	ATGCATcGATATCaCTCGAG	AATCCGGTA	GGTACCCGACTACTACTACG	GTAGCATCTGTCCGCTAGCgtcagctccgactTGTAAATAtcagcctcgactATCAGCCTCGACTGTGCCTTCTAGTTGCCAGCCcacaaGCAGAGGCTCTGGCAGCTTTTGCcaacaTATTTATTTATTTATTTGTTTGTTTGTTTTATTATGCATcGATATCaCTCGAGAATCCGGTAGGTACCCGACTACTACTACG
pBSp	GTAGCATCTGTCCGCTAGC	gtcagctccgactTGTAAATAtcagcctcgactATCAGCCTCGACTGTGCCTTCTAGTTGCCAGCCcacaaGCAGAGGCTCTGGCAGCTTTTGCcaacagtcagctccgactTGTAAATAtcagcctcgact	ATGCATcGATATCaCTCGAG	GGACGTCGC	GGTACCCGACTACTACTACG	GTAGCATCTGTCCGCTAGCgtcagctccgactTGTAAATAtcagcctcgactATCAGCCTCGACTGTGCCTTCTAGTTGCCAGCCcacaaGCAGAGGCTCTGGCAGCTTTTGCcaacagtcagctccgactTGTAAATAtcagcctcgactATGCATcGATATCaCTCGAGGGACGTCGCGGTACCCGACTACTACTACG
pBSS	GTAGCATCTGTCCGCTAGC	gtcagctccgactTGTAAATAtcagcctcgactATCAGCCTCGACTGTGCCTTCTAGTTGCCAGCCcacaaGCAGAGGCTCTGGCAGCTTTTGCcaacacacaaGCAGAGGCTCTGGCAGCTTTTGCcaaca	ATGCATcGATATCaCTCGAG	AAGCGAATA	GGTACCCGACTACTACTACG	GTAGCATCTGTCCGCTAGCgtcagctccgactTGTAAATAtcagcctcgactATCAGCCTCGACTGTGCCTTCTAGTTGCCAGCCcacaaGCAGAGGCTCTGGCAGCTTTTGCcaacacacaaGCAGAGGCTCTGGCAGCTTTTGCcaacaATGCATcGATATCaCTCGAGAAGCGAATAGGTACCCGACTACTACTACG
pBSB	GTAGCATCTGTCCGCTAGC	gtcagctccgactTGTAAATAtcagcctcgactATCAGCCTCGACTGTGCCTTCTAGTTGCCAGCCcacaaGCAGAGGCTCTGGCAGCTTTTGCcaacaATCAGCCTCGACTGTGCCTTCTAGTTGCCAGCC	ATGCATcGATATCaCTCGAG	TGTTAAGGT	GGTACCCGACTACTACTACG	GTAGCATCTGTCCGCTAGCgtcagctccgactTGTAAATAtcagcctcgactATCAGCCTCGACTGTGCCTTCTAGTTGCCAGCCcacaaGCAGAGGCTCTGGCAGCTTTTGCcaacaATCAGCCTCGACTGTGCCTTCTAGTTGCCAGCCATGCATcGATATCaCTCGAGTGTTAAGGTGGTACCCGACTACTACTACG
pBBL	GTAGCATCTGTCCGCTAGC	gtcagctccgactTGTAAATAtcagcctcgactATCAGCCTCGACTGTGCCTTCTAGTTGCCAGCCATCAGCCTCGACTGTGCCTTCTAGTTGCCAGCCaTCGAGACTATACAAGGATCTACCTCAGTCGca	ATGCATcGATATCaCTCGAG	AGTAGCTCA	GGTACCCGACTACTACTACG	GTAGCATCTGTCCGCTAGCgtcagctccgactTGTAAATAtcagcctcgactATCAGCCTCGACTGTGCCTTCTAGTTGCCAGCCATCAGCCTCGACTGTGCCTTCTAGTTGCCAGCCaTCGAGACTATACAAGGATCTACCTCAGTCGcaATGCATcGATATCaCTCGAGAGTAGCTCAGGTACCCGACTACTACTACG
pBBA	GTAGCATCTGTCCGCTAGC	gtcagctccgactTGTAAATAtcagcctcgactATCAGCCTCGACTGTGCCTTCTAGTTGCCAGCCATCAGCCTCGACTGTGCCTTCTAGTTGCCAGCCTATTTATTTATTTATTTGTTTGTTTGTTTTATT	ATGCATcGATATCaCTCGAG	TTAGTCACC	GGTACCCGACTACTACTACG	GTAGCATCTGTCCGCTAGCgtcagctccgactTGTAAATAtcagcctcgactATCAGCCTCGACTGTGCCTTCTAGTTGCCAGCCATCAGCCTCGACTGTGCCTTCTAGTTGCCAGCCTATTTATTTATTTATTTGTTTGTTTGTTTTATTATGCATcGATATCaCTCGAGTTAGTCACCGGTACCCGACTACTACTACG
pBBp	GTAGCATCTGTCCGCTAGC	gtcagctccgactTGTAAATAtcagcctcgactATCAGCCTCGACTGTGCCTTCTAGTTGCCAGCCATCAGCCTCGACTGTGCCTTCTAGTTGCCAGCCgtcagctccgactTGTAAATAtcagcctcgact	ATGCATcGATATCaCTCGAG	GGACTATTG	GGTACCCGACTACTACTACG	GTAGCATCTGTCCGCTAGCgtcagctccgactTGTAAATAtcagcctcgactATCAGCCTCGACTGTGCCTTCTAGTTGCCAGCCATCAGCCTCGACTGTGCCTTCTAGTTGCCAGCCgtcagctccgactTGTAAATAtcagcctcgactATGCATcGATATCaCTCGAGGGACTATTGGGTACCCGACTACTACTACG
pBBS	GTAGCATCTGTCCGCTAGC	gtcagctccgactTGTAAATAtcagcctcgactATCAGCCTCGACTGTGCCTTCTAGTTGCCAGCCATCAGCCTCGACTGTGCCTTCTAGTTGCCAGCCcacaaGCAGAGGCTCTGGCAGCTTTTGCcaaca	ATGCATcGATATCaCTCGAG	CCATGCGAG	GGTACCCGACTACTACTACG	GTAGCATCTGTCCGCTAGCgtcagctccgactTGTAAATAtcagcctcgactATCAGCCTCGACTGTGCCTTCTAGTTGCCAGCCATCAGCCTCGACTGTGCCTTCTAGTTGCCAGCCcacaaGCAGAGGCTCTGGCAGCTTTTGCcaacaATGCATcGATATCaCTCGAGCCATGCGAGGGTACCCGACTACTACTACG
pBBB	GTAGCATCTGTCCGCTAGC	gtcagctccgactTGTAAATAtcagcctcgactATCAGCCTCGACTGTGCCTTCTAGTTGCCAGCCATCAGCCTCGACTGTGCCTTCTAGTTGCCAGCCATCAGCCTCGACTGTGCCTTCTAGTTGCCAGCC	ATGCATcGATATCaCTCGAG	GACAGATAA	GGTACCCGACTACTACTACG	GTAGCATCTGTCCGCTAGCgtcagctccgactTGTAAATAtcagcctcgactATCAGCCTCGACTGTGCCTTCTAGTTGCCAGCCATCAGCCTCGACTGTGCCTTCTAGTTGCCAGCCATCAGCCTCGACTGTGCCTTCTAGTTGCCAGCCATGCATcGATATCaCTCGAGGACAGATAAGGTACCCGACTACTACTACG
SLLL	GTAGCATCTGTCCGCTAGC	cacaaGCAGAGGCTCTGGCAGCTTTTGCcaacaaTCGAGACTATACAAGGATCTACCTCAGTCGcaaTCGAGACTATACAAGGATCTACCTCAGTCGcaaTCGAGACTATACAAGGATCTACCTCAGTCGca	ATGCATcGATATCaCTCGAG	TGTCAAGCA	GGTACCCGACTACTACTACG	GTAGCATCTGTCCGCTAGCcacaaGCAGAGGCTCTGGCAGCTTTTGCcaacaaTCGAGACTATACAAGGATCTACCTCAGTCGcaaTCGAGACTATACAAGGATCTACCTCAGTCGcaaTCGAGACTATACAAGGATCTACCTCAGTCGcaATGCATcGATATCaCTCGAGTGTCAAGCAGGTACCCGACTACTACTACG
SLLA	GTAGCATCTGTCCGCTAGC	cacaaGCAGAGGCTCTGGCAGCTTTTGCcaacaaTCGAGACTATACAAGGATCTACCTCAGTCGcaaTCGAGACTATACAAGGATCTACCTCAGTCGcaTATTTATTTATTTATTTGTTTGTTTGTTTTATT	ATGCATcGATATCaCTCGAG	CGGAGGATA	GGTACCCGACTACTACTACG	GTAGCATCTGTCCGCTAGCcacaaGCAGAGGCTCTGGCAGCTTTTGCcaacaaTCGAGACTATACAAGGATCTACCTCAGTCGcaaTCGAGACTATACAAGGATCTACCTCAGTCGcaTATTTATTTATTTATTTGTTTGTTTGTTTTATTATGCATcGATATCaCTCGAGCGGAGGATAGGTACCCGACTACTACTACG
SLLp	GTAGCATCTGTCCGCTAGC	cacaaGCAGAGGCTCTGGCAGCTTTTGCcaacaaTCGAGACTATACAAGGATCTACCTCAGTCGcaaTCGAGACTATACAAGGATCTACCTCAGTCGcagtcagctccgactTGTAAATAtcagcctcgact	ATGCATcGATATCaCTCGAG	CTCATCCGA	GGTACCCGACTACTACTACG	GTAGCATCTGTCCGCTAGCcacaaGCAGAGGCTCTGGCAGCTTTTGCcaacaaTCGAGACTATACAAGGATCTACCTCAGTCGcaaTCGAGACTATACAAGGATCTACCTCAGTCGcagtcagctccgactTGTAAATAtcagcctcgactATGCATcGATATCaCTCGAGCTCATCCGAGGTACCCGACTACTACTACG
SLLS	GTAGCATCTGTCCGCTAGC	cacaaGCAGAGGCTCTGGCAGCTTTTGCcaacaaTCGAGACTATACAAGGATCTACCTCAGTCGcaaTCGAGACTATACAAGGATCTACCTCAGTCGcacacaaGCAGAGGCTCTGGCAGCTTTTGCcaaca	ATGCATcGATATCaCTCGAG	TGCGTCGTC	GGTACCCGACTACTACTACG	GTAGCATCTGTCCGCTAGCcacaaGCAGAGGCTCTGGCAGCTTTTGCcaacaaTCGAGACTATACAAGGATCTACCTCAGTCGcaaTCGAGACTATACAAGGATCTACCTCAGTCGcacacaaGCAGAGGCTCTGGCAGCTTTTGCcaacaATGCATcGATATCaCTCGAGTGCGTCGTCGGTACCCGACTACTACTACG
SLLB	GTAGCATCTGTCCGCTAGC	cacaaGCAGAGGCTCTGGCAGCTTTTGCcaacaaTCGAGACTATACAAGGATCTACCTCAGTCGcaaTCGAGACTATACAAGGATCTACCTCAGTCGcaATCAGCCTCGACTGTGCCTTCTAGTTGCCAGCC	ATGCATcGATATCaCTCGAG	TCGTATCGT	GGTACCCGACTACTACTACG	GTAGCATCTGTCCGCTAGCcacaaGCAGAGGCTCTGGCAGCTTTTGCcaacaaTCGAGACTATACAAGGATCTACCTCAGTCGcaaTCGAGACTATACAAGGATCTACCTCAGTCGcaATCAGCCTCGACTGTGCCTTCTAGTTGCCAGCCATGCATcGATATCaCTCGAGTCGTATCGTGGTACCCGACTACTACTACG
SLAL	GTAGCATCTGTCCGCTAGC	cacaaGCAGAGGCTCTGGCAGCTTTTGCcaacaaTCGAGACTATACAAGGATCTACCTCAGTCGcaTATTTATTTATTTATTTGTTTGTTTGTTTTATTaTCGAGACTATACAAGGATCTACCTCAGTCGca	ATGCATcGATATCaCTCGAG	AGAGTAAGC	GGTACCCGACTACTACTACG	GTAGCATCTGTCCGCTAGCcacaaGCAGAGGCTCTGGCAGCTTTTGCcaacaaTCGAGACTATACAAGGATCTACCTCAGTCGcaTATTTATTTATTTATTTGTTTGTTTGTTTTATTaTCGAGACTATACAAGGATCTACCTCAGTCGcaATGCATcGATATCaCTCGAGAGAGTAAGCGGTACCCGACTACTACTACG
SLAA	GTAGCATCTGTCCGCTAGC	cacaaGCAGAGGCTCTGGCAGCTTTTGCcaacaaTCGAGACTATACAAGGATCTACCTCAGTCGcaTATTTATTTATTTATTTGTTTGTTTGTTTTATTTATTTATTTATTTATTTGTTTGTTTGTTTTATT	ATGCATcGATATCaCTCGAG	ACAGCGCTG	GGTACCCGACTACTACTACG	GTAGCATCTGTCCGCTAGCcacaaGCAGAGGCTCTGGCAGCTTTTGCcaacaaTCGAGACTATACAAGGATCTACCTCAGTCGcaTATTTATTTATTTATTTGTTTGTTTGTTTTATTTATTTATTTATTTATTTGTTTGTTTGTTTTATTATGCATcGATATCaCTCGAGACAGCGCTGGGTACCCGACTACTACTACG
SLAp	GTAGCATCTGTCCGCTAGC	cacaaGCAGAGGCTCTGGCAGCTTTTGCcaacaaTCGAGACTATACAAGGATCTACCTCAGTCGcaTATTTATTTATTTATTTGTTTGTTTGTTTTATTgtcagctccgactTGTAAATAtcagcctcgact	ATGCATcGATATCaCTCGAG	TTGAGTCTC	GGTACCCGACTACTACTACG	GTAGCATCTGTCCGCTAGCcacaaGCAGAGGCTCTGGCAGCTTTTGCcaacaaTCGAGACTATACAAGGATCTACCTCAGTCGcaTATTTATTTATTTATTTGTTTGTTTGTTTTATTgtcagctccgactTGTAAATAtcagcctcgactATGCATcGATATCaCTCGAGTTGAGTCTCGGTACCCGACTACTACTACG
SLAS	GTAGCATCTGTCCGCTAGC	cacaaGCAGAGGCTCTGGCAGCTTTTGCcaacaaTCGAGACTATACAAGGATCTACCTCAGTCGcaTATTTATTTATTTATTTGTTTGTTTGTTTTATTcacaaGCAGAGGCTCTGGCAGCTTTTGCcaaca	ATGCATcGATATCaCTCGAG	AGTCACTGA	GGTACCCGACTACTACTACG	GTAGCATCTGTCCGCTAGCcacaaGCAGAGGCTCTGGCAGCTTTTGCcaacaaTCGAGACTATACAAGGATCTACCTCAGTCGcaTATTTATTTATTTATTTGTTTGTTTGTTTTATTcacaaGCAGAGGCTCTGGCAGCTTTTGCcaacaATGCATcGATATCaCTCGAGAGTCACTGAGGTACCCGACTACTACTACG
SLAB	GTAGCATCTGTCCGCTAGC	cacaaGCAGAGGCTCTGGCAGCTTTTGCcaacaaTCGAGACTATACAAGGATCTACCTCAGTCGcaTATTTATTTATTTATTTGTTTGTTTGTTTTATTATCAGCCTCGACTGTGCCTTCTAGTTGCCAGCC	ATGCATcGATATCaCTCGAG	CATAGCCTT	GGTACCCGACTACTACTACG	GTAGCATCTGTCCGCTAGCcacaaGCAGAGGCTCTGGCAGCTTTTGCcaacaaTCGAGACTATACAAGGATCTACCTCAGTCGcaTATTTATTTATTTATTTGTTTGTTTGTTTTATTATCAGCCTCGACTGTGCCTTCTAGTTGCCAGCCATGCATcGATATCaCTCGAGCATAGCCTTGGTACCCGACTACTACTACG
SLpL	GTAGCATCTGTCCGCTAGC	cacaaGCAGAGGCTCTGGCAGCTTTTGCcaacaaTCGAGACTATACAAGGATCTACCTCAGTCGcagtcagctccgactTGTAAATAtcagcctcgactaTCGAGACTATACAAGGATCTACCTCAGTCGca	ATGCATcGATATCaCTCGAG	GTAGCCAAC	GGTACCCGACTACTACTACG	GTAGCATCTGTCCGCTAGCcacaaGCAGAGGCTCTGGCAGCTTTTGCcaacaaTCGAGACTATACAAGGATCTACCTCAGTCGcagtcagctccgactTGTAAATAtcagcctcgactaTCGAGACTATACAAGGATCTACCTCAGTCGcaATGCATcGATATCaCTCGAGGTAGCCAACGGTACCCGACTACTACTACG
SLpA	GTAGCATCTGTCCGCTAGC	cacaaGCAGAGGCTCTGGCAGCTTTTGCcaacaaTCGAGACTATACAAGGATCTACCTCAGTCGcagtcagctccgactTGTAAATAtcagcctcgactTATTTATTTATTTATTTGTTTGTTTGTTTTATT	ATGCATcGATATCaCTCGAG	CCTGGCTCG	GGTACCCGACTACTACTACG	GTAGCATCTGTCCGCTAGCcacaaGCAGAGGCTCTGGCAGCTTTTGCcaacaaTCGAGACTATACAAGGATCTACCTCAGTCGcagtcagctccgactTGTAAATAtcagcctcgactTATTTATTTATTTATTTGTTTGTTTGTTTTATTATGCATcGATATCaCTCGAGCCTGGCTCGGGTACCCGACTACTACTACG
SLpp	GTAGCATCTGTCCGCTAGC	cacaaGCAGAGGCTCTGGCAGCTTTTGCcaacaaTCGAGACTATACAAGGATCTACCTCAGTCGcagtcagctccgactTGTAAATAtcagcctcgactgtcagctccgactTGTAAATAtcagcctcgact	ATGCATcGATATCaCTCGAG	TCGTCATAC	GGTACCCGACTACTACTACG	GTAGCATCTGTCCGCTAGCcacaaGCAGAGGCTCTGGCAGCTTTTGCcaacaaTCGAGACTATACAAGGATCTACCTCAGTCGcagtcagctccgactTGTAAATAtcagcctcgactgtcagctccgactTGTAAATAtcagcctcgactATGCATcGATATCaCTCGAGTCGTCATACGGTACCCGACTACTACTACG
SLpS	GTAGCATCTGTCCGCTAGC	cacaaGCAGAGGCTCTGGCAGCTTTTGCcaacaaTCGAGACTATACAAGGATCTACCTCAGTCGcagtcagctccgactTGTAAATAtcagcctcgactcacaaGCAGAGGCTCTGGCAGCTTTTGCcaaca	ATGCATcGATATCaCTCGAG	AGACGTGCT	GGTACCCGACTACTACTACG	GTAGCATCTGTCCGCTAGCcacaaGCAGAGGCTCTGGCAGCTTTTGCcaacaaTCGAGACTATACAAGGATCTACCTCAGTCGcagtcagctccgactTGTAAATAtcagcctcgactcacaaGCAGAGGCTCTGGCAGCTTTTGCcaacaATGCATcGATATCaCTCGAGAGACGTGCTGGTACCCGACTACTACTACG
SLpB	GTAGCATCTGTCCGCTAGC	cacaaGCAGAGGCTCTGGCAGCTTTTGCcaacaaTCGAGACTATACAAGGATCTACCTCAGTCGcagtcagctccgactTGTAAATAtcagcctcgactATCAGCCTCGACTGTGCCTTCTAGTTGCCAGCC	ATGCATcGATATCaCTCGAG	ACAGCATAT	GGTACCCGACTACTACTACG	GTAGCATCTGTCCGCTAGCcacaaGCAGAGGCTCTGGCAGCTTTTGCcaacaaTCGAGACTATACAAGGATCTACCTCAGTCGcagtcagctccgactTGTAAATAtcagcctcgactATCAGCCTCGACTGTGCCTTCTAGTTGCCAGCCATGCATcGATATCaCTCGAGACAGCATATGGTACCCGACTACTACTACG
SLSL	GTAGCATCTGTCCGCTAGC	cacaaGCAGAGGCTCTGGCAGCTTTTGCcaacaaTCGAGACTATACAAGGATCTACCTCAGTCGcacacaaGCAGAGGCTCTGGCAGCTTTTGCcaacaaTCGAGACTATACAAGGATCTACCTCAGTCGca	ATGCATcGATATCaCTCGAG	TCACAGGTA	GGTACCCGACTACTACTACG	GTAGCATCTGTCCGCTAGCcacaaGCAGAGGCTCTGGCAGCTTTTGCcaacaaTCGAGACTATACAAGGATCTACCTCAGTCGcacacaaGCAGAGGCTCTGGCAGCTTTTGCcaacaaTCGAGACTATACAAGGATCTACCTCAGTCGcaATGCATcGATATCaCTCGAGTCACAGGTAGGTACCCGACTACTACTACG
SLSA	GTAGCATCTGTCCGCTAGC	cacaaGCAGAGGCTCTGGCAGCTTTTGCcaacaaTCGAGACTATACAAGGATCTACCTCAGTCGcacacaaGCAGAGGCTCTGGCAGCTTTTGCcaacaTATTTATTTATTTATTTGTTTGTTTGTTTTATT	ATGCATcGATATCaCTCGAG	CGGTATTGA	GGTACCCGACTACTACTACG	GTAGCATCTGTCCGCTAGCcacaaGCAGAGGCTCTGGCAGCTTTTGCcaacaaTCGAGACTATACAAGGATCTACCTCAGTCGcacacaaGCAGAGGCTCTGGCAGCTTTTGCcaacaTATTTATTTATTTATTTGTTTGTTTGTTTTATTATGCATcGATATCaCTCGAGCGGTATTGAGGTACCCGACTACTACTACG
SLSp	GTAGCATCTGTCCGCTAGC	cacaaGCAGAGGCTCTGGCAGCTTTTGCcaacaaTCGAGACTATACAAGGATCTACCTCAGTCGcacacaaGCAGAGGCTCTGGCAGCTTTTGCcaacagtcagctccgactTGTAAATAtcagcctcgact	ATGCATcGATATCaCTCGAG	TCCGAGAAC	GGTACCCGACTACTACTACG	GTAGCATCTGTCCGCTAGCcacaaGCAGAGGCTCTGGCAGCTTTTGCcaacaaTCGAGACTATACAAGGATCTACCTCAGTCGcacacaaGCAGAGGCTCTGGCAGCTTTTGCcaacagtcagctccgactTGTAAATAtcagcctcgactATGCATcGATATCaCTCGAGTCCGAGAACGGTACCCGACTACTACTACG
SLSS	GTAGCATCTGTCCGCTAGC	cacaaGCAGAGGCTCTGGCAGCTTTTGCcaacaaTCGAGACTATACAAGGATCTACCTCAGTCGcacacaaGCAGAGGCTCTGGCAGCTTTTGCcaacacacaaGCAGAGGCTCTGGCAGCTTTTGCcaaca	ATGCATcGATATCaCTCGAG	CGATACATG	GGTACCCGACTACTACTACG	GTAGCATCTGTCCGCTAGCcacaaGCAGAGGCTCTGGCAGCTTTTGCcaacaaTCGAGACTATACAAGGATCTACCTCAGTCGcacacaaGCAGAGGCTCTGGCAGCTTTTGCcaacacacaaGCAGAGGCTCTGGCAGCTTTTGCcaacaATGCATcGATATCaCTCGAGCGATACATGGGTACCCGACTACTACTACG
SLSB	GTAGCATCTGTCCGCTAGC	cacaaGCAGAGGCTCTGGCAGCTTTTGCcaacaaTCGAGACTATACAAGGATCTACCTCAGTCGcacacaaGCAGAGGCTCTGGCAGCTTTTGCcaacaATCAGCCTCGACTGTGCCTTCTAGTTGCCAGCC	ATGCATcGATATCaCTCGAG	CGCGTATGG	GGTACCCGACTACTACTACG	GTAGCATCTGTCCGCTAGCcacaaGCAGAGGCTCTGGCAGCTTTTGCcaacaaTCGAGACTATACAAGGATCTACCTCAGTCGcacacaaGCAGAGGCTCTGGCAGCTTTTGCcaacaATCAGCCTCGACTGTGCCTTCTAGTTGCCAGCCATGCATcGATATCaCTCGAGCGCGTATGGGGTACCCGACTACTACTACG
SLBL	GTAGCATCTGTCCGCTAGC	cacaaGCAGAGGCTCTGGCAGCTTTTGCcaacaaTCGAGACTATACAAGGATCTACCTCAGTCGcaATCAGCCTCGACTGTGCCTTCTAGTTGCCAGCCaTCGAGACTATACAAGGATCTACCTCAGTCGca	ATGCATcGATATCaCTCGAG	GTTAAGCGC	GGTACCCGACTACTACTACG	GTAGCATCTGTCCGCTAGCcacaaGCAGAGGCTCTGGCAGCTTTTGCcaacaaTCGAGACTATACAAGGATCTACCTCAGTCGcaATCAGCCTCGACTGTGCCTTCTAGTTGCCAGCCaTCGAGACTATACAAGGATCTACCTCAGTCGcaATGCATcGATATCaCTCGAGGTTAAGCGCGGTACCCGACTACTACTACG
SLBA	GTAGCATCTGTCCGCTAGC	cacaaGCAGAGGCTCTGGCAGCTTTTGCcaacaaTCGAGACTATACAAGGATCTACCTCAGTCGcaATCAGCCTCGACTGTGCCTTCTAGTTGCCAGCCTATTTATTTATTTATTTGTTTGTTTGTTTTATT	ATGCATcGATATCaCTCGAG	AACTGCGCG	GGTACCCGACTACTACTACG	GTAGCATCTGTCCGCTAGCcacaaGCAGAGGCTCTGGCAGCTTTTGCcaacaaTCGAGACTATACAAGGATCTACCTCAGTCGcaATCAGCCTCGACTGTGCCTTCTAGTTGCCAGCCTATTTATTTATTTATTTGTTTGTTTGTTTTATTATGCATcGATATCaCTCGAGAACTGCGCGGGTACCCGACTACTACTACG
SLBp	GTAGCATCTGTCCGCTAGC	cacaaGCAGAGGCTCTGGCAGCTTTTGCcaacaaTCGAGACTATACAAGGATCTACCTCAGTCGcaATCAGCCTCGACTGTGCCTTCTAGTTGCCAGCCgtcagctccgactTGTAAATAtcagcctcgact	ATGCATcGATATCaCTCGAG	GATCAGATT	GGTACCCGACTACTACTACG	GTAGCATCTGTCCGCTAGCcacaaGCAGAGGCTCTGGCAGCTTTTGCcaacaaTCGAGACTATACAAGGATCTACCTCAGTCGcaATCAGCCTCGACTGTGCCTTCTAGTTGCCAGCCgtcagctccgactTGTAAATAtcagcctcgactATGCATcGATATCaCTCGAGGATCAGATTGGTACCCGACTACTACTACG
SLBS	GTAGCATCTGTCCGCTAGC	cacaaGCAGAGGCTCTGGCAGCTTTTGCcaacaaTCGAGACTATACAAGGATCTACCTCAGTCGcaATCAGCCTCGACTGTGCCTTCTAGTTGCCAGCCcacaaGCAGAGGCTCTGGCAGCTTTTGCcaaca	ATGCATcGATATCaCTCGAG	AAGTGTCGC	GGTACCCGACTACTACTACG	GTAGCATCTGTCCGCTAGCcacaaGCAGAGGCTCTGGCAGCTTTTGCcaacaaTCGAGACTATACAAGGATCTACCTCAGTCGcaATCAGCCTCGACTGTGCCTTCTAGTTGCCAGCCcacaaGCAGAGGCTCTGGCAGCTTTTGCcaacaATGCATcGATATCaCTCGAGAAGTGTCGCGGTACCCGACTACTACTACG
SLBB	GTAGCATCTGTCCGCTAGC	cacaaGCAGAGGCTCTGGCAGCTTTTGCcaacaaTCGAGACTATACAAGGATCTACCTCAGTCGcaATCAGCCTCGACTGTGCCTTCTAGTTGCCAGCCATCAGCCTCGACTGTGCCTTCTAGTTGCCAGCC	ATGCATcGATATCaCTCGAG	TCAGTGTCT	GGTACCCGACTACTACTACG	GTAGCATCTGTCCGCTAGCcacaaGCAGAGGCTCTGGCAGCTTTTGCcaacaaTCGAGACTATACAAGGATCTACCTCAGTCGcaATCAGCCTCGACTGTGCCTTCTAGTTGCCAGCCATCAGCCTCGACTGTGCCTTCTAGTTGCCAGCCATGCATcGATATCaCTCGAGTCAGTGTCTGGTACCCGACTACTACTACG
SALL	GTAGCATCTGTCCGCTAGC	cacaaGCAGAGGCTCTGGCAGCTTTTGCcaacaTATTTATTTATTTATTTGTTTGTTTGTTTTATTaTCGAGACTATACAAGGATCTACCTCAGTCGcaaTCGAGACTATACAAGGATCTACCTCAGTCGca	ATGCATcGATATCaCTCGAG	ATCTACCAC	GGTACCCGACTACTACTACG	GTAGCATCTGTCCGCTAGCcacaaGCAGAGGCTCTGGCAGCTTTTGCcaacaTATTTATTTATTTATTTGTTTGTTTGTTTTATTaTCGAGACTATACAAGGATCTACCTCAGTCGcaaTCGAGACTATACAAGGATCTACCTCAGTCGcaATGCATcGATATCaCTCGAGATCTACCACGGTACCCGACTACTACTACG
SALA	GTAGCATCTGTCCGCTAGC	cacaaGCAGAGGCTCTGGCAGCTTTTGCcaacaTATTTATTTATTTATTTGTTTGTTTGTTTTATTaTCGAGACTATACAAGGATCTACCTCAGTCGcaTATTTATTTATTTATTTGTTTGTTTGTTTTATT	ATGCATcGATATCaCTCGAG	CCGTGCCAT	GGTACCCGACTACTACTACG	GTAGCATCTGTCCGCTAGCcacaaGCAGAGGCTCTGGCAGCTTTTGCcaacaTATTTATTTATTTATTTGTTTGTTTGTTTTATTaTCGAGACTATACAAGGATCTACCTCAGTCGcaTATTTATTTATTTATTTGTTTGTTTGTTTTATTATGCATcGATATCaCTCGAGCCGTGCCATGGTACCCGACTACTACTACG
SALp	GTAGCATCTGTCCGCTAGC	cacaaGCAGAGGCTCTGGCAGCTTTTGCcaacaTATTTATTTATTTATTTGTTTGTTTGTTTTATTaTCGAGACTATACAAGGATCTACCTCAGTCGcagtcagctccgactTGTAAATAtcagcctcgact	ATGCATcGATATCaCTCGAG	CATTGGTTC	GGTACCCGACTACTACTACG	GTAGCATCTGTCCGCTAGCcacaaGCAGAGGCTCTGGCAGCTTTTGCcaacaTATTTATTTATTTATTTGTTTGTTTGTTTTATTaTCGAGACTATACAAGGATCTACCTCAGTCGcagtcagctccgactTGTAAATAtcagcctcgactATGCATcGATATCaCTCGAGCATTGGTTCGGTACCCGACTACTACTACG
SALS	GTAGCATCTGTCCGCTAGC	cacaaGCAGAGGCTCTGGCAGCTTTTGCcaacaTATTTATTTATTTATTTGTTTGTTTGTTTTATTaTCGAGACTATACAAGGATCTACCTCAGTCGcacacaaGCAGAGGCTCTGGCAGCTTTTGCcaaca	ATGCATcGATATCaCTCGAG	AGGTAACGG	GGTACCCGACTACTACTACG	GTAGCATCTGTCCGCTAGCcacaaGCAGAGGCTCTGGCAGCTTTTGCcaacaTATTTATTTATTTATTTGTTTGTTTGTTTTATTaTCGAGACTATACAAGGATCTACCTCAGTCGcacacaaGCAGAGGCTCTGGCAGCTTTTGCcaacaATGCATcGATATCaCTCGAGAGGTAACGGGGTACCCGACTACTACTACG
SALB	GTAGCATCTGTCCGCTAGC	cacaaGCAGAGGCTCTGGCAGCTTTTGCcaacaTATTTATTTATTTATTTGTTTGTTTGTTTTATTaTCGAGACTATACAAGGATCTACCTCAGTCGcaATCAGCCTCGACTGTGCCTTCTAGTTGCCAGCC	ATGCATcGATATCaCTCGAG	CTGAGACCG	GGTACCCGACTACTACTACG	GTAGCATCTGTCCGCTAGCcacaaGCAGAGGCTCTGGCAGCTTTTGCcaacaTATTTATTTATTTATTTGTTTGTTTGTTTTATTaTCGAGACTATACAAGGATCTACCTCAGTCGcaATCAGCCTCGACTGTGCCTTCTAGTTGCCAGCCATGCATcGATATCaCTCGAGCTGAGACCGGGTACCCGACTACTACTACG
SAAL	GTAGCATCTGTCCGCTAGC	cacaaGCAGAGGCTCTGGCAGCTTTTGCcaacaTATTTATTTATTTATTTGTTTGTTTGTTTTATTTATTTATTTATTTATTTGTTTGTTTGTTTTATTaTCGAGACTATACAAGGATCTACCTCAGTCGca	ATGCATcGATATCaCTCGAG	TGAGTGCCG	GGTACCCGACTACTACTACG	GTAGCATCTGTCCGCTAGCcacaaGCAGAGGCTCTGGCAGCTTTTGCcaacaTATTTATTTATTTATTTGTTTGTTTGTTTTATTTATTTATTTATTTATTTGTTTGTTTGTTTTATTaTCGAGACTATACAAGGATCTACCTCAGTCGcaATGCATcGATATCaCTCGAGTGAGTGCCGGGTACCCGACTACTACTACG
SAAA	GTAGCATCTGTCCGCTAGC	cacaaGCAGAGGCTCTGGCAGCTTTTGCcaacaTATTTATTTATTTATTTGTTTGTTTGTTTTATTTATTTATTTATTTATTTGTTTGTTTGTTTTATTTATTTATTTATTTATTTGTTTGTTTGTTTTATT	ATGCATcGATATCaCTCGAG	GACATCCGG	GGTACCCGACTACTACTACG	GTAGCATCTGTCCGCTAGCcacaaGCAGAGGCTCTGGCAGCTTTTGCcaacaTATTTATTTATTTATTTGTTTGTTTGTTTTATTTATTTATTTATTTATTTGTTTGTTTGTTTTATTTATTTATTTATTTATTTGTTTGTTTGTTTTATTATGCATcGATATCaCTCGAGGACATCCGGGGTACCCGACTACTACTACG
SAAp	GTAGCATCTGTCCGCTAGC	cacaaGCAGAGGCTCTGGCAGCTTTTGCcaacaTATTTATTTATTTATTTGTTTGTTTGTTTTATTTATTTATTTATTTATTTGTTTGTTTGTTTTATTgtcagctccgactTGTAAATAtcagcctcgact	ATGCATcGATATCaCTCGAG	GAGTCGCGC	GGTACCCGACTACTACTACG	GTAGCATCTGTCCGCTAGCcacaaGCAGAGGCTCTGGCAGCTTTTGCcaacaTATTTATTTATTTATTTGTTTGTTTGTTTTATTTATTTATTTATTTATTTGTTTGTTTGTTTTATTgtcagctccgactTGTAAATAtcagcctcgactATGCATcGATATCaCTCGAGGAGTCGCGCGGTACCCGACTACTACTACG
SAAS	GTAGCATCTGTCCGCTAGC	cacaaGCAGAGGCTCTGGCAGCTTTTGCcaacaTATTTATTTATTTATTTGTTTGTTTGTTTTATTTATTTATTTATTTATTTGTTTGTTTGTTTTATTcacaaGCAGAGGCTCTGGCAGCTTTTGCcaaca	ATGCATcGATATCaCTCGAG	ACGGACTGT	GGTACCCGACTACTACTACG	GTAGCATCTGTCCGCTAGCcacaaGCAGAGGCTCTGGCAGCTTTTGCcaacaTATTTATTTATTTATTTGTTTGTTTGTTTTATTTATTTATTTATTTATTTGTTTGTTTGTTTTATTcacaaGCAGAGGCTCTGGCAGCTTTTGCcaacaATGCATcGATATCaCTCGAGACGGACTGTGGTACCCGACTACTACTACG
SAAB	GTAGCATCTGTCCGCTAGC	cacaaGCAGAGGCTCTGGCAGCTTTTGCcaacaTATTTATTTATTTATTTGTTTGTTTGTTTTATTTATTTATTTATTTATTTGTTTGTTTGTTTTATTATCAGCCTCGACTGTGCCTTCTAGTTGCCAGCC	ATGCATcGATATCaCTCGAG	AGAGGCAGC	GGTACCCGACTACTACTACG	GTAGCATCTGTCCGCTAGCcacaaGCAGAGGCTCTGGCAGCTTTTGCcaacaTATTTATTTATTTATTTGTTTGTTTGTTTTATTTATTTATTTATTTATTTGTTTGTTTGTTTTATTATCAGCCTCGACTGTGCCTTCTAGTTGCCAGCCATGCATcGATATCaCTCGAGAGAGGCAGCGGTACCCGACTACTACTACG
SApL	GTAGCATCTGTCCGCTAGC	cacaaGCAGAGGCTCTGGCAGCTTTTGCcaacaTATTTATTTATTTATTTGTTTGTTTGTTTTATTgtcagctccgactTGTAAATAtcagcctcgactaTCGAGACTATACAAGGATCTACCTCAGTCGca	ATGCATcGATATCaCTCGAG	ATACCGAAT	GGTACCCGACTACTACTACG	GTAGCATCTGTCCGCTAGCcacaaGCAGAGGCTCTGGCAGCTTTTGCcaacaTATTTATTTATTTATTTGTTTGTTTGTTTTATTgtcagctccgactTGTAAATAtcagcctcgactaTCGAGACTATACAAGGATCTACCTCAGTCGcaATGCATcGATATCaCTCGAGATACCGAATGGTACCCGACTACTACTACG
SApA	GTAGCATCTGTCCGCTAGC	cacaaGCAGAGGCTCTGGCAGCTTTTGCcaacaTATTTATTTATTTATTTGTTTGTTTGTTTTATTgtcagctccgactTGTAAATAtcagcctcgactTATTTATTTATTTATTTGTTTGTTTGTTTTATT	ATGCATcGATATCaCTCGAG	ATTCGTCAC	GGTACCCGACTACTACTACG	GTAGCATCTGTCCGCTAGCcacaaGCAGAGGCTCTGGCAGCTTTTGCcaacaTATTTATTTATTTATTTGTTTGTTTGTTTTATTgtcagctccgactTGTAAATAtcagcctcgactTATTTATTTATTTATTTGTTTGTTTGTTTTATTATGCATcGATATCaCTCGAGATTCGTCACGGTACCCGACTACTACTACG
SApp	GTAGCATCTGTCCGCTAGC	cacaaGCAGAGGCTCTGGCAGCTTTTGCcaacaTATTTATTTATTTATTTGTTTGTTTGTTTTATTgtcagctccgactTGTAAATAtcagcctcgactgtcagctccgactTGTAAATAtcagcctcgact	ATGCATcGATATCaCTCGAG	GTAGCAGTC	GGTACCCGACTACTACTACG	GTAGCATCTGTCCGCTAGCcacaaGCAGAGGCTCTGGCAGCTTTTGCcaacaTATTTATTTATTTATTTGTTTGTTTGTTTTATTgtcagctccgactTGTAAATAtcagcctcgactgtcagctccgactTGTAAATAtcagcctcgactATGCATcGATATCaCTCGAGGTAGCAGTCGGTACCCGACTACTACTACG
SApS	GTAGCATCTGTCCGCTAGC	cacaaGCAGAGGCTCTGGCAGCTTTTGCcaacaTATTTATTTATTTATTTGTTTGTTTGTTTTATTgtcagctccgactTGTAAATAtcagcctcgactcacaaGCAGAGGCTCTGGCAGCTTTTGCcaaca	ATGCATcGATATCaCTCGAG	GTACAACAT	GGTACCCGACTACTACTACG	GTAGCATCTGTCCGCTAGCcacaaGCAGAGGCTCTGGCAGCTTTTGCcaacaTATTTATTTATTTATTTGTTTGTTTGTTTTATTgtcagctccgactTGTAAATAtcagcctcgactcacaaGCAGAGGCTCTGGCAGCTTTTGCcaacaATGCATcGATATCaCTCGAGGTACAACATGGTACCCGACTACTACTACG
SApB	GTAGCATCTGTCCGCTAGC	cacaaGCAGAGGCTCTGGCAGCTTTTGCcaacaTATTTATTTATTTATTTGTTTGTTTGTTTTATTgtcagctccgactTGTAAATAtcagcctcgactATCAGCCTCGACTGTGCCTTCTAGTTGCCAGCC	ATGCATcGATATCaCTCGAG	ATACACCAG	GGTACCCGACTACTACTACG	GTAGCATCTGTCCGCTAGCcacaaGCAGAGGCTCTGGCAGCTTTTGCcaacaTATTTATTTATTTATTTGTTTGTTTGTTTTATTgtcagctccgactTGTAAATAtcagcctcgactATCAGCCTCGACTGTGCCTTCTAGTTGCCAGCCATGCATcGATATCaCTCGAGATACACCAGGGTACCCGACTACTACTACG
SASL	GTAGCATCTGTCCGCTAGC	cacaaGCAGAGGCTCTGGCAGCTTTTGCcaacaTATTTATTTATTTATTTGTTTGTTTGTTTTATTcacaaGCAGAGGCTCTGGCAGCTTTTGCcaacaaTCGAGACTATACAAGGATCTACCTCAGTCGca	ATGCATcGATATCaCTCGAG	GCAAGGACA	GGTACCCGACTACTACTACG	GTAGCATCTGTCCGCTAGCcacaaGCAGAGGCTCTGGCAGCTTTTGCcaacaTATTTATTTATTTATTTGTTTGTTTGTTTTATTcacaaGCAGAGGCTCTGGCAGCTTTTGCcaacaaTCGAGACTATACAAGGATCTACCTCAGTCGcaATGCATcGATATCaCTCGAGGCAAGGACAGGTACCCGACTACTACTACG
SASA	GTAGCATCTGTCCGCTAGC	cacaaGCAGAGGCTCTGGCAGCTTTTGCcaacaTATTTATTTATTTATTTGTTTGTTTGTTTTATTcacaaGCAGAGGCTCTGGCAGCTTTTGCcaacaTATTTATTTATTTATTTGTTTGTTTGTTTTATT	ATGCATcGATATCaCTCGAG	ACGCATAAT	GGTACCCGACTACTACTACG	GTAGCATCTGTCCGCTAGCcacaaGCAGAGGCTCTGGCAGCTTTTGCcaacaTATTTATTTATTTATTTGTTTGTTTGTTTTATTcacaaGCAGAGGCTCTGGCAGCTTTTGCcaacaTATTTATTTATTTATTTGTTTGTTTGTTTTATTATGCATcGATATCaCTCGAGACGCATAATGGTACCCGACTACTACTACG
SASp	GTAGCATCTGTCCGCTAGC	cacaaGCAGAGGCTCTGGCAGCTTTTGCcaacaTATTTATTTATTTATTTGTTTGTTTGTTTTATTcacaaGCAGAGGCTCTGGCAGCTTTTGCcaacagtcagctccgactTGTAAATAtcagcctcgact	ATGCATcGATATCaCTCGAG	TCGGATTAG	GGTACCCGACTACTACTACG	GTAGCATCTGTCCGCTAGCcacaaGCAGAGGCTCTGGCAGCTTTTGCcaacaTATTTATTTATTTATTTGTTTGTTTGTTTTATTcacaaGCAGAGGCTCTGGCAGCTTTTGCcaacagtcagctccgactTGTAAATAtcagcctcgactATGCATcGATATCaCTCGAGTCGGATTAGGGTACCCGACTACTACTACG
SASS	GTAGCATCTGTCCGCTAGC	cacaaGCAGAGGCTCTGGCAGCTTTTGCcaacaTATTTATTTATTTATTTGTTTGTTTGTTTTATTcacaaGCAGAGGCTCTGGCAGCTTTTGCcaacacacaaGCAGAGGCTCTGGCAGCTTTTGCcaaca	ATGCATcGATATCaCTCGAG	TACTCAGGA	GGTACCCGACTACTACTACG	GTAGCATCTGTCCGCTAGCcacaaGCAGAGGCTCTGGCAGCTTTTGCcaacaTATTTATTTATTTATTTGTTTGTTTGTTTTATTcacaaGCAGAGGCTCTGGCAGCTTTTGCcaacacacaaGCAGAGGCTCTGGCAGCTTTTGCcaacaATGCATcGATATCaCTCGAGTACTCAGGAGGTACCCGACTACTACTACG
SASB	GTAGCATCTGTCCGCTAGC	cacaaGCAGAGGCTCTGGCAGCTTTTGCcaacaTATTTATTTATTTATTTGTTTGTTTGTTTTATTcacaaGCAGAGGCTCTGGCAGCTTTTGCcaacaATCAGCCTCGACTGTGCCTTCTAGTTGCCAGCC	ATGCATcGATATCaCTCGAG	TCTGACGAA	GGTACCCGACTACTACTACG	GTAGCATCTGTCCGCTAGCcacaaGCAGAGGCTCTGGCAGCTTTTGCcaacaTATTTATTTATTTATTTGTTTGTTTGTTTTATTcacaaGCAGAGGCTCTGGCAGCTTTTGCcaacaATCAGCCTCGACTGTGCCTTCTAGTTGCCAGCCATGCATcGATATCaCTCGAGTCTGACGAAGGTACCCGACTACTACTACG
SABL	GTAGCATCTGTCCGCTAGC	cacaaGCAGAGGCTCTGGCAGCTTTTGCcaacaTATTTATTTATTTATTTGTTTGTTTGTTTTATTATCAGCCTCGACTGTGCCTTCTAGTTGCCAGCCaTCGAGACTATACAAGGATCTACCTCAGTCGca	ATGCATcGATATCaCTCGAG	GCGGACTTG	GGTACCCGACTACTACTACG	GTAGCATCTGTCCGCTAGCcacaaGCAGAGGCTCTGGCAGCTTTTGCcaacaTATTTATTTATTTATTTGTTTGTTTGTTTTATTATCAGCCTCGACTGTGCCTTCTAGTTGCCAGCCaTCGAGACTATACAAGGATCTACCTCAGTCGcaATGCATcGATATCaCTCGAGGCGGACTTGGGTACCCGACTACTACTACG
SABA	GTAGCATCTGTCCGCTAGC	cacaaGCAGAGGCTCTGGCAGCTTTTGCcaacaTATTTATTTATTTATTTGTTTGTTTGTTTTATTATCAGCCTCGACTGTGCCTTCTAGTTGCCAGCCTATTTATTTATTTATTTGTTTGTTTGTTTTATT	ATGCATcGATATCaCTCGAG	GTCACTCCA	GGTACCCGACTACTACTACG	GTAGCATCTGTCCGCTAGCcacaaGCAGAGGCTCTGGCAGCTTTTGCcaacaTATTTATTTATTTATTTGTTTGTTTGTTTTATTATCAGCCTCGACTGTGCCTTCTAGTTGCCAGCCTATTTATTTATTTATTTGTTTGTTTGTTTTATTATGCATcGATATCaCTCGAGGTCACTCCAGGTACCCGACTACTACTACG
SABp	GTAGCATCTGTCCGCTAGC	cacaaGCAGAGGCTCTGGCAGCTTTTGCcaacaTATTTATTTATTTATTTGTTTGTTTGTTTTATTATCAGCCTCGACTGTGCCTTCTAGTTGCCAGCCgtcagctccgactTGTAAATAtcagcctcgact	ATGCATcGATATCaCTCGAG	GCCTGGAAT	GGTACCCGACTACTACTACG	GTAGCATCTGTCCGCTAGCcacaaGCAGAGGCTCTGGCAGCTTTTGCcaacaTATTTATTTATTTATTTGTTTGTTTGTTTTATTATCAGCCTCGACTGTGCCTTCTAGTTGCCAGCCgtcagctccgactTGTAAATAtcagcctcgactATGCATcGATATCaCTCGAGGCCTGGAATGGTACCCGACTACTACTACG
SABS	GTAGCATCTGTCCGCTAGC	cacaaGCAGAGGCTCTGGCAGCTTTTGCcaacaTATTTATTTATTTATTTGTTTGTTTGTTTTATTATCAGCCTCGACTGTGCCTTCTAGTTGCCAGCCcacaaGCAGAGGCTCTGGCAGCTTTTGCcaaca	ATGCATcGATATCaCTCGAG	AACGCTCTT	GGTACCCGACTACTACTACG	GTAGCATCTGTCCGCTAGCcacaaGCAGAGGCTCTGGCAGCTTTTGCcaacaTATTTATTTATTTATTTGTTTGTTTGTTTTATTATCAGCCTCGACTGTGCCTTCTAGTTGCCAGCCcacaaGCAGAGGCTCTGGCAGCTTTTGCcaacaATGCATcGATATCaCTCGAGAACGCTCTTGGTACCCGACTACTACTACG
SABB	GTAGCATCTGTCCGCTAGC	cacaaGCAGAGGCTCTGGCAGCTTTTGCcaacaTATTTATTTATTTATTTGTTTGTTTGTTTTATTATCAGCCTCGACTGTGCCTTCTAGTTGCCAGCCATCAGCCTCGACTGTGCCTTCTAGTTGCCAGCC	ATGCATcGATATCaCTCGAG	TAGCTAAGT	GGTACCCGACTACTACTACG	GTAGCATCTGTCCGCTAGCcacaaGCAGAGGCTCTGGCAGCTTTTGCcaacaTATTTATTTATTTATTTGTTTGTTTGTTTTATTATCAGCCTCGACTGTGCCTTCTAGTTGCCAGCCATCAGCCTCGACTGTGCCTTCTAGTTGCCAGCCATGCATcGATATCaCTCGAGTAGCTAAGTGGTACCCGACTACTACTACG
SpLL	GTAGCATCTGTCCGCTAGC	cacaaGCAGAGGCTCTGGCAGCTTTTGCcaacagtcagctccgactTGTAAATAtcagcctcgactaTCGAGACTATACAAGGATCTACCTCAGTCGcaaTCGAGACTATACAAGGATCTACCTCAGTCGca	ATGCATcGATATCaCTCGAG	GATTACGTG	GGTACCCGACTACTACTACG	GTAGCATCTGTCCGCTAGCcacaaGCAGAGGCTCTGGCAGCTTTTGCcaacagtcagctccgactTGTAAATAtcagcctcgactaTCGAGACTATACAAGGATCTACCTCAGTCGcaaTCGAGACTATACAAGGATCTACCTCAGTCGcaATGCATcGATATCaCTCGAGGATTACGTGGGTACCCGACTACTACTACG
SpLA	GTAGCATCTGTCCGCTAGC	cacaaGCAGAGGCTCTGGCAGCTTTTGCcaacagtcagctccgactTGTAAATAtcagcctcgactaTCGAGACTATACAAGGATCTACCTCAGTCGcaTATTTATTTATTTATTTGTTTGTTTGTTTTATT	ATGCATcGATATCaCTCGAG	CTCCGACCG	GGTACCCGACTACTACTACG	GTAGCATCTGTCCGCTAGCcacaaGCAGAGGCTCTGGCAGCTTTTGCcaacagtcagctccgactTGTAAATAtcagcctcgactaTCGAGACTATACAAGGATCTACCTCAGTCGcaTATTTATTTATTTATTTGTTTGTTTGTTTTATTATGCATcGATATCaCTCGAGCTCCGACCGGGTACCCGACTACTACTACG
SpLp	GTAGCATCTGTCCGCTAGC	cacaaGCAGAGGCTCTGGCAGCTTTTGCcaacagtcagctccgactTGTAAATAtcagcctcgactaTCGAGACTATACAAGGATCTACCTCAGTCGcagtcagctccgactTGTAAATAtcagcctcgact	ATGCATcGATATCaCTCGAG	TGGTCGCCT	GGTACCCGACTACTACTACG	GTAGCATCTGTCCGCTAGCcacaaGCAGAGGCTCTGGCAGCTTTTGCcaacagtcagctccgactTGTAAATAtcagcctcgactaTCGAGACTATACAAGGATCTACCTCAGTCGcagtcagctccgactTGTAAATAtcagcctcgactATGCATcGATATCaCTCGAGTGGTCGCCTGGTACCCGACTACTACTACG
SpLS	GTAGCATCTGTCCGCTAGC	cacaaGCAGAGGCTCTGGCAGCTTTTGCcaacagtcagctccgactTGTAAATAtcagcctcgactaTCGAGACTATACAAGGATCTACCTCAGTCGcacacaaGCAGAGGCTCTGGCAGCTTTTGCcaaca	ATGCATcGATATCaCTCGAG	CACTTCTAA	GGTACCCGACTACTACTACG	GTAGCATCTGTCCGCTAGCcacaaGCAGAGGCTCTGGCAGCTTTTGCcaacagtcagctccgactTGTAAATAtcagcctcgactaTCGAGACTATACAAGGATCTACCTCAGTCGcacacaaGCAGAGGCTCTGGCAGCTTTTGCcaacaATGCATcGATATCaCTCGAGCACTTCTAAGGTACCCGACTACTACTACG
SpLB	GTAGCATCTGTCCGCTAGC	cacaaGCAGAGGCTCTGGCAGCTTTTGCcaacagtcagctccgactTGTAAATAtcagcctcgactaTCGAGACTATACAAGGATCTACCTCAGTCGcaATCAGCCTCGACTGTGCCTTCTAGTTGCCAGCC	ATGCATcGATATCaCTCGAG	GACCGTAGT	GGTACCCGACTACTACTACG	GTAGCATCTGTCCGCTAGCcacaaGCAGAGGCTCTGGCAGCTTTTGCcaacagtcagctccgactTGTAAATAtcagcctcgactaTCGAGACTATACAAGGATCTACCTCAGTCGcaATCAGCCTCGACTGTGCCTTCTAGTTGCCAGCCATGCATcGATATCaCTCGAGGACCGTAGTGGTACCCGACTACTACTACG
SpAL	GTAGCATCTGTCCGCTAGC	cacaaGCAGAGGCTCTGGCAGCTTTTGCcaacagtcagctccgactTGTAAATAtcagcctcgactTATTTATTTATTTATTTGTTTGTTTGTTTTATTaTCGAGACTATACAAGGATCTACCTCAGTCGca	ATGCATcGATATCaCTCGAG	TCATTCCTT	GGTACCCGACTACTACTACG	GTAGCATCTGTCCGCTAGCcacaaGCAGAGGCTCTGGCAGCTTTTGCcaacagtcagctccgactTGTAAATAtcagcctcgactTATTTATTTATTTATTTGTTTGTTTGTTTTATTaTCGAGACTATACAAGGATCTACCTCAGTCGcaATGCATcGATATCaCTCGAGTCATTCCTTGGTACCCGACTACTACTACG
SpAA	GTAGCATCTGTCCGCTAGC	cacaaGCAGAGGCTCTGGCAGCTTTTGCcaacagtcagctccgactTGTAAATAtcagcctcgactTATTTATTTATTTATTTGTTTGTTTGTTTTATTTATTTATTTATTTATTTGTTTGTTTGTTTTATT	ATGCATcGATATCaCTCGAG	TGCCTCCAA	GGTACCCGACTACTACTACG	GTAGCATCTGTCCGCTAGCcacaaGCAGAGGCTCTGGCAGCTTTTGCcaacagtcagctccgactTGTAAATAtcagcctcgactTATTTATTTATTTATTTGTTTGTTTGTTTTATTTATTTATTTATTTATTTGTTTGTTTGTTTTATTATGCATcGATATCaCTCGAGTGCCTCCAAGGTACCCGACTACTACTACG
SpAp	GTAGCATCTGTCCGCTAGC	cacaaGCAGAGGCTCTGGCAGCTTTTGCcaacagtcagctccgactTGTAAATAtcagcctcgactTATTTATTTATTTATTTGTTTGTTTGTTTTATTgtcagctccgactTGTAAATAtcagcctcgact	ATGCATcGATATCaCTCGAG	TCTCTCTTG	GGTACCCGACTACTACTACG	GTAGCATCTGTCCGCTAGCcacaaGCAGAGGCTCTGGCAGCTTTTGCcaacagtcagctccgactTGTAAATAtcagcctcgactTATTTATTTATTTATTTGTTTGTTTGTTTTATTgtcagctccgactTGTAAATAtcagcctcgactATGCATcGATATCaCTCGAGTCTCTCTTGGGTACCCGACTACTACTACG
SpAS	GTAGCATCTGTCCGCTAGC	cacaaGCAGAGGCTCTGGCAGCTTTTGCcaacagtcagctccgactTGTAAATAtcagcctcgactTATTTATTTATTTATTTGTTTGTTTGTTTTATTcacaaGCAGAGGCTCTGGCAGCTTTTGCcaaca	ATGCATcGATATCaCTCGAG	CCGACATGG	GGTACCCGACTACTACTACG	GTAGCATCTGTCCGCTAGCcacaaGCAGAGGCTCTGGCAGCTTTTGCcaacagtcagctccgactTGTAAATAtcagcctcgactTATTTATTTATTTATTTGTTTGTTTGTTTTATTcacaaGCAGAGGCTCTGGCAGCTTTTGCcaacaATGCATcGATATCaCTCGAGCCGACATGGGGTACCCGACTACTACTACG
SpAB	GTAGCATCTGTCCGCTAGC	cacaaGCAGAGGCTCTGGCAGCTTTTGCcaacagtcagctccgactTGTAAATAtcagcctcgactTATTTATTTATTTATTTGTTTGTTTGTTTTATTATCAGCCTCGACTGTGCCTTCTAGTTGCCAGCC	ATGCATcGATATCaCTCGAG	GCCGCAACA	GGTACCCGACTACTACTACG	GTAGCATCTGTCCGCTAGCcacaaGCAGAGGCTCTGGCAGCTTTTGCcaacagtcagctccgactTGTAAATAtcagcctcgactTATTTATTTATTTATTTGTTTGTTTGTTTTATTATCAGCCTCGACTGTGCCTTCTAGTTGCCAGCCATGCATcGATATCaCTCGAGGCCGCAACAGGTACCCGACTACTACTACG
SppL	GTAGCATCTGTCCGCTAGC	cacaaGCAGAGGCTCTGGCAGCTTTTGCcaacagtcagctccgactTGTAAATAtcagcctcgactgtcagctccgactTGTAAATAtcagcctcgactaTCGAGACTATACAAGGATCTACCTCAGTCGca	ATGCATcGATATCaCTCGAG	TTACATGTT	GGTACCCGACTACTACTACG	GTAGCATCTGTCCGCTAGCcacaaGCAGAGGCTCTGGCAGCTTTTGCcaacagtcagctccgactTGTAAATAtcagcctcgactgtcagctccgactTGTAAATAtcagcctcgactaTCGAGACTATACAAGGATCTACCTCAGTCGcaATGCATcGATATCaCTCGAGTTACATGTTGGTACCCGACTACTACTACG
SppA	GTAGCATCTGTCCGCTAGC	cacaaGCAGAGGCTCTGGCAGCTTTTGCcaacagtcagctccgactTGTAAATAtcagcctcgactgtcagctccgactTGTAAATAtcagcctcgactTATTTATTTATTTATTTGTTTGTTTGTTTTATT	ATGCATcGATATCaCTCGAG	CACCGCTAC	GGTACCCGACTACTACTACG	GTAGCATCTGTCCGCTAGCcacaaGCAGAGGCTCTGGCAGCTTTTGCcaacagtcagctccgactTGTAAATAtcagcctcgactgtcagctccgactTGTAAATAtcagcctcgactTATTTATTTATTTATTTGTTTGTTTGTTTTATTATGCATcGATATCaCTCGAGCACCGCTACGGTACCCGACTACTACTACG
Sppp	GTAGCATCTGTCCGCTAGC	cacaaGCAGAGGCTCTGGCAGCTTTTGCcaacagtcagctccgactTGTAAATAtcagcctcgactgtcagctccgactTGTAAATAtcagcctcgactgtcagctccgactTGTAAATAtcagcctcgact	ATGCATcGATATCaCTCGAG	TTGTAATAG	GGTACCCGACTACTACTACG	GTAGCATCTGTCCGCTAGCcacaaGCAGAGGCTCTGGCAGCTTTTGCcaacagtcagctccgactTGTAAATAtcagcctcgactgtcagctccgactTGTAAATAtcagcctcgactgtcagctccgactTGTAAATAtcagcctcgactATGCATcGATATCaCTCGAGTTGTAATAGGGTACCCGACTACTACTACG
SppS	GTAGCATCTGTCCGCTAGC	cacaaGCAGAGGCTCTGGCAGCTTTTGCcaacagtcagctccgactTGTAAATAtcagcctcgactgtcagctccgactTGTAAATAtcagcctcgactcacaaGCAGAGGCTCTGGCAGCTTTTGCcaaca	ATGCATcGATATCaCTCGAG	TTGCGACTT	GGTACCCGACTACTACTACG	GTAGCATCTGTCCGCTAGCcacaaGCAGAGGCTCTGGCAGCTTTTGCcaacagtcagctccgactTGTAAATAtcagcctcgactgtcagctccgactTGTAAATAtcagcctcgactcacaaGCAGAGGCTCTGGCAGCTTTTGCcaacaATGCATcGATATCaCTCGAGTTGCGACTTGGTACCCGACTACTACTACG
SppB	GTAGCATCTGTCCGCTAGC	cacaaGCAGAGGCTCTGGCAGCTTTTGCcaacagtcagctccgactTGTAAATAtcagcctcgactgtcagctccgactTGTAAATAtcagcctcgactATCAGCCTCGACTGTGCCTTCTAGTTGCCAGCC	ATGCATcGATATCaCTCGAG	CGAACTAAT	GGTACCCGACTACTACTACG	GTAGCATCTGTCCGCTAGCcacaaGCAGAGGCTCTGGCAGCTTTTGCcaacagtcagctccgactTGTAAATAtcagcctcgactgtcagctccgactTGTAAATAtcagcctcgactATCAGCCTCGACTGTGCCTTCTAGTTGCCAGCCATGCATcGATATCaCTCGAGCGAACTAATGGTACCCGACTACTACTACG
SpSL	GTAGCATCTGTCCGCTAGC	cacaaGCAGAGGCTCTGGCAGCTTTTGCcaacagtcagctccgactTGTAAATAtcagcctcgactcacaaGCAGAGGCTCTGGCAGCTTTTGCcaacaaTCGAGACTATACAAGGATCTACCTCAGTCGca	ATGCATcGATATCaCTCGAG	TGAACTAAC	GGTACCCGACTACTACTACG	GTAGCATCTGTCCGCTAGCcacaaGCAGAGGCTCTGGCAGCTTTTGCcaacagtcagctccgactTGTAAATAtcagcctcgactcacaaGCAGAGGCTCTGGCAGCTTTTGCcaacaaTCGAGACTATACAAGGATCTACCTCAGTCGcaATGCATcGATATCaCTCGAGTGAACTAACGGTACCCGACTACTACTACG
SpSA	GTAGCATCTGTCCGCTAGC	cacaaGCAGAGGCTCTGGCAGCTTTTGCcaacagtcagctccgactTGTAAATAtcagcctcgactcacaaGCAGAGGCTCTGGCAGCTTTTGCcaacaTATTTATTTATTTATTTGTTTGTTTGTTTTATT	ATGCATcGATATCaCTCGAG	TTAGCACTC	GGTACCCGACTACTACTACG	GTAGCATCTGTCCGCTAGCcacaaGCAGAGGCTCTGGCAGCTTTTGCcaacagtcagctccgactTGTAAATAtcagcctcgactcacaaGCAGAGGCTCTGGCAGCTTTTGCcaacaTATTTATTTATTTATTTGTTTGTTTGTTTTATTATGCATcGATATCaCTCGAGTTAGCACTCGGTACCCGACTACTACTACG
SpSp	GTAGCATCTGTCCGCTAGC	cacaaGCAGAGGCTCTGGCAGCTTTTGCcaacagtcagctccgactTGTAAATAtcagcctcgactcacaaGCAGAGGCTCTGGCAGCTTTTGCcaacagtcagctccgactTGTAAATAtcagcctcgact	ATGCATcGATATCaCTCGAG	ACCGCTACC	GGTACCCGACTACTACTACG	GTAGCATCTGTCCGCTAGCcacaaGCAGAGGCTCTGGCAGCTTTTGCcaacagtcagctccgactTGTAAATAtcagcctcgactcacaaGCAGAGGCTCTGGCAGCTTTTGCcaacagtcagctccgactTGTAAATAtcagcctcgactATGCATcGATATCaCTCGAGACCGCTACCGGTACCCGACTACTACTACG
SpSS	GTAGCATCTGTCCGCTAGC	cacaaGCAGAGGCTCTGGCAGCTTTTGCcaacagtcagctccgactTGTAAATAtcagcctcgactcacaaGCAGAGGCTCTGGCAGCTTTTGCcaacacacaaGCAGAGGCTCTGGCAGCTTTTGCcaaca	ATGCATcGATATCaCTCGAG	GCGTCAAGT	GGTACCCGACTACTACTACG	GTAGCATCTGTCCGCTAGCcacaaGCAGAGGCTCTGGCAGCTTTTGCcaacagtcagctccgactTGTAAATAtcagcctcgactcacaaGCAGAGGCTCTGGCAGCTTTTGCcaacacacaaGCAGAGGCTCTGGCAGCTTTTGCcaacaATGCATcGATATCaCTCGAGGCGTCAAGTGGTACCCGACTACTACTACG
SpSB	GTAGCATCTGTCCGCTAGC	cacaaGCAGAGGCTCTGGCAGCTTTTGCcaacagtcagctccgactTGTAAATAtcagcctcgactcacaaGCAGAGGCTCTGGCAGCTTTTGCcaacaATCAGCCTCGACTGTGCCTTCTAGTTGCCAGCC	ATGCATcGATATCaCTCGAG	GTCCGTTCA	GGTACCCGACTACTACTACG	GTAGCATCTGTCCGCTAGCcacaaGCAGAGGCTCTGGCAGCTTTTGCcaacagtcagctccgactTGTAAATAtcagcctcgactcacaaGCAGAGGCTCTGGCAGCTTTTGCcaacaATCAGCCTCGACTGTGCCTTCTAGTTGCCAGCCATGCATcGATATCaCTCGAGGTCCGTTCAGGTACCCGACTACTACTACG
SpBL	GTAGCATCTGTCCGCTAGC	cacaaGCAGAGGCTCTGGCAGCTTTTGCcaacagtcagctccgactTGTAAATAtcagcctcgactATCAGCCTCGACTGTGCCTTCTAGTTGCCAGCCaTCGAGACTATACAAGGATCTACCTCAGTCGca	ATGCATcGATATCaCTCGAG	CACAGTACA	GGTACCCGACTACTACTACG	GTAGCATCTGTCCGCTAGCcacaaGCAGAGGCTCTGGCAGCTTTTGCcaacagtcagctccgactTGTAAATAtcagcctcgactATCAGCCTCGACTGTGCCTTCTAGTTGCCAGCCaTCGAGACTATACAAGGATCTACCTCAGTCGcaATGCATcGATATCaCTCGAGCACAGTACAGGTACCCGACTACTACTACG
SpBA	GTAGCATCTGTCCGCTAGC	cacaaGCAGAGGCTCTGGCAGCTTTTGCcaacagtcagctccgactTGTAAATAtcagcctcgactATCAGCCTCGACTGTGCCTTCTAGTTGCCAGCCTATTTATTTATTTATTTGTTTGTTTGTTTTATT	ATGCATcGATATCaCTCGAG	GATCGGTTA	GGTACCCGACTACTACTACG	GTAGCATCTGTCCGCTAGCcacaaGCAGAGGCTCTGGCAGCTTTTGCcaacagtcagctccgactTGTAAATAtcagcctcgactATCAGCCTCGACTGTGCCTTCTAGTTGCCAGCCTATTTATTTATTTATTTGTTTGTTTGTTTTATTATGCATcGATATCaCTCGAGGATCGGTTAGGTACCCGACTACTACTACG
SpBp	GTAGCATCTGTCCGCTAGC	cacaaGCAGAGGCTCTGGCAGCTTTTGCcaacagtcagctccgactTGTAAATAtcagcctcgactATCAGCCTCGACTGTGCCTTCTAGTTGCCAGCCgtcagctccgactTGTAAATAtcagcctcgact	ATGCATcGATATCaCTCGAG	TCATTAGCC	GGTACCCGACTACTACTACG	GTAGCATCTGTCCGCTAGCcacaaGCAGAGGCTCTGGCAGCTTTTGCcaacagtcagctccgactTGTAAATAtcagcctcgactATCAGCCTCGACTGTGCCTTCTAGTTGCCAGCCgtcagctccgactTGTAAATAtcagcctcgactATGCATcGATATCaCTCGAGTCATTAGCCGGTACCCGACTACTACTACG
SpBS	GTAGCATCTGTCCGCTAGC	cacaaGCAGAGGCTCTGGCAGCTTTTGCcaacagtcagctccgactTGTAAATAtcagcctcgactATCAGCCTCGACTGTGCCTTCTAGTTGCCAGCCcacaaGCAGAGGCTCTGGCAGCTTTTGCcaaca	ATGCATcGATATCaCTCGAG	GTAACCTCT	GGTACCCGACTACTACTACG	GTAGCATCTGTCCGCTAGCcacaaGCAGAGGCTCTGGCAGCTTTTGCcaacagtcagctccgactTGTAAATAtcagcctcgactATCAGCCTCGACTGTGCCTTCTAGTTGCCAGCCcacaaGCAGAGGCTCTGGCAGCTTTTGCcaacaATGCATcGATATCaCTCGAGGTAACCTCTGGTACCCGACTACTACTACG
SpBB	GTAGCATCTGTCCGCTAGC	cacaaGCAGAGGCTCTGGCAGCTTTTGCcaacagtcagctccgactTGTAAATAtcagcctcgactATCAGCCTCGACTGTGCCTTCTAGTTGCCAGCCATCAGCCTCGACTGTGCCTTCTAGTTGCCAGCC	ATGCATcGATATCaCTCGAG	GATCGCCTC	GGTACCCGACTACTACTACG	GTAGCATCTGTCCGCTAGCcacaaGCAGAGGCTCTGGCAGCTTTTGCcaacagtcagctccgactTGTAAATAtcagcctcgactATCAGCCTCGACTGTGCCTTCTAGTTGCCAGCCATCAGCCTCGACTGTGCCTTCTAGTTGCCAGCCATGCATcGATATCaCTCGAGGATCGCCTCGGTACCCGACTACTACTACG
SSLL	GTAGCATCTGTCCGCTAGC	cacaaGCAGAGGCTCTGGCAGCTTTTGCcaacacacaaGCAGAGGCTCTGGCAGCTTTTGCcaacaaTCGAGACTATACAAGGATCTACCTCAGTCGcaaTCGAGACTATACAAGGATCTACCTCAGTCGca	ATGCATcGATATCaCTCGAG	CAAGACGGA	GGTACCCGACTACTACTACG	GTAGCATCTGTCCGCTAGCcacaaGCAGAGGCTCTGGCAGCTTTTGCcaacacacaaGCAGAGGCTCTGGCAGCTTTTGCcaacaaTCGAGACTATACAAGGATCTACCTCAGTCGcaaTCGAGACTATACAAGGATCTACCTCAGTCGcaATGCATcGATATCaCTCGAGCAAGACGGAGGTACCCGACTACTACTACG
SSLA	GTAGCATCTGTCCGCTAGC	cacaaGCAGAGGCTCTGGCAGCTTTTGCcaacacacaaGCAGAGGCTCTGGCAGCTTTTGCcaacaaTCGAGACTATACAAGGATCTACCTCAGTCGcaTATTTATTTATTTATTTGTTTGTTTGTTTTATT	ATGCATcGATATCaCTCGAG	CGGAGACAA	GGTACCCGACTACTACTACG	GTAGCATCTGTCCGCTAGCcacaaGCAGAGGCTCTGGCAGCTTTTGCcaacacacaaGCAGAGGCTCTGGCAGCTTTTGCcaacaaTCGAGACTATACAAGGATCTACCTCAGTCGcaTATTTATTTATTTATTTGTTTGTTTGTTTTATTATGCATcGATATCaCTCGAGCGGAGACAAGGTACCCGACTACTACTACG
SSLp	GTAGCATCTGTCCGCTAGC	cacaaGCAGAGGCTCTGGCAGCTTTTGCcaacacacaaGCAGAGGCTCTGGCAGCTTTTGCcaacaaTCGAGACTATACAAGGATCTACCTCAGTCGcagtcagctccgactTGTAAATAtcagcctcgact	ATGCATcGATATCaCTCGAG	CGTAGTATG	GGTACCCGACTACTACTACG	GTAGCATCTGTCCGCTAGCcacaaGCAGAGGCTCTGGCAGCTTTTGCcaacacacaaGCAGAGGCTCTGGCAGCTTTTGCcaacaaTCGAGACTATACAAGGATCTACCTCAGTCGcagtcagctccgactTGTAAATAtcagcctcgactATGCATcGATATCaCTCGAGCGTAGTATGGGTACCCGACTACTACTACG
SSLS	GTAGCATCTGTCCGCTAGC	cacaaGCAGAGGCTCTGGCAGCTTTTGCcaacacacaaGCAGAGGCTCTGGCAGCTTTTGCcaacaaTCGAGACTATACAAGGATCTACCTCAGTCGcacacaaGCAGAGGCTCTGGCAGCTTTTGCcaaca	ATGCATcGATATCaCTCGAG	GTCGCTTAT	GGTACCCGACTACTACTACG	GTAGCATCTGTCCGCTAGCcacaaGCAGAGGCTCTGGCAGCTTTTGCcaacacacaaGCAGAGGCTCTGGCAGCTTTTGCcaacaaTCGAGACTATACAAGGATCTACCTCAGTCGcacacaaGCAGAGGCTCTGGCAGCTTTTGCcaacaATGCATcGATATCaCTCGAGGTCGCTTATGGTACCCGACTACTACTACG
SSLB	GTAGCATCTGTCCGCTAGC	cacaaGCAGAGGCTCTGGCAGCTTTTGCcaacacacaaGCAGAGGCTCTGGCAGCTTTTGCcaacaaTCGAGACTATACAAGGATCTACCTCAGTCGcaATCAGCCTCGACTGTGCCTTCTAGTTGCCAGCC	ATGCATcGATATCaCTCGAG	GACTTCTCG	GGTACCCGACTACTACTACG	GTAGCATCTGTCCGCTAGCcacaaGCAGAGGCTCTGGCAGCTTTTGCcaacacacaaGCAGAGGCTCTGGCAGCTTTTGCcaacaaTCGAGACTATACAAGGATCTACCTCAGTCGcaATCAGCCTCGACTGTGCCTTCTAGTTGCCAGCCATGCATcGATATCaCTCGAGGACTTCTCGGGTACCCGACTACTACTACG
SSAL	GTAGCATCTGTCCGCTAGC	cacaaGCAGAGGCTCTGGCAGCTTTTGCcaacacacaaGCAGAGGCTCTGGCAGCTTTTGCcaacaTATTTATTTATTTATTTGTTTGTTTGTTTTATTaTCGAGACTATACAAGGATCTACCTCAGTCGca	ATGCATcGATATCaCTCGAG	CAGCAACCG	GGTACCCGACTACTACTACG	GTAGCATCTGTCCGCTAGCcacaaGCAGAGGCTCTGGCAGCTTTTGCcaacacacaaGCAGAGGCTCTGGCAGCTTTTGCcaacaTATTTATTTATTTATTTGTTTGTTTGTTTTATTaTCGAGACTATACAAGGATCTACCTCAGTCGcaATGCATcGATATCaCTCGAGCAGCAACCGGGTACCCGACTACTACTACG
SSAA	GTAGCATCTGTCCGCTAGC	cacaaGCAGAGGCTCTGGCAGCTTTTGCcaacacacaaGCAGAGGCTCTGGCAGCTTTTGCcaacaTATTTATTTATTTATTTGTTTGTTTGTTTTATTTATTTATTTATTTATTTGTTTGTTTGTTTTATT	ATGCATcGATATCaCTCGAG	CTAAGGAGG	GGTACCCGACTACTACTACG	GTAGCATCTGTCCGCTAGCcacaaGCAGAGGCTCTGGCAGCTTTTGCcaacacacaaGCAGAGGCTCTGGCAGCTTTTGCcaacaTATTTATTTATTTATTTGTTTGTTTGTTTTATTTATTTATTTATTTATTTGTTTGTTTGTTTTATTATGCATcGATATCaCTCGAGCTAAGGAGGGGTACCCGACTACTACTACG
SSAp	GTAGCATCTGTCCGCTAGC	cacaaGCAGAGGCTCTGGCAGCTTTTGCcaacacacaaGCAGAGGCTCTGGCAGCTTTTGCcaacaTATTTATTTATTTATTTGTTTGTTTGTTTTATTgtcagctccgactTGTAAATAtcagcctcgact	ATGCATcGATATCaCTCGAG	CTGTGCCTA	GGTACCCGACTACTACTACG	GTAGCATCTGTCCGCTAGCcacaaGCAGAGGCTCTGGCAGCTTTTGCcaacacacaaGCAGAGGCTCTGGCAGCTTTTGCcaacaTATTTATTTATTTATTTGTTTGTTTGTTTTATTgtcagctccgactTGTAAATAtcagcctcgactATGCATcGATATCaCTCGAGCTGTGCCTAGGTACCCGACTACTACTACG
SSAS	GTAGCATCTGTCCGCTAGC	cacaaGCAGAGGCTCTGGCAGCTTTTGCcaacacacaaGCAGAGGCTCTGGCAGCTTTTGCcaacaTATTTATTTATTTATTTGTTTGTTTGTTTTATTcacaaGCAGAGGCTCTGGCAGCTTTTGCcaaca	ATGCATcGATATCaCTCGAG	CGCATAAGC	GGTACCCGACTACTACTACG	GTAGCATCTGTCCGCTAGCcacaaGCAGAGGCTCTGGCAGCTTTTGCcaacacacaaGCAGAGGCTCTGGCAGCTTTTGCcaacaTATTTATTTATTTATTTGTTTGTTTGTTTTATTcacaaGCAGAGGCTCTGGCAGCTTTTGCcaacaATGCATcGATATCaCTCGAGCGCATAAGCGGTACCCGACTACTACTACG
SSAB	GTAGCATCTGTCCGCTAGC	cacaaGCAGAGGCTCTGGCAGCTTTTGCcaacacacaaGCAGAGGCTCTGGCAGCTTTTGCcaacaTATTTATTTATTTATTTGTTTGTTTGTTTTATTATCAGCCTCGACTGTGCCTTCTAGTTGCCAGCC	ATGCATcGATATCaCTCGAG	TAGATTGTA	GGTACCCGACTACTACTACG	GTAGCATCTGTCCGCTAGCcacaaGCAGAGGCTCTGGCAGCTTTTGCcaacacacaaGCAGAGGCTCTGGCAGCTTTTGCcaacaTATTTATTTATTTATTTGTTTGTTTGTTTTATTATCAGCCTCGACTGTGCCTTCTAGTTGCCAGCCATGCATcGATATCaCTCGAGTAGATTGTAGGTACCCGACTACTACTACG
SSpL	GTAGCATCTGTCCGCTAGC	cacaaGCAGAGGCTCTGGCAGCTTTTGCcaacacacaaGCAGAGGCTCTGGCAGCTTTTGCcaacagtcagctccgactTGTAAATAtcagcctcgactaTCGAGACTATACAAGGATCTACCTCAGTCGca	ATGCATcGATATCaCTCGAG	TGCTGGATA	GGTACCCGACTACTACTACG	GTAGCATCTGTCCGCTAGCcacaaGCAGAGGCTCTGGCAGCTTTTGCcaacacacaaGCAGAGGCTCTGGCAGCTTTTGCcaacagtcagctccgactTGTAAATAtcagcctcgactaTCGAGACTATACAAGGATCTACCTCAGTCGcaATGCATcGATATCaCTCGAGTGCTGGATAGGTACCCGACTACTACTACG
SSpA	GTAGCATCTGTCCGCTAGC	cacaaGCAGAGGCTCTGGCAGCTTTTGCcaacacacaaGCAGAGGCTCTGGCAGCTTTTGCcaacagtcagctccgactTGTAAATAtcagcctcgactTATTTATTTATTTATTTGTTTGTTTGTTTTATT	ATGCATcGATATCaCTCGAG	GTTGATCCT	GGTACCCGACTACTACTACG	GTAGCATCTGTCCGCTAGCcacaaGCAGAGGCTCTGGCAGCTTTTGCcaacacacaaGCAGAGGCTCTGGCAGCTTTTGCcaacagtcagctccgactTGTAAATAtcagcctcgactTATTTATTTATTTATTTGTTTGTTTGTTTTATTATGCATcGATATCaCTCGAGGTTGATCCTGGTACCCGACTACTACTACG
SSpp	GTAGCATCTGTCCGCTAGC	cacaaGCAGAGGCTCTGGCAGCTTTTGCcaacacacaaGCAGAGGCTCTGGCAGCTTTTGCcaacagtcagctccgactTGTAAATAtcagcctcgactgtcagctccgactTGTAAATAtcagcctcgact	ATGCATcGATATCaCTCGAG	ATGGATGTT	GGTACCCGACTACTACTACG	GTAGCATCTGTCCGCTAGCcacaaGCAGAGGCTCTGGCAGCTTTTGCcaacacacaaGCAGAGGCTCTGGCAGCTTTTGCcaacagtcagctccgactTGTAAATAtcagcctcgactgtcagctccgactTGTAAATAtcagcctcgactATGCATcGATATCaCTCGAGATGGATGTTGGTACCCGACTACTACTACG
SSpS	GTAGCATCTGTCCGCTAGC	cacaaGCAGAGGCTCTGGCAGCTTTTGCcaacacacaaGCAGAGGCTCTGGCAGCTTTTGCcaacagtcagctccgactTGTAAATAtcagcctcgactcacaaGCAGAGGCTCTGGCAGCTTTTGCcaaca	ATGCATcGATATCaCTCGAG	GATTCTGTC	GGTACCCGACTACTACTACG	GTAGCATCTGTCCGCTAGCcacaaGCAGAGGCTCTGGCAGCTTTTGCcaacacacaaGCAGAGGCTCTGGCAGCTTTTGCcaacagtcagctccgactTGTAAATAtcagcctcgactcacaaGCAGAGGCTCTGGCAGCTTTTGCcaacaATGCATcGATATCaCTCGAGGATTCTGTCGGTACCCGACTACTACTACG
SSpB	GTAGCATCTGTCCGCTAGC	cacaaGCAGAGGCTCTGGCAGCTTTTGCcaacacacaaGCAGAGGCTCTGGCAGCTTTTGCcaacagtcagctccgactTGTAAATAtcagcctcgactATCAGCCTCGACTGTGCCTTCTAGTTGCCAGCC	ATGCATcGATATCaCTCGAG	CAGGTACTA	GGTACCCGACTACTACTACG	GTAGCATCTGTCCGCTAGCcacaaGCAGAGGCTCTGGCAGCTTTTGCcaacacacaaGCAGAGGCTCTGGCAGCTTTTGCcaacagtcagctccgactTGTAAATAtcagcctcgactATCAGCCTCGACTGTGCCTTCTAGTTGCCAGCCATGCATcGATATCaCTCGAGCAGGTACTAGGTACCCGACTACTACTACG
SSSL	GTAGCATCTGTCCGCTAGC	cacaaGCAGAGGCTCTGGCAGCTTTTGCcaacacacaaGCAGAGGCTCTGGCAGCTTTTGCcaacacacaaGCAGAGGCTCTGGCAGCTTTTGCcaacaaTCGAGACTATACAAGGATCTACCTCAGTCGca	ATGCATcGATATCaCTCGAG	CCTCGCTGG	GGTACCCGACTACTACTACG	GTAGCATCTGTCCGCTAGCcacaaGCAGAGGCTCTGGCAGCTTTTGCcaacacacaaGCAGAGGCTCTGGCAGCTTTTGCcaacacacaaGCAGAGGCTCTGGCAGCTTTTGCcaacaaTCGAGACTATACAAGGATCTACCTCAGTCGcaATGCATcGATATCaCTCGAGCCTCGCTGGGGTACCCGACTACTACTACG
SSSA	GTAGCATCTGTCCGCTAGC	cacaaGCAGAGGCTCTGGCAGCTTTTGCcaacacacaaGCAGAGGCTCTGGCAGCTTTTGCcaacacacaaGCAGAGGCTCTGGCAGCTTTTGCcaacaTATTTATTTATTTATTTGTTTGTTTGTTTTATT	ATGCATcGATATCaCTCGAG	TTCTACACA	GGTACCCGACTACTACTACG	GTAGCATCTGTCCGCTAGCcacaaGCAGAGGCTCTGGCAGCTTTTGCcaacacacaaGCAGAGGCTCTGGCAGCTTTTGCcaacacacaaGCAGAGGCTCTGGCAGCTTTTGCcaacaTATTTATTTATTTATTTGTTTGTTTGTTTTATTATGCATcGATATCaCTCGAGTTCTACACAGGTACCCGACTACTACTACG
SSSp	GTAGCATCTGTCCGCTAGC	cacaaGCAGAGGCTCTGGCAGCTTTTGCcaacacacaaGCAGAGGCTCTGGCAGCTTTTGCcaacacacaaGCAGAGGCTCTGGCAGCTTTTGCcaacagtcagctccgactTGTAAATAtcagcctcgact	ATGCATcGATATCaCTCGAG	CAGGATGCT	GGTACCCGACTACTACTACG	GTAGCATCTGTCCGCTAGCcacaaGCAGAGGCTCTGGCAGCTTTTGCcaacacacaaGCAGAGGCTCTGGCAGCTTTTGCcaacacacaaGCAGAGGCTCTGGCAGCTTTTGCcaacagtcagctccgactTGTAAATAtcagcctcgactATGCATcGATATCaCTCGAGCAGGATGCTGGTACCCGACTACTACTACG
SSSS	GTAGCATCTGTCCGCTAGC	cacaaGCAGAGGCTCTGGCAGCTTTTGCcaacacacaaGCAGAGGCTCTGGCAGCTTTTGCcaacacacaaGCAGAGGCTCTGGCAGCTTTTGCcaacacacaaGCAGAGGCTCTGGCAGCTTTTGCcaaca	ATGCATcGATATCaCTCGAG	TACTCAACC	GGTACCCGACTACTACTACG	GTAGCATCTGTCCGCTAGCcacaaGCAGAGGCTCTGGCAGCTTTTGCcaacacacaaGCAGAGGCTCTGGCAGCTTTTGCcaacacacaaGCAGAGGCTCTGGCAGCTTTTGCcaacacacaaGCAGAGGCTCTGGCAGCTTTTGCcaacaATGCATcGATATCaCTCGAGTACTCAACCGGTACCCGACTACTACTACG
SSSB	GTAGCATCTGTCCGCTAGC	cacaaGCAGAGGCTCTGGCAGCTTTTGCcaacacacaaGCAGAGGCTCTGGCAGCTTTTGCcaacacacaaGCAGAGGCTCTGGCAGCTTTTGCcaacaATCAGCCTCGACTGTGCCTTCTAGTTGCCAGCC	ATGCATcGATATCaCTCGAG	GCAATTCAG	GGTACCCGACTACTACTACG	GTAGCATCTGTCCGCTAGCcacaaGCAGAGGCTCTGGCAGCTTTTGCcaacacacaaGCAGAGGCTCTGGCAGCTTTTGCcaacacacaaGCAGAGGCTCTGGCAGCTTTTGCcaacaATCAGCCTCGACTGTGCCTTCTAGTTGCCAGCCATGCATcGATATCaCTCGAGGCAATTCAGGGTACCCGACTACTACTACG
SSBL	GTAGCATCTGTCCGCTAGC	cacaaGCAGAGGCTCTGGCAGCTTTTGCcaacacacaaGCAGAGGCTCTGGCAGCTTTTGCcaacaATCAGCCTCGACTGTGCCTTCTAGTTGCCAGCCaTCGAGACTATACAAGGATCTACCTCAGTCGca	ATGCATcGATATCaCTCGAG	TAGTGCCTT	GGTACCCGACTACTACTACG	GTAGCATCTGTCCGCTAGCcacaaGCAGAGGCTCTGGCAGCTTTTGCcaacacacaaGCAGAGGCTCTGGCAGCTTTTGCcaacaATCAGCCTCGACTGTGCCTTCTAGTTGCCAGCCaTCGAGACTATACAAGGATCTACCTCAGTCGcaATGCATcGATATCaCTCGAGTAGTGCCTTGGTACCCGACTACTACTACG
SSBA	GTAGCATCTGTCCGCTAGC	cacaaGCAGAGGCTCTGGCAGCTTTTGCcaacacacaaGCAGAGGCTCTGGCAGCTTTTGCcaacaATCAGCCTCGACTGTGCCTTCTAGTTGCCAGCCTATTTATTTATTTATTTGTTTGTTTGTTTTATT	ATGCATcGATATCaCTCGAG	GGTATGAGG	GGTACCCGACTACTACTACG	GTAGCATCTGTCCGCTAGCcacaaGCAGAGGCTCTGGCAGCTTTTGCcaacacacaaGCAGAGGCTCTGGCAGCTTTTGCcaacaATCAGCCTCGACTGTGCCTTCTAGTTGCCAGCCTATTTATTTATTTATTTGTTTGTTTGTTTTATTATGCATcGATATCaCTCGAGGGTATGAGGGGTACCCGACTACTACTACG
SSBp	GTAGCATCTGTCCGCTAGC	cacaaGCAGAGGCTCTGGCAGCTTTTGCcaacacacaaGCAGAGGCTCTGGCAGCTTTTGCcaacaATCAGCCTCGACTGTGCCTTCTAGTTGCCAGCCgtcagctccgactTGTAAATAtcagcctcgact	ATGCATcGATATCaCTCGAG	ATTCACGAG	GGTACCCGACTACTACTACG	GTAGCATCTGTCCGCTAGCcacaaGCAGAGGCTCTGGCAGCTTTTGCcaacacacaaGCAGAGGCTCTGGCAGCTTTTGCcaacaATCAGCCTCGACTGTGCCTTCTAGTTGCCAGCCgtcagctccgactTGTAAATAtcagcctcgactATGCATcGATATCaCTCGAGATTCACGAGGGTACCCGACTACTACTACG
SSBS	GTAGCATCTGTCCGCTAGC	cacaaGCAGAGGCTCTGGCAGCTTTTGCcaacacacaaGCAGAGGCTCTGGCAGCTTTTGCcaacaATCAGCCTCGACTGTGCCTTCTAGTTGCCAGCCcacaaGCAGAGGCTCTGGCAGCTTTTGCcaaca	ATGCATcGATATCaCTCGAG	AGGTTGGTC	GGTACCCGACTACTACTACG	GTAGCATCTGTCCGCTAGCcacaaGCAGAGGCTCTGGCAGCTTTTGCcaacacacaaGCAGAGGCTCTGGCAGCTTTTGCcaacaATCAGCCTCGACTGTGCCTTCTAGTTGCCAGCCcacaaGCAGAGGCTCTGGCAGCTTTTGCcaacaATGCATcGATATCaCTCGAGAGGTTGGTCGGTACCCGACTACTACTACG
SSBB	GTAGCATCTGTCCGCTAGC	cacaaGCAGAGGCTCTGGCAGCTTTTGCcaacacacaaGCAGAGGCTCTGGCAGCTTTTGCcaacaATCAGCCTCGACTGTGCCTTCTAGTTGCCAGCCATCAGCCTCGACTGTGCCTTCTAGTTGCCAGCC	ATGCATcGATATCaCTCGAG	ACTGTCCAT	GGTACCCGACTACTACTACG	GTAGCATCTGTCCGCTAGCcacaaGCAGAGGCTCTGGCAGCTTTTGCcaacacacaaGCAGAGGCTCTGGCAGCTTTTGCcaacaATCAGCCTCGACTGTGCCTTCTAGTTGCCAGCCATCAGCCTCGACTGTGCCTTCTAGTTGCCAGCCATGCATcGATATCaCTCGAGACTGTCCATGGTACCCGACTACTACTACG
SBLL	GTAGCATCTGTCCGCTAGC	cacaaGCAGAGGCTCTGGCAGCTTTTGCcaacaATCAGCCTCGACTGTGCCTTCTAGTTGCCAGCCaTCGAGACTATACAAGGATCTACCTCAGTCGcaaTCGAGACTATACAAGGATCTACCTCAGTCGca	ATGCATcGATATCaCTCGAG	TAACACAGT	GGTACCCGACTACTACTACG	GTAGCATCTGTCCGCTAGCcacaaGCAGAGGCTCTGGCAGCTTTTGCcaacaATCAGCCTCGACTGTGCCTTCTAGTTGCCAGCCaTCGAGACTATACAAGGATCTACCTCAGTCGcaaTCGAGACTATACAAGGATCTACCTCAGTCGcaATGCATcGATATCaCTCGAGTAACACAGTGGTACCCGACTACTACTACG
SBLA	GTAGCATCTGTCCGCTAGC	cacaaGCAGAGGCTCTGGCAGCTTTTGCcaacaATCAGCCTCGACTGTGCCTTCTAGTTGCCAGCCaTCGAGACTATACAAGGATCTACCTCAGTCGcaTATTTATTTATTTATTTGTTTGTTTGTTTTATT	ATGCATcGATATCaCTCGAG	ACTGCGAAC	GGTACCCGACTACTACTACG	GTAGCATCTGTCCGCTAGCcacaaGCAGAGGCTCTGGCAGCTTTTGCcaacaATCAGCCTCGACTGTGCCTTCTAGTTGCCAGCCaTCGAGACTATACAAGGATCTACCTCAGTCGcaTATTTATTTATTTATTTGTTTGTTTGTTTTATTATGCATcGATATCaCTCGAGACTGCGAACGGTACCCGACTACTACTACG
SBLp	GTAGCATCTGTCCGCTAGC	cacaaGCAGAGGCTCTGGCAGCTTTTGCcaacaATCAGCCTCGACTGTGCCTTCTAGTTGCCAGCCaTCGAGACTATACAAGGATCTACCTCAGTCGcagtcagctccgactTGTAAATAtcagcctcgact	ATGCATcGATATCaCTCGAG	GAGAGGCAC	GGTACCCGACTACTACTACG	GTAGCATCTGTCCGCTAGCcacaaGCAGAGGCTCTGGCAGCTTTTGCcaacaATCAGCCTCGACTGTGCCTTCTAGTTGCCAGCCaTCGAGACTATACAAGGATCTACCTCAGTCGcagtcagctccgactTGTAAATAtcagcctcgactATGCATcGATATCaCTCGAGGAGAGGCACGGTACCCGACTACTACTACG
SBLS	GTAGCATCTGTCCGCTAGC	cacaaGCAGAGGCTCTGGCAGCTTTTGCcaacaATCAGCCTCGACTGTGCCTTCTAGTTGCCAGCCaTCGAGACTATACAAGGATCTACCTCAGTCGcacacaaGCAGAGGCTCTGGCAGCTTTTGCcaaca	ATGCATcGATATCaCTCGAG	CCGTGTCTA	GGTACCCGACTACTACTACG	GTAGCATCTGTCCGCTAGCcacaaGCAGAGGCTCTGGCAGCTTTTGCcaacaATCAGCCTCGACTGTGCCTTCTAGTTGCCAGCCaTCGAGACTATACAAGGATCTACCTCAGTCGcacacaaGCAGAGGCTCTGGCAGCTTTTGCcaacaATGCATcGATATCaCTCGAGCCGTGTCTAGGTACCCGACTACTACTACG
SBLB	GTAGCATCTGTCCGCTAGC	cacaaGCAGAGGCTCTGGCAGCTTTTGCcaacaATCAGCCTCGACTGTGCCTTCTAGTTGCCAGCCaTCGAGACTATACAAGGATCTACCTCAGTCGcaATCAGCCTCGACTGTGCCTTCTAGTTGCCAGCC	ATGCATcGATATCaCTCGAG	CTCAGCCGT	GGTACCCGACTACTACTACG	GTAGCATCTGTCCGCTAGCcacaaGCAGAGGCTCTGGCAGCTTTTGCcaacaATCAGCCTCGACTGTGCCTTCTAGTTGCCAGCCaTCGAGACTATACAAGGATCTACCTCAGTCGcaATCAGCCTCGACTGTGCCTTCTAGTTGCCAGCCATGCATcGATATCaCTCGAGCTCAGCCGTGGTACCCGACTACTACTACG
SBAL	GTAGCATCTGTCCGCTAGC	cacaaGCAGAGGCTCTGGCAGCTTTTGCcaacaATCAGCCTCGACTGTGCCTTCTAGTTGCCAGCCTATTTATTTATTTATTTGTTTGTTTGTTTTATTaTCGAGACTATACAAGGATCTACCTCAGTCGca	ATGCATcGATATCaCTCGAG	ATCCGGAGT	GGTACCCGACTACTACTACG	GTAGCATCTGTCCGCTAGCcacaaGCAGAGGCTCTGGCAGCTTTTGCcaacaATCAGCCTCGACTGTGCCTTCTAGTTGCCAGCCTATTTATTTATTTATTTGTTTGTTTGTTTTATTaTCGAGACTATACAAGGATCTACCTCAGTCGcaATGCATcGATATCaCTCGAGATCCGGAGTGGTACCCGACTACTACTACG
SBAA	GTAGCATCTGTCCGCTAGC	cacaaGCAGAGGCTCTGGCAGCTTTTGCcaacaATCAGCCTCGACTGTGCCTTCTAGTTGCCAGCCTATTTATTTATTTATTTGTTTGTTTGTTTTATTTATTTATTTATTTATTTGTTTGTTTGTTTTATT	ATGCATcGATATCaCTCGAG	CTGTTAAGG	GGTACCCGACTACTACTACG	GTAGCATCTGTCCGCTAGCcacaaGCAGAGGCTCTGGCAGCTTTTGCcaacaATCAGCCTCGACTGTGCCTTCTAGTTGCCAGCCTATTTATTTATTTATTTGTTTGTTTGTTTTATTTATTTATTTATTTATTTGTTTGTTTGTTTTATTATGCATcGATATCaCTCGAGCTGTTAAGGGGTACCCGACTACTACTACG
SBAp	GTAGCATCTGTCCGCTAGC	cacaaGCAGAGGCTCTGGCAGCTTTTGCcaacaATCAGCCTCGACTGTGCCTTCTAGTTGCCAGCCTATTTATTTATTTATTTGTTTGTTTGTTTTATTgtcagctccgactTGTAAATAtcagcctcgact	ATGCATcGATATCaCTCGAG	TTAACAGTA	GGTACCCGACTACTACTACG	GTAGCATCTGTCCGCTAGCcacaaGCAGAGGCTCTGGCAGCTTTTGCcaacaATCAGCCTCGACTGTGCCTTCTAGTTGCCAGCCTATTTATTTATTTATTTGTTTGTTTGTTTTATTgtcagctccgactTGTAAATAtcagcctcgactATGCATcGATATCaCTCGAGTTAACAGTAGGTACCCGACTACTACTACG
SBAS	GTAGCATCTGTCCGCTAGC	cacaaGCAGAGGCTCTGGCAGCTTTTGCcaacaATCAGCCTCGACTGTGCCTTCTAGTTGCCAGCCTATTTATTTATTTATTTGTTTGTTTGTTTTATTcacaaGCAGAGGCTCTGGCAGCTTTTGCcaaca	ATGCATcGATATCaCTCGAG	GCCTCCTGG	GGTACCCGACTACTACTACG	GTAGCATCTGTCCGCTAGCcacaaGCAGAGGCTCTGGCAGCTTTTGCcaacaATCAGCCTCGACTGTGCCTTCTAGTTGCCAGCCTATTTATTTATTTATTTGTTTGTTTGTTTTATTcacaaGCAGAGGCTCTGGCAGCTTTTGCcaacaATGCATcGATATCaCTCGAGGCCTCCTGGGGTACCCGACTACTACTACG
SBAB	GTAGCATCTGTCCGCTAGC	cacaaGCAGAGGCTCTGGCAGCTTTTGCcaacaATCAGCCTCGACTGTGCCTTCTAGTTGCCAGCCTATTTATTTATTTATTTGTTTGTTTGTTTTATTATCAGCCTCGACTGTGCCTTCTAGTTGCCAGCC	ATGCATcGATATCaCTCGAG	ACGTGTGAC	GGTACCCGACTACTACTACG	GTAGCATCTGTCCGCTAGCcacaaGCAGAGGCTCTGGCAGCTTTTGCcaacaATCAGCCTCGACTGTGCCTTCTAGTTGCCAGCCTATTTATTTATTTATTTGTTTGTTTGTTTTATTATCAGCCTCGACTGTGCCTTCTAGTTGCCAGCCATGCATcGATATCaCTCGAGACGTGTGACGGTACCCGACTACTACTACG
SBpL	GTAGCATCTGTCCGCTAGC	cacaaGCAGAGGCTCTGGCAGCTTTTGCcaacaATCAGCCTCGACTGTGCCTTCTAGTTGCCAGCCgtcagctccgactTGTAAATAtcagcctcgactaTCGAGACTATACAAGGATCTACCTCAGTCGca	ATGCATcGATATCaCTCGAG	GAACAACAA	GGTACCCGACTACTACTACG	GTAGCATCTGTCCGCTAGCcacaaGCAGAGGCTCTGGCAGCTTTTGCcaacaATCAGCCTCGACTGTGCCTTCTAGTTGCCAGCCgtcagctccgactTGTAAATAtcagcctcgactaTCGAGACTATACAAGGATCTACCTCAGTCGcaATGCATcGATATCaCTCGAGGAACAACAAGGTACCCGACTACTACTACG
SBpA	GTAGCATCTGTCCGCTAGC	cacaaGCAGAGGCTCTGGCAGCTTTTGCcaacaATCAGCCTCGACTGTGCCTTCTAGTTGCCAGCCgtcagctccgactTGTAAATAtcagcctcgactTATTTATTTATTTATTTGTTTGTTTGTTTTATT	ATGCATcGATATCaCTCGAG	CAGAACATT	GGTACCCGACTACTACTACG	GTAGCATCTGTCCGCTAGCcacaaGCAGAGGCTCTGGCAGCTTTTGCcaacaATCAGCCTCGACTGTGCCTTCTAGTTGCCAGCCgtcagctccgactTGTAAATAtcagcctcgactTATTTATTTATTTATTTGTTTGTTTGTTTTATTATGCATcGATATCaCTCGAGCAGAACATTGGTACCCGACTACTACTACG
SBpp	GTAGCATCTGTCCGCTAGC	cacaaGCAGAGGCTCTGGCAGCTTTTGCcaacaATCAGCCTCGACTGTGCCTTCTAGTTGCCAGCCgtcagctccgactTGTAAATAtcagcctcgactgtcagctccgactTGTAAATAtcagcctcgact	ATGCATcGATATCaCTCGAG	CCGTGCCTG	GGTACCCGACTACTACTACG	GTAGCATCTGTCCGCTAGCcacaaGCAGAGGCTCTGGCAGCTTTTGCcaacaATCAGCCTCGACTGTGCCTTCTAGTTGCCAGCCgtcagctccgactTGTAAATAtcagcctcgactgtcagctccgactTGTAAATAtcagcctcgactATGCATcGATATCaCTCGAGCCGTGCCTGGGTACCCGACTACTACTACG
SBpS	GTAGCATCTGTCCGCTAGC	cacaaGCAGAGGCTCTGGCAGCTTTTGCcaacaATCAGCCTCGACTGTGCCTTCTAGTTGCCAGCCgtcagctccgactTGTAAATAtcagcctcgactcacaaGCAGAGGCTCTGGCAGCTTTTGCcaaca	ATGCATcGATATCaCTCGAG	TAATTATGG	GGTACCCGACTACTACTACG	GTAGCATCTGTCCGCTAGCcacaaGCAGAGGCTCTGGCAGCTTTTGCcaacaATCAGCCTCGACTGTGCCTTCTAGTTGCCAGCCgtcagctccgactTGTAAATAtcagcctcgactcacaaGCAGAGGCTCTGGCAGCTTTTGCcaacaATGCATcGATATCaCTCGAGTAATTATGGGGTACCCGACTACTACTACG
SBpB	GTAGCATCTGTCCGCTAGC	cacaaGCAGAGGCTCTGGCAGCTTTTGCcaacaATCAGCCTCGACTGTGCCTTCTAGTTGCCAGCCgtcagctccgactTGTAAATAtcagcctcgactATCAGCCTCGACTGTGCCTTCTAGTTGCCAGCC	ATGCATcGATATCaCTCGAG	TGTCAAGTG	GGTACCCGACTACTACTACG	GTAGCATCTGTCCGCTAGCcacaaGCAGAGGCTCTGGCAGCTTTTGCcaacaATCAGCCTCGACTGTGCCTTCTAGTTGCCAGCCgtcagctccgactTGTAAATAtcagcctcgactATCAGCCTCGACTGTGCCTTCTAGTTGCCAGCCATGCATcGATATCaCTCGAGTGTCAAGTGGGTACCCGACTACTACTACG
SBSL	GTAGCATCTGTCCGCTAGC	cacaaGCAGAGGCTCTGGCAGCTTTTGCcaacaATCAGCCTCGACTGTGCCTTCTAGTTGCCAGCCcacaaGCAGAGGCTCTGGCAGCTTTTGCcaacaaTCGAGACTATACAAGGATCTACCTCAGTCGca	ATGCATcGATATCaCTCGAG	CTGGCAGAT	GGTACCCGACTACTACTACG	GTAGCATCTGTCCGCTAGCcacaaGCAGAGGCTCTGGCAGCTTTTGCcaacaATCAGCCTCGACTGTGCCTTCTAGTTGCCAGCCcacaaGCAGAGGCTCTGGCAGCTTTTGCcaacaaTCGAGACTATACAAGGATCTACCTCAGTCGcaATGCATcGATATCaCTCGAGCTGGCAGATGGTACCCGACTACTACTACG
SBSA	GTAGCATCTGTCCGCTAGC	cacaaGCAGAGGCTCTGGCAGCTTTTGCcaacaATCAGCCTCGACTGTGCCTTCTAGTTGCCAGCCcacaaGCAGAGGCTCTGGCAGCTTTTGCcaacaTATTTATTTATTTATTTGTTTGTTTGTTTTATT	ATGCATcGATATCaCTCGAG	CAGACTTAG	GGTACCCGACTACTACTACG	GTAGCATCTGTCCGCTAGCcacaaGCAGAGGCTCTGGCAGCTTTTGCcaacaATCAGCCTCGACTGTGCCTTCTAGTTGCCAGCCcacaaGCAGAGGCTCTGGCAGCTTTTGCcaacaTATTTATTTATTTATTTGTTTGTTTGTTTTATTATGCATcGATATCaCTCGAGCAGACTTAGGGTACCCGACTACTACTACG
SBSp	GTAGCATCTGTCCGCTAGC	cacaaGCAGAGGCTCTGGCAGCTTTTGCcaacaATCAGCCTCGACTGTGCCTTCTAGTTGCCAGCCcacaaGCAGAGGCTCTGGCAGCTTTTGCcaacagtcagctccgactTGTAAATAtcagcctcgact	ATGCATcGATATCaCTCGAG	GCGACATCG	GGTACCCGACTACTACTACG	GTAGCATCTGTCCGCTAGCcacaaGCAGAGGCTCTGGCAGCTTTTGCcaacaATCAGCCTCGACTGTGCCTTCTAGTTGCCAGCCcacaaGCAGAGGCTCTGGCAGCTTTTGCcaacagtcagctccgactTGTAAATAtcagcctcgactATGCATcGATATCaCTCGAGGCGACATCGGGTACCCGACTACTACTACG
SBSS	GTAGCATCTGTCCGCTAGC	cacaaGCAGAGGCTCTGGCAGCTTTTGCcaacaATCAGCCTCGACTGTGCCTTCTAGTTGCCAGCCcacaaGCAGAGGCTCTGGCAGCTTTTGCcaacacacaaGCAGAGGCTCTGGCAGCTTTTGCcaaca	ATGCATcGATATCaCTCGAG	GAGCGATTC	GGTACCCGACTACTACTACG	GTAGCATCTGTCCGCTAGCcacaaGCAGAGGCTCTGGCAGCTTTTGCcaacaATCAGCCTCGACTGTGCCTTCTAGTTGCCAGCCcacaaGCAGAGGCTCTGGCAGCTTTTGCcaacacacaaGCAGAGGCTCTGGCAGCTTTTGCcaacaATGCATcGATATCaCTCGAGGAGCGATTCGGTACCCGACTACTACTACG
SBSB	GTAGCATCTGTCCGCTAGC	cacaaGCAGAGGCTCTGGCAGCTTTTGCcaacaATCAGCCTCGACTGTGCCTTCTAGTTGCCAGCCcacaaGCAGAGGCTCTGGCAGCTTTTGCcaacaATCAGCCTCGACTGTGCCTTCTAGTTGCCAGCC	ATGCATcGATATCaCTCGAG	CACAACATG	GGTACCCGACTACTACTACG	GTAGCATCTGTCCGCTAGCcacaaGCAGAGGCTCTGGCAGCTTTTGCcaacaATCAGCCTCGACTGTGCCTTCTAGTTGCCAGCCcacaaGCAGAGGCTCTGGCAGCTTTTGCcaacaATCAGCCTCGACTGTGCCTTCTAGTTGCCAGCCATGCATcGATATCaCTCGAGCACAACATGGGTACCCGACTACTACTACG
SBBL	GTAGCATCTGTCCGCTAGC	cacaaGCAGAGGCTCTGGCAGCTTTTGCcaacaATCAGCCTCGACTGTGCCTTCTAGTTGCCAGCCATCAGCCTCGACTGTGCCTTCTAGTTGCCAGCCaTCGAGACTATACAAGGATCTACCTCAGTCGca	ATGCATcGATATCaCTCGAG	GTGGAGTTC	GGTACCCGACTACTACTACG	GTAGCATCTGTCCGCTAGCcacaaGCAGAGGCTCTGGCAGCTTTTGCcaacaATCAGCCTCGACTGTGCCTTCTAGTTGCCAGCCATCAGCCTCGACTGTGCCTTCTAGTTGCCAGCCaTCGAGACTATACAAGGATCTACCTCAGTCGcaATGCATcGATATCaCTCGAGGTGGAGTTCGGTACCCGACTACTACTACG
SBBA	GTAGCATCTGTCCGCTAGC	cacaaGCAGAGGCTCTGGCAGCTTTTGCcaacaATCAGCCTCGACTGTGCCTTCTAGTTGCCAGCCATCAGCCTCGACTGTGCCTTCTAGTTGCCAGCCTATTTATTTATTTATTTGTTTGTTTGTTTTATT	ATGCATcGATATCaCTCGAG	CACGATTCT	GGTACCCGACTACTACTACG	GTAGCATCTGTCCGCTAGCcacaaGCAGAGGCTCTGGCAGCTTTTGCcaacaATCAGCCTCGACTGTGCCTTCTAGTTGCCAGCCATCAGCCTCGACTGTGCCTTCTAGTTGCCAGCCTATTTATTTATTTATTTGTTTGTTTGTTTTATTATGCATcGATATCaCTCGAGCACGATTCTGGTACCCGACTACTACTACG
SBBp	GTAGCATCTGTCCGCTAGC	cacaaGCAGAGGCTCTGGCAGCTTTTGCcaacaATCAGCCTCGACTGTGCCTTCTAGTTGCCAGCCATCAGCCTCGACTGTGCCTTCTAGTTGCCAGCCgtcagctccgactTGTAAATAtcagcctcgact	ATGCATcGATATCaCTCGAG	GCCACACCT	GGTACCCGACTACTACTACG	GTAGCATCTGTCCGCTAGCcacaaGCAGAGGCTCTGGCAGCTTTTGCcaacaATCAGCCTCGACTGTGCCTTCTAGTTGCCAGCCATCAGCCTCGACTGTGCCTTCTAGTTGCCAGCCgtcagctccgactTGTAAATAtcagcctcgactATGCATcGATATCaCTCGAGGCCACACCTGGTACCCGACTACTACTACG
SBBS	GTAGCATCTGTCCGCTAGC	cacaaGCAGAGGCTCTGGCAGCTTTTGCcaacaATCAGCCTCGACTGTGCCTTCTAGTTGCCAGCCATCAGCCTCGACTGTGCCTTCTAGTTGCCAGCCcacaaGCAGAGGCTCTGGCAGCTTTTGCcaaca	ATGCATcGATATCaCTCGAG	CAATGATAC	GGTACCCGACTACTACTACG	GTAGCATCTGTCCGCTAGCcacaaGCAGAGGCTCTGGCAGCTTTTGCcaacaATCAGCCTCGACTGTGCCTTCTAGTTGCCAGCCATCAGCCTCGACTGTGCCTTCTAGTTGCCAGCCcacaaGCAGAGGCTCTGGCAGCTTTTGCcaacaATGCATcGATATCaCTCGAGCAATGATACGGTACCCGACTACTACTACG
SBBB	GTAGCATCTGTCCGCTAGC	cacaaGCAGAGGCTCTGGCAGCTTTTGCcaacaATCAGCCTCGACTGTGCCTTCTAGTTGCCAGCCATCAGCCTCGACTGTGCCTTCTAGTTGCCAGCCATCAGCCTCGACTGTGCCTTCTAGTTGCCAGCC	ATGCATcGATATCaCTCGAG	CAGCTGCAG	GGTACCCGACTACTACTACG	GTAGCATCTGTCCGCTAGCcacaaGCAGAGGCTCTGGCAGCTTTTGCcaacaATCAGCCTCGACTGTGCCTTCTAGTTGCCAGCCATCAGCCTCGACTGTGCCTTCTAGTTGCCAGCCATCAGCCTCGACTGTGCCTTCTAGTTGCCAGCCATGCATcGATATCaCTCGAGCAGCTGCAGGGTACCCGACTACTACTACG
BLLL	GTAGCATCTGTCCGCTAGC	ATCAGCCTCGACTGTGCCTTCTAGTTGCCAGCCaTCGAGACTATACAAGGATCTACCTCAGTCGcaaTCGAGACTATACAAGGATCTACCTCAGTCGcaaTCGAGACTATACAAGGATCTACCTCAGTCGca	ATGCATcGATATCaCTCGAG	GTCTACCTG	GGTACCCGACTACTACTACG	GTAGCATCTGTCCGCTAGCATCAGCCTCGACTGTGCCTTCTAGTTGCCAGCCaTCGAGACTATACAAGGATCTACCTCAGTCGcaaTCGAGACTATACAAGGATCTACCTCAGTCGcaaTCGAGACTATACAAGGATCTACCTCAGTCGcaATGCATcGATATCaCTCGAGGTCTACCTGGGTACCCGACTACTACTACG
BLLA	GTAGCATCTGTCCGCTAGC	ATCAGCCTCGACTGTGCCTTCTAGTTGCCAGCCaTCGAGACTATACAAGGATCTACCTCAGTCGcaaTCGAGACTATACAAGGATCTACCTCAGTCGcaTATTTATTTATTTATTTGTTTGTTTGTTTTATT	ATGCATcGATATCaCTCGAG	ATCTATGTT	GGTACCCGACTACTACTACG	GTAGCATCTGTCCGCTAGCATCAGCCTCGACTGTGCCTTCTAGTTGCCAGCCaTCGAGACTATACAAGGATCTACCTCAGTCGcaaTCGAGACTATACAAGGATCTACCTCAGTCGcaTATTTATTTATTTATTTGTTTGTTTGTTTTATTATGCATcGATATCaCTCGAGATCTATGTTGGTACCCGACTACTACTACG
BLLp	GTAGCATCTGTCCGCTAGC	ATCAGCCTCGACTGTGCCTTCTAGTTGCCAGCCaTCGAGACTATACAAGGATCTACCTCAGTCGcaaTCGAGACTATACAAGGATCTACCTCAGTCGcagtcagctccgactTGTAAATAtcagcctcgact	ATGCATcGATATCaCTCGAG	GCTACTACT	GGTACCCGACTACTACTACG	GTAGCATCTGTCCGCTAGCATCAGCCTCGACTGTGCCTTCTAGTTGCCAGCCaTCGAGACTATACAAGGATCTACCTCAGTCGcaaTCGAGACTATACAAGGATCTACCTCAGTCGcagtcagctccgactTGTAAATAtcagcctcgactATGCATcGATATCaCTCGAGGCTACTACTGGTACCCGACTACTACTACG
BLLS	GTAGCATCTGTCCGCTAGC	ATCAGCCTCGACTGTGCCTTCTAGTTGCCAGCCaTCGAGACTATACAAGGATCTACCTCAGTCGcaaTCGAGACTATACAAGGATCTACCTCAGTCGcacacaaGCAGAGGCTCTGGCAGCTTTTGCcaaca	ATGCATcGATATCaCTCGAG	AATCATTAG	GGTACCCGACTACTACTACG	GTAGCATCTGTCCGCTAGCATCAGCCTCGACTGTGCCTTCTAGTTGCCAGCCaTCGAGACTATACAAGGATCTACCTCAGTCGcaaTCGAGACTATACAAGGATCTACCTCAGTCGcacacaaGCAGAGGCTCTGGCAGCTTTTGCcaacaATGCATcGATATCaCTCGAGAATCATTAGGGTACCCGACTACTACTACG
BLLB	GTAGCATCTGTCCGCTAGC	ATCAGCCTCGACTGTGCCTTCTAGTTGCCAGCCaTCGAGACTATACAAGGATCTACCTCAGTCGcaaTCGAGACTATACAAGGATCTACCTCAGTCGcaATCAGCCTCGACTGTGCCTTCTAGTTGCCAGCC	ATGCATcGATATCaCTCGAG	GCGCGACAC	GGTACCCGACTACTACTACG	GTAGCATCTGTCCGCTAGCATCAGCCTCGACTGTGCCTTCTAGTTGCCAGCCaTCGAGACTATACAAGGATCTACCTCAGTCGcaaTCGAGACTATACAAGGATCTACCTCAGTCGcaATCAGCCTCGACTGTGCCTTCTAGTTGCCAGCCATGCATcGATATCaCTCGAGGCGCGACACGGTACCCGACTACTACTACG
BLAL	GTAGCATCTGTCCGCTAGC	ATCAGCCTCGACTGTGCCTTCTAGTTGCCAGCCaTCGAGACTATACAAGGATCTACCTCAGTCGcaTATTTATTTATTTATTTGTTTGTTTGTTTTATTaTCGAGACTATACAAGGATCTACCTCAGTCGca	ATGCATcGATATCaCTCGAG	GACCTCGGA	GGTACCCGACTACTACTACG	GTAGCATCTGTCCGCTAGCATCAGCCTCGACTGTGCCTTCTAGTTGCCAGCCaTCGAGACTATACAAGGATCTACCTCAGTCGcaTATTTATTTATTTATTTGTTTGTTTGTTTTATTaTCGAGACTATACAAGGATCTACCTCAGTCGcaATGCATcGATATCaCTCGAGGACCTCGGAGGTACCCGACTACTACTACG
BLAA	GTAGCATCTGTCCGCTAGC	ATCAGCCTCGACTGTGCCTTCTAGTTGCCAGCCaTCGAGACTATACAAGGATCTACCTCAGTCGcaTATTTATTTATTTATTTGTTTGTTTGTTTTATTTATTTATTTATTTATTTGTTTGTTTGTTTTATT	ATGCATcGATATCaCTCGAG	GCCTATAAG	GGTACCCGACTACTACTACG	GTAGCATCTGTCCGCTAGCATCAGCCTCGACTGTGCCTTCTAGTTGCCAGCCaTCGAGACTATACAAGGATCTACCTCAGTCGcaTATTTATTTATTTATTTGTTTGTTTGTTTTATTTATTTATTTATTTATTTGTTTGTTTGTTTTATTATGCATcGATATCaCTCGAGGCCTATAAGGGTACCCGACTACTACTACG
BLAp	GTAGCATCTGTCCGCTAGC	ATCAGCCTCGACTGTGCCTTCTAGTTGCCAGCCaTCGAGACTATACAAGGATCTACCTCAGTCGcaTATTTATTTATTTATTTGTTTGTTTGTTTTATTgtcagctccgactTGTAAATAtcagcctcgact	ATGCATcGATATCaCTCGAG	GCAACTCTT	GGTACCCGACTACTACTACG	GTAGCATCTGTCCGCTAGCATCAGCCTCGACTGTGCCTTCTAGTTGCCAGCCaTCGAGACTATACAAGGATCTACCTCAGTCGcaTATTTATTTATTTATTTGTTTGTTTGTTTTATTgtcagctccgactTGTAAATAtcagcctcgactATGCATcGATATCaCTCGAGGCAACTCTTGGTACCCGACTACTACTACG
BLAS	GTAGCATCTGTCCGCTAGC	ATCAGCCTCGACTGTGCCTTCTAGTTGCCAGCCaTCGAGACTATACAAGGATCTACCTCAGTCGcaTATTTATTTATTTATTTGTTTGTTTGTTTTATTcacaaGCAGAGGCTCTGGCAGCTTTTGCcaaca	ATGCATcGATATCaCTCGAG	GAGGTTGTC	GGTACCCGACTACTACTACG	GTAGCATCTGTCCGCTAGCATCAGCCTCGACTGTGCCTTCTAGTTGCCAGCCaTCGAGACTATACAAGGATCTACCTCAGTCGcaTATTTATTTATTTATTTGTTTGTTTGTTTTATTcacaaGCAGAGGCTCTGGCAGCTTTTGCcaacaATGCATcGATATCaCTCGAGGAGGTTGTCGGTACCCGACTACTACTACG
BLAB	GTAGCATCTGTCCGCTAGC	ATCAGCCTCGACTGTGCCTTCTAGTTGCCAGCCaTCGAGACTATACAAGGATCTACCTCAGTCGcaTATTTATTTATTTATTTGTTTGTTTGTTTTATTATCAGCCTCGACTGTGCCTTCTAGTTGCCAGCC	ATGCATcGATATCaCTCGAG	CTCACATAC	GGTACCCGACTACTACTACG	GTAGCATCTGTCCGCTAGCATCAGCCTCGACTGTGCCTTCTAGTTGCCAGCCaTCGAGACTATACAAGGATCTACCTCAGTCGcaTATTTATTTATTTATTTGTTTGTTTGTTTTATTATCAGCCTCGACTGTGCCTTCTAGTTGCCAGCCATGCATcGATATCaCTCGAGCTCACATACGGTACCCGACTACTACTACG
BLpL	GTAGCATCTGTCCGCTAGC	ATCAGCCTCGACTGTGCCTTCTAGTTGCCAGCCaTCGAGACTATACAAGGATCTACCTCAGTCGcagtcagctccgactTGTAAATAtcagcctcgactaTCGAGACTATACAAGGATCTACCTCAGTCGca	ATGCATcGATATCaCTCGAG	GGTGCTCTC	GGTACCCGACTACTACTACG	GTAGCATCTGTCCGCTAGCATCAGCCTCGACTGTGCCTTCTAGTTGCCAGCCaTCGAGACTATACAAGGATCTACCTCAGTCGcagtcagctccgactTGTAAATAtcagcctcgactaTCGAGACTATACAAGGATCTACCTCAGTCGcaATGCATcGATATCaCTCGAGGGTGCTCTCGGTACCCGACTACTACTACG
BLpA	GTAGCATCTGTCCGCTAGC	ATCAGCCTCGACTGTGCCTTCTAGTTGCCAGCCaTCGAGACTATACAAGGATCTACCTCAGTCGcagtcagctccgactTGTAAATAtcagcctcgactTATTTATTTATTTATTTGTTTGTTTGTTTTATT	ATGCATcGATATCaCTCGAG	AGCTACCTT	GGTACCCGACTACTACTACG	GTAGCATCTGTCCGCTAGCATCAGCCTCGACTGTGCCTTCTAGTTGCCAGCCaTCGAGACTATACAAGGATCTACCTCAGTCGcagtcagctccgactTGTAAATAtcagcctcgactTATTTATTTATTTATTTGTTTGTTTGTTTTATTATGCATcGATATCaCTCGAGAGCTACCTTGGTACCCGACTACTACTACG
BLpp	GTAGCATCTGTCCGCTAGC	ATCAGCCTCGACTGTGCCTTCTAGTTGCCAGCCaTCGAGACTATACAAGGATCTACCTCAGTCGcagtcagctccgactTGTAAATAtcagcctcgactgtcagctccgactTGTAAATAtcagcctcgact	ATGCATcGATATCaCTCGAG	ACCGCGATG	GGTACCCGACTACTACTACG	GTAGCATCTGTCCGCTAGCATCAGCCTCGACTGTGCCTTCTAGTTGCCAGCCaTCGAGACTATACAAGGATCTACCTCAGTCGcagtcagctccgactTGTAAATAtcagcctcgactgtcagctccgactTGTAAATAtcagcctcgactATGCATcGATATCaCTCGAGACCGCGATGGGTACCCGACTACTACTACG
BLpS	GTAGCATCTGTCCGCTAGC	ATCAGCCTCGACTGTGCCTTCTAGTTGCCAGCCaTCGAGACTATACAAGGATCTACCTCAGTCGcagtcagctccgactTGTAAATAtcagcctcgactcacaaGCAGAGGCTCTGGCAGCTTTTGCcaaca	ATGCATcGATATCaCTCGAG	TACTTAATC	GGTACCCGACTACTACTACG	GTAGCATCTGTCCGCTAGCATCAGCCTCGACTGTGCCTTCTAGTTGCCAGCCaTCGAGACTATACAAGGATCTACCTCAGTCGcagtcagctccgactTGTAAATAtcagcctcgactcacaaGCAGAGGCTCTGGCAGCTTTTGCcaacaATGCATcGATATCaCTCGAGTACTTAATCGGTACCCGACTACTACTACG
BLpB	GTAGCATCTGTCCGCTAGC	ATCAGCCTCGACTGTGCCTTCTAGTTGCCAGCCaTCGAGACTATACAAGGATCTACCTCAGTCGcagtcagctccgactTGTAAATAtcagcctcgactATCAGCCTCGACTGTGCCTTCTAGTTGCCAGCC	ATGCATcGATATCaCTCGAG	ACGCGGTAT	GGTACCCGACTACTACTACG	GTAGCATCTGTCCGCTAGCATCAGCCTCGACTGTGCCTTCTAGTTGCCAGCCaTCGAGACTATACAAGGATCTACCTCAGTCGcagtcagctccgactTGTAAATAtcagcctcgactATCAGCCTCGACTGTGCCTTCTAGTTGCCAGCCATGCATcGATATCaCTCGAGACGCGGTATGGTACCCGACTACTACTACG
BLSL	GTAGCATCTGTCCGCTAGC	ATCAGCCTCGACTGTGCCTTCTAGTTGCCAGCCaTCGAGACTATACAAGGATCTACCTCAGTCGcacacaaGCAGAGGCTCTGGCAGCTTTTGCcaacaaTCGAGACTATACAAGGATCTACCTCAGTCGca	ATGCATcGATATCaCTCGAG	AATGCTGAT	GGTACCCGACTACTACTACG	GTAGCATCTGTCCGCTAGCATCAGCCTCGACTGTGCCTTCTAGTTGCCAGCCaTCGAGACTATACAAGGATCTACCTCAGTCGcacacaaGCAGAGGCTCTGGCAGCTTTTGCcaacaaTCGAGACTATACAAGGATCTACCTCAGTCGcaATGCATcGATATCaCTCGAGAATGCTGATGGTACCCGACTACTACTACG
BLSA	GTAGCATCTGTCCGCTAGC	ATCAGCCTCGACTGTGCCTTCTAGTTGCCAGCCaTCGAGACTATACAAGGATCTACCTCAGTCGcacacaaGCAGAGGCTCTGGCAGCTTTTGCcaacaTATTTATTTATTTATTTGTTTGTTTGTTTTATT	ATGCATcGATATCaCTCGAG	CATAGATAC	GGTACCCGACTACTACTACG	GTAGCATCTGTCCGCTAGCATCAGCCTCGACTGTGCCTTCTAGTTGCCAGCCaTCGAGACTATACAAGGATCTACCTCAGTCGcacacaaGCAGAGGCTCTGGCAGCTTTTGCcaacaTATTTATTTATTTATTTGTTTGTTTGTTTTATTATGCATcGATATCaCTCGAGCATAGATACGGTACCCGACTACTACTACG
BLSp	GTAGCATCTGTCCGCTAGC	ATCAGCCTCGACTGTGCCTTCTAGTTGCCAGCCaTCGAGACTATACAAGGATCTACCTCAGTCGcacacaaGCAGAGGCTCTGGCAGCTTTTGCcaacagtcagctccgactTGTAAATAtcagcctcgact	ATGCATcGATATCaCTCGAG	CGCTATCTG	GGTACCCGACTACTACTACG	GTAGCATCTGTCCGCTAGCATCAGCCTCGACTGTGCCTTCTAGTTGCCAGCCaTCGAGACTATACAAGGATCTACCTCAGTCGcacacaaGCAGAGGCTCTGGCAGCTTTTGCcaacagtcagctccgactTGTAAATAtcagcctcgactATGCATcGATATCaCTCGAGCGCTATCTGGGTACCCGACTACTACTACG
BLSS	GTAGCATCTGTCCGCTAGC	ATCAGCCTCGACTGTGCCTTCTAGTTGCCAGCCaTCGAGACTATACAAGGATCTACCTCAGTCGcacacaaGCAGAGGCTCTGGCAGCTTTTGCcaacacacaaGCAGAGGCTCTGGCAGCTTTTGCcaaca	ATGCATcGATATCaCTCGAG	CAGGCCTAG	GGTACCCGACTACTACTACG	GTAGCATCTGTCCGCTAGCATCAGCCTCGACTGTGCCTTCTAGTTGCCAGCCaTCGAGACTATACAAGGATCTACCTCAGTCGcacacaaGCAGAGGCTCTGGCAGCTTTTGCcaacacacaaGCAGAGGCTCTGGCAGCTTTTGCcaacaATGCATcGATATCaCTCGAGCAGGCCTAGGGTACCCGACTACTACTACG
BLSB	GTAGCATCTGTCCGCTAGC	ATCAGCCTCGACTGTGCCTTCTAGTTGCCAGCCaTCGAGACTATACAAGGATCTACCTCAGTCGcacacaaGCAGAGGCTCTGGCAGCTTTTGCcaacaATCAGCCTCGACTGTGCCTTCTAGTTGCCAGCC	ATGCATcGATATCaCTCGAG	CGGTGGTAT	GGTACCCGACTACTACTACG	GTAGCATCTGTCCGCTAGCATCAGCCTCGACTGTGCCTTCTAGTTGCCAGCCaTCGAGACTATACAAGGATCTACCTCAGTCGcacacaaGCAGAGGCTCTGGCAGCTTTTGCcaacaATCAGCCTCGACTGTGCCTTCTAGTTGCCAGCCATGCATcGATATCaCTCGAGCGGTGGTATGGTACCCGACTACTACTACG
BLBL	GTAGCATCTGTCCGCTAGC	ATCAGCCTCGACTGTGCCTTCTAGTTGCCAGCCaTCGAGACTATACAAGGATCTACCTCAGTCGcaATCAGCCTCGACTGTGCCTTCTAGTTGCCAGCCaTCGAGACTATACAAGGATCTACCTCAGTCGca	ATGCATcGATATCaCTCGAG	CAGAGTCAC	GGTACCCGACTACTACTACG	GTAGCATCTGTCCGCTAGCATCAGCCTCGACTGTGCCTTCTAGTTGCCAGCCaTCGAGACTATACAAGGATCTACCTCAGTCGcaATCAGCCTCGACTGTGCCTTCTAGTTGCCAGCCaTCGAGACTATACAAGGATCTACCTCAGTCGcaATGCATcGATATCaCTCGAGCAGAGTCACGGTACCCGACTACTACTACG
BLBA	GTAGCATCTGTCCGCTAGC	ATCAGCCTCGACTGTGCCTTCTAGTTGCCAGCCaTCGAGACTATACAAGGATCTACCTCAGTCGcaATCAGCCTCGACTGTGCCTTCTAGTTGCCAGCCTATTTATTTATTTATTTGTTTGTTTGTTTTATT	ATGCATcGATATCaCTCGAG	GTTCGAGGT	GGTACCCGACTACTACTACG	GTAGCATCTGTCCGCTAGCATCAGCCTCGACTGTGCCTTCTAGTTGCCAGCCaTCGAGACTATACAAGGATCTACCTCAGTCGcaATCAGCCTCGACTGTGCCTTCTAGTTGCCAGCCTATTTATTTATTTATTTGTTTGTTTGTTTTATTATGCATcGATATCaCTCGAGGTTCGAGGTGGTACCCGACTACTACTACG
BLBp	GTAGCATCTGTCCGCTAGC	ATCAGCCTCGACTGTGCCTTCTAGTTGCCAGCCaTCGAGACTATACAAGGATCTACCTCAGTCGcaATCAGCCTCGACTGTGCCTTCTAGTTGCCAGCCgtcagctccgactTGTAAATAtcagcctcgact	ATGCATcGATATCaCTCGAG	CCAAGACAC	GGTACCCGACTACTACTACG	GTAGCATCTGTCCGCTAGCATCAGCCTCGACTGTGCCTTCTAGTTGCCAGCCaTCGAGACTATACAAGGATCTACCTCAGTCGcaATCAGCCTCGACTGTGCCTTCTAGTTGCCAGCCgtcagctccgactTGTAAATAtcagcctcgactATGCATcGATATCaCTCGAGCCAAGACACGGTACCCGACTACTACTACG
BLBS	GTAGCATCTGTCCGCTAGC	ATCAGCCTCGACTGTGCCTTCTAGTTGCCAGCCaTCGAGACTATACAAGGATCTACCTCAGTCGcaATCAGCCTCGACTGTGCCTTCTAGTTGCCAGCCcacaaGCAGAGGCTCTGGCAGCTTTTGCcaaca	ATGCATcGATATCaCTCGAG	AGGCCGTGC	GGTACCCGACTACTACTACG	GTAGCATCTGTCCGCTAGCATCAGCCTCGACTGTGCCTTCTAGTTGCCAGCCaTCGAGACTATACAAGGATCTACCTCAGTCGcaATCAGCCTCGACTGTGCCTTCTAGTTGCCAGCCcacaaGCAGAGGCTCTGGCAGCTTTTGCcaacaATGCATcGATATCaCTCGAGAGGCCGTGCGGTACCCGACTACTACTACG
BLBB	GTAGCATCTGTCCGCTAGC	ATCAGCCTCGACTGTGCCTTCTAGTTGCCAGCCaTCGAGACTATACAAGGATCTACCTCAGTCGcaATCAGCCTCGACTGTGCCTTCTAGTTGCCAGCCATCAGCCTCGACTGTGCCTTCTAGTTGCCAGCC	ATGCATcGATATCaCTCGAG	TCCTCCGTT	GGTACCCGACTACTACTACG	GTAGCATCTGTCCGCTAGCATCAGCCTCGACTGTGCCTTCTAGTTGCCAGCCaTCGAGACTATACAAGGATCTACCTCAGTCGcaATCAGCCTCGACTGTGCCTTCTAGTTGCCAGCCATCAGCCTCGACTGTGCCTTCTAGTTGCCAGCCATGCATcGATATCaCTCGAGTCCTCCGTTGGTACCCGACTACTACTACG
BALL	GTAGCATCTGTCCGCTAGC	ATCAGCCTCGACTGTGCCTTCTAGTTGCCAGCCTATTTATTTATTTATTTGTTTGTTTGTTTTATTaTCGAGACTATACAAGGATCTACCTCAGTCGcaaTCGAGACTATACAAGGATCTACCTCAGTCGca	ATGCATcGATATCaCTCGAG	CAAGACTCA	GGTACCCGACTACTACTACG	GTAGCATCTGTCCGCTAGCATCAGCCTCGACTGTGCCTTCTAGTTGCCAGCCTATTTATTTATTTATTTGTTTGTTTGTTTTATTaTCGAGACTATACAAGGATCTACCTCAGTCGcaaTCGAGACTATACAAGGATCTACCTCAGTCGcaATGCATcGATATCaCTCGAGCAAGACTCAGGTACCCGACTACTACTACG
BALA	GTAGCATCTGTCCGCTAGC	ATCAGCCTCGACTGTGCCTTCTAGTTGCCAGCCTATTTATTTATTTATTTGTTTGTTTGTTTTATTaTCGAGACTATACAAGGATCTACCTCAGTCGcaTATTTATTTATTTATTTGTTTGTTTGTTTTATT	ATGCATcGATATCaCTCGAG	TCATGGTCT	GGTACCCGACTACTACTACG	GTAGCATCTGTCCGCTAGCATCAGCCTCGACTGTGCCTTCTAGTTGCCAGCCTATTTATTTATTTATTTGTTTGTTTGTTTTATTaTCGAGACTATACAAGGATCTACCTCAGTCGcaTATTTATTTATTTATTTGTTTGTTTGTTTTATTATGCATcGATATCaCTCGAGTCATGGTCTGGTACCCGACTACTACTACG
BALp	GTAGCATCTGTCCGCTAGC	ATCAGCCTCGACTGTGCCTTCTAGTTGCCAGCCTATTTATTTATTTATTTGTTTGTTTGTTTTATTaTCGAGACTATACAAGGATCTACCTCAGTCGcagtcagctccgactTGTAAATAtcagcctcgact	ATGCATcGATATCaCTCGAG	CAACGCCTC	GGTACCCGACTACTACTACG	GTAGCATCTGTCCGCTAGCATCAGCCTCGACTGTGCCTTCTAGTTGCCAGCCTATTTATTTATTTATTTGTTTGTTTGTTTTATTaTCGAGACTATACAAGGATCTACCTCAGTCGcagtcagctccgactTGTAAATAtcagcctcgactATGCATcGATATCaCTCGAGCAACGCCTCGGTACCCGACTACTACTACG
BALS	GTAGCATCTGTCCGCTAGC	ATCAGCCTCGACTGTGCCTTCTAGTTGCCAGCCTATTTATTTATTTATTTGTTTGTTTGTTTTATTaTCGAGACTATACAAGGATCTACCTCAGTCGcacacaaGCAGAGGCTCTGGCAGCTTTTGCcaaca	ATGCATcGATATCaCTCGAG	ATGGCGGTT	GGTACCCGACTACTACTACG	GTAGCATCTGTCCGCTAGCATCAGCCTCGACTGTGCCTTCTAGTTGCCAGCCTATTTATTTATTTATTTGTTTGTTTGTTTTATTaTCGAGACTATACAAGGATCTACCTCAGTCGcacacaaGCAGAGGCTCTGGCAGCTTTTGCcaacaATGCATcGATATCaCTCGAGATGGCGGTTGGTACCCGACTACTACTACG
BALB	GTAGCATCTGTCCGCTAGC	ATCAGCCTCGACTGTGCCTTCTAGTTGCCAGCCTATTTATTTATTTATTTGTTTGTTTGTTTTATTaTCGAGACTATACAAGGATCTACCTCAGTCGcaATCAGCCTCGACTGTGCCTTCTAGTTGCCAGCC	ATGCATcGATATCaCTCGAG	ATGATCGAT	GGTACCCGACTACTACTACG	GTAGCATCTGTCCGCTAGCATCAGCCTCGACTGTGCCTTCTAGTTGCCAGCCTATTTATTTATTTATTTGTTTGTTTGTTTTATTaTCGAGACTATACAAGGATCTACCTCAGTCGcaATCAGCCTCGACTGTGCCTTCTAGTTGCCAGCCATGCATcGATATCaCTCGAGATGATCGATGGTACCCGACTACTACTACG
BAAL	GTAGCATCTGTCCGCTAGC	ATCAGCCTCGACTGTGCCTTCTAGTTGCCAGCCTATTTATTTATTTATTTGTTTGTTTGTTTTATTTATTTATTTATTTATTTGTTTGTTTGTTTTATTaTCGAGACTATACAAGGATCTACCTCAGTCGca	ATGCATcGATATCaCTCGAG	AAGACGCAG	GGTACCCGACTACTACTACG	GTAGCATCTGTCCGCTAGCATCAGCCTCGACTGTGCCTTCTAGTTGCCAGCCTATTTATTTATTTATTTGTTTGTTTGTTTTATTTATTTATTTATTTATTTGTTTGTTTGTTTTATTaTCGAGACTATACAAGGATCTACCTCAGTCGcaATGCATcGATATCaCTCGAGAAGACGCAGGGTACCCGACTACTACTACG
BAAA	GTAGCATCTGTCCGCTAGC	ATCAGCCTCGACTGTGCCTTCTAGTTGCCAGCCTATTTATTTATTTATTTGTTTGTTTGTTTTATTTATTTATTTATTTATTTGTTTGTTTGTTTTATTTATTTATTTATTTATTTGTTTGTTTGTTTTATT	ATGCATcGATATCaCTCGAG	GCAAGTTCA	GGTACCCGACTACTACTACG	GTAGCATCTGTCCGCTAGCATCAGCCTCGACTGTGCCTTCTAGTTGCCAGCCTATTTATTTATTTATTTGTTTGTTTGTTTTATTTATTTATTTATTTATTTGTTTGTTTGTTTTATTTATTTATTTATTTATTTGTTTGTTTGTTTTATTATGCATcGATATCaCTCGAGGCAAGTTCAGGTACCCGACTACTACTACG
BAAp	GTAGCATCTGTCCGCTAGC	ATCAGCCTCGACTGTGCCTTCTAGTTGCCAGCCTATTTATTTATTTATTTGTTTGTTTGTTTTATTTATTTATTTATTTATTTGTTTGTTTGTTTTATTgtcagctccgactTGTAAATAtcagcctcgact	ATGCATcGATATCaCTCGAG	CGTCCGTGT	GGTACCCGACTACTACTACG	GTAGCATCTGTCCGCTAGCATCAGCCTCGACTGTGCCTTCTAGTTGCCAGCCTATTTATTTATTTATTTGTTTGTTTGTTTTATTTATTTATTTATTTATTTGTTTGTTTGTTTTATTgtcagctccgactTGTAAATAtcagcctcgactATGCATcGATATCaCTCGAGCGTCCGTGTGGTACCCGACTACTACTACG
BAAS	GTAGCATCTGTCCGCTAGC	ATCAGCCTCGACTGTGCCTTCTAGTTGCCAGCCTATTTATTTATTTATTTGTTTGTTTGTTTTATTTATTTATTTATTTATTTGTTTGTTTGTTTTATTcacaaGCAGAGGCTCTGGCAGCTTTTGCcaaca	ATGCATcGATATCaCTCGAG	CCGCGATAG	GGTACCCGACTACTACTACG	GTAGCATCTGTCCGCTAGCATCAGCCTCGACTGTGCCTTCTAGTTGCCAGCCTATTTATTTATTTATTTGTTTGTTTGTTTTATTTATTTATTTATTTATTTGTTTGTTTGTTTTATTcacaaGCAGAGGCTCTGGCAGCTTTTGCcaacaATGCATcGATATCaCTCGAGCCGCGATAGGGTACCCGACTACTACTACG
BAAB	GTAGCATCTGTCCGCTAGC	ATCAGCCTCGACTGTGCCTTCTAGTTGCCAGCCTATTTATTTATTTATTTGTTTGTTTGTTTTATTTATTTATTTATTTATTTGTTTGTTTGTTTTATTATCAGCCTCGACTGTGCCTTCTAGTTGCCAGCC	ATGCATcGATATCaCTCGAG	GGCCAATCG	GGTACCCGACTACTACTACG	GTAGCATCTGTCCGCTAGCATCAGCCTCGACTGTGCCTTCTAGTTGCCAGCCTATTTATTTATTTATTTGTTTGTTTGTTTTATTTATTTATTTATTTATTTGTTTGTTTGTTTTATTATCAGCCTCGACTGTGCCTTCTAGTTGCCAGCCATGCATcGATATCaCTCGAGGGCCAATCGGGTACCCGACTACTACTACG
BApL	GTAGCATCTGTCCGCTAGC	ATCAGCCTCGACTGTGCCTTCTAGTTGCCAGCCTATTTATTTATTTATTTGTTTGTTTGTTTTATTgtcagctccgactTGTAAATAtcagcctcgactaTCGAGACTATACAAGGATCTACCTCAGTCGca	ATGCATcGATATCaCTCGAG	AGCATCCTT	GGTACCCGACTACTACTACG	GTAGCATCTGTCCGCTAGCATCAGCCTCGACTGTGCCTTCTAGTTGCCAGCCTATTTATTTATTTATTTGTTTGTTTGTTTTATTgtcagctccgactTGTAAATAtcagcctcgactaTCGAGACTATACAAGGATCTACCTCAGTCGcaATGCATcGATATCaCTCGAGAGCATCCTTGGTACCCGACTACTACTACG
BApA	GTAGCATCTGTCCGCTAGC	ATCAGCCTCGACTGTGCCTTCTAGTTGCCAGCCTATTTATTTATTTATTTGTTTGTTTGTTTTATTgtcagctccgactTGTAAATAtcagcctcgactTATTTATTTATTTATTTGTTTGTTTGTTTTATT	ATGCATcGATATCaCTCGAG	TGCTGCGTC	GGTACCCGACTACTACTACG	GTAGCATCTGTCCGCTAGCATCAGCCTCGACTGTGCCTTCTAGTTGCCAGCCTATTTATTTATTTATTTGTTTGTTTGTTTTATTgtcagctccgactTGTAAATAtcagcctcgactTATTTATTTATTTATTTGTTTGTTTGTTTTATTATGCATcGATATCaCTCGAGTGCTGCGTCGGTACCCGACTACTACTACG
BApp	GTAGCATCTGTCCGCTAGC	ATCAGCCTCGACTGTGCCTTCTAGTTGCCAGCCTATTTATTTATTTATTTGTTTGTTTGTTTTATTgtcagctccgactTGTAAATAtcagcctcgactgtcagctccgactTGTAAATAtcagcctcgact	ATGCATcGATATCaCTCGAG	TGTCTGCCA	GGTACCCGACTACTACTACG	GTAGCATCTGTCCGCTAGCATCAGCCTCGACTGTGCCTTCTAGTTGCCAGCCTATTTATTTATTTATTTGTTTGTTTGTTTTATTgtcagctccgactTGTAAATAtcagcctcgactgtcagctccgactTGTAAATAtcagcctcgactATGCATcGATATCaCTCGAGTGTCTGCCAGGTACCCGACTACTACTACG
BApS	GTAGCATCTGTCCGCTAGC	ATCAGCCTCGACTGTGCCTTCTAGTTGCCAGCCTATTTATTTATTTATTTGTTTGTTTGTTTTATTgtcagctccgactTGTAAATAtcagcctcgactcacaaGCAGAGGCTCTGGCAGCTTTTGCcaaca	ATGCATcGATATCaCTCGAG	GCGCAACAT	GGTACCCGACTACTACTACG	GTAGCATCTGTCCGCTAGCATCAGCCTCGACTGTGCCTTCTAGTTGCCAGCCTATTTATTTATTTATTTGTTTGTTTGTTTTATTgtcagctccgactTGTAAATAtcagcctcgactcacaaGCAGAGGCTCTGGCAGCTTTTGCcaacaATGCATcGATATCaCTCGAGGCGCAACATGGTACCCGACTACTACTACG
BApB	GTAGCATCTGTCCGCTAGC	ATCAGCCTCGACTGTGCCTTCTAGTTGCCAGCCTATTTATTTATTTATTTGTTTGTTTGTTTTATTgtcagctccgactTGTAAATAtcagcctcgactATCAGCCTCGACTGTGCCTTCTAGTTGCCAGCC	ATGCATcGATATCaCTCGAG	CGTGATCGG	GGTACCCGACTACTACTACG	GTAGCATCTGTCCGCTAGCATCAGCCTCGACTGTGCCTTCTAGTTGCCAGCCTATTTATTTATTTATTTGTTTGTTTGTTTTATTgtcagctccgactTGTAAATAtcagcctcgactATCAGCCTCGACTGTGCCTTCTAGTTGCCAGCCATGCATcGATATCaCTCGAGCGTGATCGGGGTACCCGACTACTACTACG
BASL	GTAGCATCTGTCCGCTAGC	ATCAGCCTCGACTGTGCCTTCTAGTTGCCAGCCTATTTATTTATTTATTTGTTTGTTTGTTTTATTcacaaGCAGAGGCTCTGGCAGCTTTTGCcaacaaTCGAGACTATACAAGGATCTACCTCAGTCGca	ATGCATcGATATCaCTCGAG	TGCATCGAA	GGTACCCGACTACTACTACG	GTAGCATCTGTCCGCTAGCATCAGCCTCGACTGTGCCTTCTAGTTGCCAGCCTATTTATTTATTTATTTGTTTGTTTGTTTTATTcacaaGCAGAGGCTCTGGCAGCTTTTGCcaacaaTCGAGACTATACAAGGATCTACCTCAGTCGcaATGCATcGATATCaCTCGAGTGCATCGAAGGTACCCGACTACTACTACG
BASA	GTAGCATCTGTCCGCTAGC	ATCAGCCTCGACTGTGCCTTCTAGTTGCCAGCCTATTTATTTATTTATTTGTTTGTTTGTTTTATTcacaaGCAGAGGCTCTGGCAGCTTTTGCcaacaTATTTATTTATTTATTTGTTTGTTTGTTTTATT	ATGCATcGATATCaCTCGAG	TCCGCCGAT	GGTACCCGACTACTACTACG	GTAGCATCTGTCCGCTAGCATCAGCCTCGACTGTGCCTTCTAGTTGCCAGCCTATTTATTTATTTATTTGTTTGTTTGTTTTATTcacaaGCAGAGGCTCTGGCAGCTTTTGCcaacaTATTTATTTATTTATTTGTTTGTTTGTTTTATTATGCATcGATATCaCTCGAGTCCGCCGATGGTACCCGACTACTACTACG
BASp	GTAGCATCTGTCCGCTAGC	ATCAGCCTCGACTGTGCCTTCTAGTTGCCAGCCTATTTATTTATTTATTTGTTTGTTTGTTTTATTcacaaGCAGAGGCTCTGGCAGCTTTTGCcaacagtcagctccgactTGTAAATAtcagcctcgact	ATGCATcGATATCaCTCGAG	CATCGGAGT	GGTACCCGACTACTACTACG	GTAGCATCTGTCCGCTAGCATCAGCCTCGACTGTGCCTTCTAGTTGCCAGCCTATTTATTTATTTATTTGTTTGTTTGTTTTATTcacaaGCAGAGGCTCTGGCAGCTTTTGCcaacagtcagctccgactTGTAAATAtcagcctcgactATGCATcGATATCaCTCGAGCATCGGAGTGGTACCCGACTACTACTACG
BASS	GTAGCATCTGTCCGCTAGC	ATCAGCCTCGACTGTGCCTTCTAGTTGCCAGCCTATTTATTTATTTATTTGTTTGTTTGTTTTATTcacaaGCAGAGGCTCTGGCAGCTTTTGCcaacacacaaGCAGAGGCTCTGGCAGCTTTTGCcaaca	ATGCATcGATATCaCTCGAG	TGCCTGTCA	GGTACCCGACTACTACTACG	GTAGCATCTGTCCGCTAGCATCAGCCTCGACTGTGCCTTCTAGTTGCCAGCCTATTTATTTATTTATTTGTTTGTTTGTTTTATTcacaaGCAGAGGCTCTGGCAGCTTTTGCcaacacacaaGCAGAGGCTCTGGCAGCTTTTGCcaacaATGCATcGATATCaCTCGAGTGCCTGTCAGGTACCCGACTACTACTACG
BASB	GTAGCATCTGTCCGCTAGC	ATCAGCCTCGACTGTGCCTTCTAGTTGCCAGCCTATTTATTTATTTATTTGTTTGTTTGTTTTATTcacaaGCAGAGGCTCTGGCAGCTTTTGCcaacaATCAGCCTCGACTGTGCCTTCTAGTTGCCAGCC	ATGCATcGATATCaCTCGAG	CCTTATTAG	GGTACCCGACTACTACTACG	GTAGCATCTGTCCGCTAGCATCAGCCTCGACTGTGCCTTCTAGTTGCCAGCCTATTTATTTATTTATTTGTTTGTTTGTTTTATTcacaaGCAGAGGCTCTGGCAGCTTTTGCcaacaATCAGCCTCGACTGTGCCTTCTAGTTGCCAGCCATGCATcGATATCaCTCGAGCCTTATTAGGGTACCCGACTACTACTACG
BABL	GTAGCATCTGTCCGCTAGC	ATCAGCCTCGACTGTGCCTTCTAGTTGCCAGCCTATTTATTTATTTATTTGTTTGTTTGTTTTATTATCAGCCTCGACTGTGCCTTCTAGTTGCCAGCCaTCGAGACTATACAAGGATCTACCTCAGTCGca	ATGCATcGATATCaCTCGAG	TATCGTCAC	GGTACCCGACTACTACTACG	GTAGCATCTGTCCGCTAGCATCAGCCTCGACTGTGCCTTCTAGTTGCCAGCCTATTTATTTATTTATTTGTTTGTTTGTTTTATTATCAGCCTCGACTGTGCCTTCTAGTTGCCAGCCaTCGAGACTATACAAGGATCTACCTCAGTCGcaATGCATcGATATCaCTCGAGTATCGTCACGGTACCCGACTACTACTACG
BABA	GTAGCATCTGTCCGCTAGC	ATCAGCCTCGACTGTGCCTTCTAGTTGCCAGCCTATTTATTTATTTATTTGTTTGTTTGTTTTATTATCAGCCTCGACTGTGCCTTCTAGTTGCCAGCCTATTTATTTATTTATTTGTTTGTTTGTTTTATT	ATGCATcGATATCaCTCGAG	CTATAAGCG	GGTACCCGACTACTACTACG	GTAGCATCTGTCCGCTAGCATCAGCCTCGACTGTGCCTTCTAGTTGCCAGCCTATTTATTTATTTATTTGTTTGTTTGTTTTATTATCAGCCTCGACTGTGCCTTCTAGTTGCCAGCCTATTTATTTATTTATTTGTTTGTTTGTTTTATTATGCATcGATATCaCTCGAGCTATAAGCGGGTACCCGACTACTACTACG
BABp	GTAGCATCTGTCCGCTAGC	ATCAGCCTCGACTGTGCCTTCTAGTTGCCAGCCTATTTATTTATTTATTTGTTTGTTTGTTTTATTATCAGCCTCGACTGTGCCTTCTAGTTGCCAGCCgtcagctccgactTGTAAATAtcagcctcgact	ATGCATcGATATCaCTCGAG	TGGCTTAGA	GGTACCCGACTACTACTACG	GTAGCATCTGTCCGCTAGCATCAGCCTCGACTGTGCCTTCTAGTTGCCAGCCTATTTATTTATTTATTTGTTTGTTTGTTTTATTATCAGCCTCGACTGTGCCTTCTAGTTGCCAGCCgtcagctccgactTGTAAATAtcagcctcgactATGCATcGATATCaCTCGAGTGGCTTAGAGGTACCCGACTACTACTACG
BABS	GTAGCATCTGTCCGCTAGC	ATCAGCCTCGACTGTGCCTTCTAGTTGCCAGCCTATTTATTTATTTATTTGTTTGTTTGTTTTATTATCAGCCTCGACTGTGCCTTCTAGTTGCCAGCCcacaaGCAGAGGCTCTGGCAGCTTTTGCcaaca	ATGCATcGATATCaCTCGAG	AATGGAACA	GGTACCCGACTACTACTACG	GTAGCATCTGTCCGCTAGCATCAGCCTCGACTGTGCCTTCTAGTTGCCAGCCTATTTATTTATTTATTTGTTTGTTTGTTTTATTATCAGCCTCGACTGTGCCTTCTAGTTGCCAGCCcacaaGCAGAGGCTCTGGCAGCTTTTGCcaacaATGCATcGATATCaCTCGAGAATGGAACAGGTACCCGACTACTACTACG
BABB	GTAGCATCTGTCCGCTAGC	ATCAGCCTCGACTGTGCCTTCTAGTTGCCAGCCTATTTATTTATTTATTTGTTTGTTTGTTTTATTATCAGCCTCGACTGTGCCTTCTAGTTGCCAGCCATCAGCCTCGACTGTGCCTTCTAGTTGCCAGCC	ATGCATcGATATCaCTCGAG	CAGCTGCGA	GGTACCCGACTACTACTACG	GTAGCATCTGTCCGCTAGCATCAGCCTCGACTGTGCCTTCTAGTTGCCAGCCTATTTATTTATTTATTTGTTTGTTTGTTTTATTATCAGCCTCGACTGTGCCTTCTAGTTGCCAGCCATCAGCCTCGACTGTGCCTTCTAGTTGCCAGCCATGCATcGATATCaCTCGAGCAGCTGCGAGGTACCCGACTACTACTACG
BpLL	GTAGCATCTGTCCGCTAGC	ATCAGCCTCGACTGTGCCTTCTAGTTGCCAGCCgtcagctccgactTGTAAATAtcagcctcgactaTCGAGACTATACAAGGATCTACCTCAGTCGcaaTCGAGACTATACAAGGATCTACCTCAGTCGca	ATGCATcGATATCaCTCGAG	CTCCTCTAC	GGTACCCGACTACTACTACG	GTAGCATCTGTCCGCTAGCATCAGCCTCGACTGTGCCTTCTAGTTGCCAGCCgtcagctccgactTGTAAATAtcagcctcgactaTCGAGACTATACAAGGATCTACCTCAGTCGcaaTCGAGACTATACAAGGATCTACCTCAGTCGcaATGCATcGATATCaCTCGAGCTCCTCTACGGTACCCGACTACTACTACG
BpLA	GTAGCATCTGTCCGCTAGC	ATCAGCCTCGACTGTGCCTTCTAGTTGCCAGCCgtcagctccgactTGTAAATAtcagcctcgactaTCGAGACTATACAAGGATCTACCTCAGTCGcaTATTTATTTATTTATTTGTTTGTTTGTTTTATT	ATGCATcGATATCaCTCGAG	GGAATGCTC	GGTACCCGACTACTACTACG	GTAGCATCTGTCCGCTAGCATCAGCCTCGACTGTGCCTTCTAGTTGCCAGCCgtcagctccgactTGTAAATAtcagcctcgactaTCGAGACTATACAAGGATCTACCTCAGTCGcaTATTTATTTATTTATTTGTTTGTTTGTTTTATTATGCATcGATATCaCTCGAGGGAATGCTCGGTACCCGACTACTACTACG
BpLp	GTAGCATCTGTCCGCTAGC	ATCAGCCTCGACTGTGCCTTCTAGTTGCCAGCCgtcagctccgactTGTAAATAtcagcctcgactaTCGAGACTATACAAGGATCTACCTCAGTCGcagtcagctccgactTGTAAATAtcagcctcgact	ATGCATcGATATCaCTCGAG	GTATACTGG	GGTACCCGACTACTACTACG	GTAGCATCTGTCCGCTAGCATCAGCCTCGACTGTGCCTTCTAGTTGCCAGCCgtcagctccgactTGTAAATAtcagcctcgactaTCGAGACTATACAAGGATCTACCTCAGTCGcagtcagctccgactTGTAAATAtcagcctcgactATGCATcGATATCaCTCGAGGTATACTGGGGTACCCGACTACTACTACG
BpLS	GTAGCATCTGTCCGCTAGC	ATCAGCCTCGACTGTGCCTTCTAGTTGCCAGCCgtcagctccgactTGTAAATAtcagcctcgactaTCGAGACTATACAAGGATCTACCTCAGTCGcacacaaGCAGAGGCTCTGGCAGCTTTTGCcaaca	ATGCATcGATATCaCTCGAG	TTCCGGTTG	GGTACCCGACTACTACTACG	GTAGCATCTGTCCGCTAGCATCAGCCTCGACTGTGCCTTCTAGTTGCCAGCCgtcagctccgactTGTAAATAtcagcctcgactaTCGAGACTATACAAGGATCTACCTCAGTCGcacacaaGCAGAGGCTCTGGCAGCTTTTGCcaacaATGCATcGATATCaCTCGAGTTCCGGTTGGGTACCCGACTACTACTACG
BpLB	GTAGCATCTGTCCGCTAGC	ATCAGCCTCGACTGTGCCTTCTAGTTGCCAGCCgtcagctccgactTGTAAATAtcagcctcgactaTCGAGACTATACAAGGATCTACCTCAGTCGcaATCAGCCTCGACTGTGCCTTCTAGTTGCCAGCC	ATGCATcGATATCaCTCGAG	CGGTGCAAT	GGTACCCGACTACTACTACG	GTAGCATCTGTCCGCTAGCATCAGCCTCGACTGTGCCTTCTAGTTGCCAGCCgtcagctccgactTGTAAATAtcagcctcgactaTCGAGACTATACAAGGATCTACCTCAGTCGcaATCAGCCTCGACTGTGCCTTCTAGTTGCCAGCCATGCATcGATATCaCTCGAGCGGTGCAATGGTACCCGACTACTACTACG
BpAL	GTAGCATCTGTCCGCTAGC	ATCAGCCTCGACTGTGCCTTCTAGTTGCCAGCCgtcagctccgactTGTAAATAtcagcctcgactTATTTATTTATTTATTTGTTTGTTTGTTTTATTaTCGAGACTATACAAGGATCTACCTCAGTCGca	ATGCATcGATATCaCTCGAG	AACAGTCCA	GGTACCCGACTACTACTACG	GTAGCATCTGTCCGCTAGCATCAGCCTCGACTGTGCCTTCTAGTTGCCAGCCgtcagctccgactTGTAAATAtcagcctcgactTATTTATTTATTTATTTGTTTGTTTGTTTTATTaTCGAGACTATACAAGGATCTACCTCAGTCGcaATGCATcGATATCaCTCGAGAACAGTCCAGGTACCCGACTACTACTACG
BpAA	GTAGCATCTGTCCGCTAGC	ATCAGCCTCGACTGTGCCTTCTAGTTGCCAGCCgtcagctccgactTGTAAATAtcagcctcgactTATTTATTTATTTATTTGTTTGTTTGTTTTATTTATTTATTTATTTATTTGTTTGTTTGTTTTATT	ATGCATcGATATCaCTCGAG	TTAACCGTC	GGTACCCGACTACTACTACG	GTAGCATCTGTCCGCTAGCATCAGCCTCGACTGTGCCTTCTAGTTGCCAGCCgtcagctccgactTGTAAATAtcagcctcgactTATTTATTTATTTATTTGTTTGTTTGTTTTATTTATTTATTTATTTATTTGTTTGTTTGTTTTATTATGCATcGATATCaCTCGAGTTAACCGTCGGTACCCGACTACTACTACG
BpAp	GTAGCATCTGTCCGCTAGC	ATCAGCCTCGACTGTGCCTTCTAGTTGCCAGCCgtcagctccgactTGTAAATAtcagcctcgactTATTTATTTATTTATTTGTTTGTTTGTTTTATTgtcagctccgactTGTAAATAtcagcctcgact	ATGCATcGATATCaCTCGAG	CGCCGTTAC	GGTACCCGACTACTACTACG	GTAGCATCTGTCCGCTAGCATCAGCCTCGACTGTGCCTTCTAGTTGCCAGCCgtcagctccgactTGTAAATAtcagcctcgactTATTTATTTATTTATTTGTTTGTTTGTTTTATTgtcagctccgactTGTAAATAtcagcctcgactATGCATcGATATCaCTCGAGCGCCGTTACGGTACCCGACTACTACTACG
BpAS	GTAGCATCTGTCCGCTAGC	ATCAGCCTCGACTGTGCCTTCTAGTTGCCAGCCgtcagctccgactTGTAAATAtcagcctcgactTATTTATTTATTTATTTGTTTGTTTGTTTTATTcacaaGCAGAGGCTCTGGCAGCTTTTGCcaaca	ATGCATcGATATCaCTCGAG	TATCGCGTT	GGTACCCGACTACTACTACG	GTAGCATCTGTCCGCTAGCATCAGCCTCGACTGTGCCTTCTAGTTGCCAGCCgtcagctccgactTGTAAATAtcagcctcgactTATTTATTTATTTATTTGTTTGTTTGTTTTATTcacaaGCAGAGGCTCTGGCAGCTTTTGCcaacaATGCATcGATATCaCTCGAGTATCGCGTTGGTACCCGACTACTACTACG
BpAB	GTAGCATCTGTCCGCTAGC	ATCAGCCTCGACTGTGCCTTCTAGTTGCCAGCCgtcagctccgactTGTAAATAtcagcctcgactTATTTATTTATTTATTTGTTTGTTTGTTTTATTATCAGCCTCGACTGTGCCTTCTAGTTGCCAGCC	ATGCATcGATATCaCTCGAG	GAGTTACCA	GGTACCCGACTACTACTACG	GTAGCATCTGTCCGCTAGCATCAGCCTCGACTGTGCCTTCTAGTTGCCAGCCgtcagctccgactTGTAAATAtcagcctcgactTATTTATTTATTTATTTGTTTGTTTGTTTTATTATCAGCCTCGACTGTGCCTTCTAGTTGCCAGCCATGCATcGATATCaCTCGAGGAGTTACCAGGTACCCGACTACTACTACG
BppL	GTAGCATCTGTCCGCTAGC	ATCAGCCTCGACTGTGCCTTCTAGTTGCCAGCCgtcagctccgactTGTAAATAtcagcctcgactgtcagctccgactTGTAAATAtcagcctcgactaTCGAGACTATACAAGGATCTACCTCAGTCGca	ATGCATcGATATCaCTCGAG	TAGTCATCC	GGTACCCGACTACTACTACG	GTAGCATCTGTCCGCTAGCATCAGCCTCGACTGTGCCTTCTAGTTGCCAGCCgtcagctccgactTGTAAATAtcagcctcgactgtcagctccgactTGTAAATAtcagcctcgactaTCGAGACTATACAAGGATCTACCTCAGTCGcaATGCATcGATATCaCTCGAGTAGTCATCCGGTACCCGACTACTACTACG
BppA	GTAGCATCTGTCCGCTAGC	ATCAGCCTCGACTGTGCCTTCTAGTTGCCAGCCgtcagctccgactTGTAAATAtcagcctcgactgtcagctccgactTGTAAATAtcagcctcgactTATTTATTTATTTATTTGTTTGTTTGTTTTATT	ATGCATcGATATCaCTCGAG	ACCGTGGCA	GGTACCCGACTACTACTACG	GTAGCATCTGTCCGCTAGCATCAGCCTCGACTGTGCCTTCTAGTTGCCAGCCgtcagctccgactTGTAAATAtcagcctcgactgtcagctccgactTGTAAATAtcagcctcgactTATTTATTTATTTATTTGTTTGTTTGTTTTATTATGCATcGATATCaCTCGAGACCGTGGCAGGTACCCGACTACTACTACG
Bppp	GTAGCATCTGTCCGCTAGC	ATCAGCCTCGACTGTGCCTTCTAGTTGCCAGCCgtcagctccgactTGTAAATAtcagcctcgactgtcagctccgactTGTAAATAtcagcctcgactgtcagctccgactTGTAAATAtcagcctcgact	ATGCATcGATATCaCTCGAG	CATCAATGG	GGTACCCGACTACTACTACG	GTAGCATCTGTCCGCTAGCATCAGCCTCGACTGTGCCTTCTAGTTGCCAGCCgtcagctccgactTGTAAATAtcagcctcgactgtcagctccgactTGTAAATAtcagcctcgactgtcagctccgactTGTAAATAtcagcctcgactATGCATcGATATCaCTCGAGCATCAATGGGGTACCCGACTACTACTACG
BppS	GTAGCATCTGTCCGCTAGC	ATCAGCCTCGACTGTGCCTTCTAGTTGCCAGCCgtcagctccgactTGTAAATAtcagcctcgactgtcagctccgactTGTAAATAtcagcctcgactcacaaGCAGAGGCTCTGGCAGCTTTTGCcaaca	ATGCATcGATATCaCTCGAG	TCAGTATCC	GGTACCCGACTACTACTACG	GTAGCATCTGTCCGCTAGCATCAGCCTCGACTGTGCCTTCTAGTTGCCAGCCgtcagctccgactTGTAAATAtcagcctcgactgtcagctccgactTGTAAATAtcagcctcgactcacaaGCAGAGGCTCTGGCAGCTTTTGCcaacaATGCATcGATATCaCTCGAGTCAGTATCCGGTACCCGACTACTACTACG
BppB	GTAGCATCTGTCCGCTAGC	ATCAGCCTCGACTGTGCCTTCTAGTTGCCAGCCgtcagctccgactTGTAAATAtcagcctcgactgtcagctccgactTGTAAATAtcagcctcgactATCAGCCTCGACTGTGCCTTCTAGTTGCCAGCC	ATGCATcGATATCaCTCGAG	GCAGTACAC	GGTACCCGACTACTACTACG	GTAGCATCTGTCCGCTAGCATCAGCCTCGACTGTGCCTTCTAGTTGCCAGCCgtcagctccgactTGTAAATAtcagcctcgactgtcagctccgactTGTAAATAtcagcctcgactATCAGCCTCGACTGTGCCTTCTAGTTGCCAGCCATGCATcGATATCaCTCGAGGCAGTACACGGTACCCGACTACTACTACG
BpSL	GTAGCATCTGTCCGCTAGC	ATCAGCCTCGACTGTGCCTTCTAGTTGCCAGCCgtcagctccgactTGTAAATAtcagcctcgactcacaaGCAGAGGCTCTGGCAGCTTTTGCcaacaaTCGAGACTATACAAGGATCTACCTCAGTCGca	ATGCATcGATATCaCTCGAG	TCTTACCTT	GGTACCCGACTACTACTACG	GTAGCATCTGTCCGCTAGCATCAGCCTCGACTGTGCCTTCTAGTTGCCAGCCgtcagctccgactTGTAAATAtcagcctcgactcacaaGCAGAGGCTCTGGCAGCTTTTGCcaacaaTCGAGACTATACAAGGATCTACCTCAGTCGcaATGCATcGATATCaCTCGAGTCTTACCTTGGTACCCGACTACTACTACG
BpSA	GTAGCATCTGTCCGCTAGC	ATCAGCCTCGACTGTGCCTTCTAGTTGCCAGCCgtcagctccgactTGTAAATAtcagcctcgactcacaaGCAGAGGCTCTGGCAGCTTTTGCcaacaTATTTATTTATTTATTTGTTTGTTTGTTTTATT	ATGCATcGATATCaCTCGAG	TACGCGGCA	GGTACCCGACTACTACTACG	GTAGCATCTGTCCGCTAGCATCAGCCTCGACTGTGCCTTCTAGTTGCCAGCCgtcagctccgactTGTAAATAtcagcctcgactcacaaGCAGAGGCTCTGGCAGCTTTTGCcaacaTATTTATTTATTTATTTGTTTGTTTGTTTTATTATGCATcGATATCaCTCGAGTACGCGGCAGGTACCCGACTACTACTACG
BpSp	GTAGCATCTGTCCGCTAGC	ATCAGCCTCGACTGTGCCTTCTAGTTGCCAGCCgtcagctccgactTGTAAATAtcagcctcgactcacaaGCAGAGGCTCTGGCAGCTTTTGCcaacagtcagctccgactTGTAAATAtcagcctcgact	ATGCATcGATATCaCTCGAG	CATCATCGT	GGTACCCGACTACTACTACG	GTAGCATCTGTCCGCTAGCATCAGCCTCGACTGTGCCTTCTAGTTGCCAGCCgtcagctccgactTGTAAATAtcagcctcgactcacaaGCAGAGGCTCTGGCAGCTTTTGCcaacagtcagctccgactTGTAAATAtcagcctcgactATGCATcGATATCaCTCGAGCATCATCGTGGTACCCGACTACTACTACG
BpSS	GTAGCATCTGTCCGCTAGC	ATCAGCCTCGACTGTGCCTTCTAGTTGCCAGCCgtcagctccgactTGTAAATAtcagcctcgactcacaaGCAGAGGCTCTGGCAGCTTTTGCcaacacacaaGCAGAGGCTCTGGCAGCTTTTGCcaaca	ATGCATcGATATCaCTCGAG	GCGACGGTC	GGTACCCGACTACTACTACG	GTAGCATCTGTCCGCTAGCATCAGCCTCGACTGTGCCTTCTAGTTGCCAGCCgtcagctccgactTGTAAATAtcagcctcgactcacaaGCAGAGGCTCTGGCAGCTTTTGCcaacacacaaGCAGAGGCTCTGGCAGCTTTTGCcaacaATGCATcGATATCaCTCGAGGCGACGGTCGGTACCCGACTACTACTACG
BpSB	GTAGCATCTGTCCGCTAGC	ATCAGCCTCGACTGTGCCTTCTAGTTGCCAGCCgtcagctccgactTGTAAATAtcagcctcgactcacaaGCAGAGGCTCTGGCAGCTTTTGCcaacaATCAGCCTCGACTGTGCCTTCTAGTTGCCAGCC	ATGCATcGATATCaCTCGAG	GTCGGCCTT	GGTACCCGACTACTACTACG	GTAGCATCTGTCCGCTAGCATCAGCCTCGACTGTGCCTTCTAGTTGCCAGCCgtcagctccgactTGTAAATAtcagcctcgactcacaaGCAGAGGCTCTGGCAGCTTTTGCcaacaATCAGCCTCGACTGTGCCTTCTAGTTGCCAGCCATGCATcGATATCaCTCGAGGTCGGCCTTGGTACCCGACTACTACTACG
BpBL	GTAGCATCTGTCCGCTAGC	ATCAGCCTCGACTGTGCCTTCTAGTTGCCAGCCgtcagctccgactTGTAAATAtcagcctcgactATCAGCCTCGACTGTGCCTTCTAGTTGCCAGCCaTCGAGACTATACAAGGATCTACCTCAGTCGca	ATGCATcGATATCaCTCGAG	TGCCTATAC	GGTACCCGACTACTACTACG	GTAGCATCTGTCCGCTAGCATCAGCCTCGACTGTGCCTTCTAGTTGCCAGCCgtcagctccgactTGTAAATAtcagcctcgactATCAGCCTCGACTGTGCCTTCTAGTTGCCAGCCaTCGAGACTATACAAGGATCTACCTCAGTCGcaATGCATcGATATCaCTCGAGTGCCTATACGGTACCCGACTACTACTACG
BpBA	GTAGCATCTGTCCGCTAGC	ATCAGCCTCGACTGTGCCTTCTAGTTGCCAGCCgtcagctccgactTGTAAATAtcagcctcgactATCAGCCTCGACTGTGCCTTCTAGTTGCCAGCCTATTTATTTATTTATTTGTTTGTTTGTTTTATT	ATGCATcGATATCaCTCGAG	AAGTGGTCC	GGTACCCGACTACTACTACG	GTAGCATCTGTCCGCTAGCATCAGCCTCGACTGTGCCTTCTAGTTGCCAGCCgtcagctccgactTGTAAATAtcagcctcgactATCAGCCTCGACTGTGCCTTCTAGTTGCCAGCCTATTTATTTATTTATTTGTTTGTTTGTTTTATTATGCATcGATATCaCTCGAGAAGTGGTCCGGTACCCGACTACTACTACG
BpBp	GTAGCATCTGTCCGCTAGC	ATCAGCCTCGACTGTGCCTTCTAGTTGCCAGCCgtcagctccgactTGTAAATAtcagcctcgactATCAGCCTCGACTGTGCCTTCTAGTTGCCAGCCgtcagctccgactTGTAAATAtcagcctcgact	ATGCATcGATATCaCTCGAG	TAGATAGTC	GGTACCCGACTACTACTACG	GTAGCATCTGTCCGCTAGCATCAGCCTCGACTGTGCCTTCTAGTTGCCAGCCgtcagctccgactTGTAAATAtcagcctcgactATCAGCCTCGACTGTGCCTTCTAGTTGCCAGCCgtcagctccgactTGTAAATAtcagcctcgactATGCATcGATATCaCTCGAGTAGATAGTCGGTACCCGACTACTACTACG
BpBS	GTAGCATCTGTCCGCTAGC	ATCAGCCTCGACTGTGCCTTCTAGTTGCCAGCCgtcagctccgactTGTAAATAtcagcctcgactATCAGCCTCGACTGTGCCTTCTAGTTGCCAGCCcacaaGCAGAGGCTCTGGCAGCTTTTGCcaaca	ATGCATcGATATCaCTCGAG	TGCGCGGTA	GGTACCCGACTACTACTACG	GTAGCATCTGTCCGCTAGCATCAGCCTCGACTGTGCCTTCTAGTTGCCAGCCgtcagctccgactTGTAAATAtcagcctcgactATCAGCCTCGACTGTGCCTTCTAGTTGCCAGCCcacaaGCAGAGGCTCTGGCAGCTTTTGCcaacaATGCATcGATATCaCTCGAGTGCGCGGTAGGTACCCGACTACTACTACG
BpBB	GTAGCATCTGTCCGCTAGC	ATCAGCCTCGACTGTGCCTTCTAGTTGCCAGCCgtcagctccgactTGTAAATAtcagcctcgactATCAGCCTCGACTGTGCCTTCTAGTTGCCAGCCATCAGCCTCGACTGTGCCTTCTAGTTGCCAGCC	ATGCATcGATATCaCTCGAG	CCTTCTGTC	GGTACCCGACTACTACTACG	GTAGCATCTGTCCGCTAGCATCAGCCTCGACTGTGCCTTCTAGTTGCCAGCCgtcagctccgactTGTAAATAtcagcctcgactATCAGCCTCGACTGTGCCTTCTAGTTGCCAGCCATCAGCCTCGACTGTGCCTTCTAGTTGCCAGCCATGCATcGATATCaCTCGAGCCTTCTGTCGGTACCCGACTACTACTACG
BSLL	GTAGCATCTGTCCGCTAGC	ATCAGCCTCGACTGTGCCTTCTAGTTGCCAGCCcacaaGCAGAGGCTCTGGCAGCTTTTGCcaacaaTCGAGACTATACAAGGATCTACCTCAGTCGcaaTCGAGACTATACAAGGATCTACCTCAGTCGca	ATGCATcGATATCaCTCGAG	ACCAGGTGT	GGTACCCGACTACTACTACG	GTAGCATCTGTCCGCTAGCATCAGCCTCGACTGTGCCTTCTAGTTGCCAGCCcacaaGCAGAGGCTCTGGCAGCTTTTGCcaacaaTCGAGACTATACAAGGATCTACCTCAGTCGcaaTCGAGACTATACAAGGATCTACCTCAGTCGcaATGCATcGATATCaCTCGAGACCAGGTGTGGTACCCGACTACTACTACG
BSLA	GTAGCATCTGTCCGCTAGC	ATCAGCCTCGACTGTGCCTTCTAGTTGCCAGCCcacaaGCAGAGGCTCTGGCAGCTTTTGCcaacaaTCGAGACTATACAAGGATCTACCTCAGTCGcaTATTTATTTATTTATTTGTTTGTTTGTTTTATT	ATGCATcGATATCaCTCGAG	ACGTAATTA	GGTACCCGACTACTACTACG	GTAGCATCTGTCCGCTAGCATCAGCCTCGACTGTGCCTTCTAGTTGCCAGCCcacaaGCAGAGGCTCTGGCAGCTTTTGCcaacaaTCGAGACTATACAAGGATCTACCTCAGTCGcaTATTTATTTATTTATTTGTTTGTTTGTTTTATTATGCATcGATATCaCTCGAGACGTAATTAGGTACCCGACTACTACTACG
BSLp	GTAGCATCTGTCCGCTAGC	ATCAGCCTCGACTGTGCCTTCTAGTTGCCAGCCcacaaGCAGAGGCTCTGGCAGCTTTTGCcaacaaTCGAGACTATACAAGGATCTACCTCAGTCGcagtcagctccgactTGTAAATAtcagcctcgact	ATGCATcGATATCaCTCGAG	CGCGTTCAC	GGTACCCGACTACTACTACG	GTAGCATCTGTCCGCTAGCATCAGCCTCGACTGTGCCTTCTAGTTGCCAGCCcacaaGCAGAGGCTCTGGCAGCTTTTGCcaacaaTCGAGACTATACAAGGATCTACCTCAGTCGcagtcagctccgactTGTAAATAtcagcctcgactATGCATcGATATCaCTCGAGCGCGTTCACGGTACCCGACTACTACTACG
BSLS	GTAGCATCTGTCCGCTAGC	ATCAGCCTCGACTGTGCCTTCTAGTTGCCAGCCcacaaGCAGAGGCTCTGGCAGCTTTTGCcaacaaTCGAGACTATACAAGGATCTACCTCAGTCGcacacaaGCAGAGGCTCTGGCAGCTTTTGCcaaca	ATGCATcGATATCaCTCGAG	TGTAATCGG	GGTACCCGACTACTACTACG	GTAGCATCTGTCCGCTAGCATCAGCCTCGACTGTGCCTTCTAGTTGCCAGCCcacaaGCAGAGGCTCTGGCAGCTTTTGCcaacaaTCGAGACTATACAAGGATCTACCTCAGTCGcacacaaGCAGAGGCTCTGGCAGCTTTTGCcaacaATGCATcGATATCaCTCGAGTGTAATCGGGGTACCCGACTACTACTACG
BSLB	GTAGCATCTGTCCGCTAGC	ATCAGCCTCGACTGTGCCTTCTAGTTGCCAGCCcacaaGCAGAGGCTCTGGCAGCTTTTGCcaacaaTCGAGACTATACAAGGATCTACCTCAGTCGcaATCAGCCTCGACTGTGCCTTCTAGTTGCCAGCC	ATGCATcGATATCaCTCGAG	TTAGCCGAA	GGTACCCGACTACTACTACG	GTAGCATCTGTCCGCTAGCATCAGCCTCGACTGTGCCTTCTAGTTGCCAGCCcacaaGCAGAGGCTCTGGCAGCTTTTGCcaacaaTCGAGACTATACAAGGATCTACCTCAGTCGcaATCAGCCTCGACTGTGCCTTCTAGTTGCCAGCCATGCATcGATATCaCTCGAGTTAGCCGAAGGTACCCGACTACTACTACG
BSAL	GTAGCATCTGTCCGCTAGC	ATCAGCCTCGACTGTGCCTTCTAGTTGCCAGCCcacaaGCAGAGGCTCTGGCAGCTTTTGCcaacaTATTTATTTATTTATTTGTTTGTTTGTTTTATTaTCGAGACTATACAAGGATCTACCTCAGTCGca	ATGCATcGATATCaCTCGAG	TGTAACCAG	GGTACCCGACTACTACTACG	GTAGCATCTGTCCGCTAGCATCAGCCTCGACTGTGCCTTCTAGTTGCCAGCCcacaaGCAGAGGCTCTGGCAGCTTTTGCcaacaTATTTATTTATTTATTTGTTTGTTTGTTTTATTaTCGAGACTATACAAGGATCTACCTCAGTCGcaATGCATcGATATCaCTCGAGTGTAACCAGGGTACCCGACTACTACTACG
BSAA	GTAGCATCTGTCCGCTAGC	ATCAGCCTCGACTGTGCCTTCTAGTTGCCAGCCcacaaGCAGAGGCTCTGGCAGCTTTTGCcaacaTATTTATTTATTTATTTGTTTGTTTGTTTTATTTATTTATTTATTTATTTGTTTGTTTGTTTTATT	ATGCATcGATATCaCTCGAG	AGATACTGT	GGTACCCGACTACTACTACG	GTAGCATCTGTCCGCTAGCATCAGCCTCGACTGTGCCTTCTAGTTGCCAGCCcacaaGCAGAGGCTCTGGCAGCTTTTGCcaacaTATTTATTTATTTATTTGTTTGTTTGTTTTATTTATTTATTTATTTATTTGTTTGTTTGTTTTATTATGCATcGATATCaCTCGAGAGATACTGTGGTACCCGACTACTACTACG
BSAp	GTAGCATCTGTCCGCTAGC	ATCAGCCTCGACTGTGCCTTCTAGTTGCCAGCCcacaaGCAGAGGCTCTGGCAGCTTTTGCcaacaTATTTATTTATTTATTTGTTTGTTTGTTTTATTgtcagctccgactTGTAAATAtcagcctcgact	ATGCATcGATATCaCTCGAG	CAACTGCTT	GGTACCCGACTACTACTACG	GTAGCATCTGTCCGCTAGCATCAGCCTCGACTGTGCCTTCTAGTTGCCAGCCcacaaGCAGAGGCTCTGGCAGCTTTTGCcaacaTATTTATTTATTTATTTGTTTGTTTGTTTTATTgtcagctccgactTGTAAATAtcagcctcgactATGCATcGATATCaCTCGAGCAACTGCTTGGTACCCGACTACTACTACG
BSAS	GTAGCATCTGTCCGCTAGC	ATCAGCCTCGACTGTGCCTTCTAGTTGCCAGCCcacaaGCAGAGGCTCTGGCAGCTTTTGCcaacaTATTTATTTATTTATTTGTTTGTTTGTTTTATTcacaaGCAGAGGCTCTGGCAGCTTTTGCcaaca	ATGCATcGATATCaCTCGAG	ATGCGAGGA	GGTACCCGACTACTACTACG	GTAGCATCTGTCCGCTAGCATCAGCCTCGACTGTGCCTTCTAGTTGCCAGCCcacaaGCAGAGGCTCTGGCAGCTTTTGCcaacaTATTTATTTATTTATTTGTTTGTTTGTTTTATTcacaaGCAGAGGCTCTGGCAGCTTTTGCcaacaATGCATcGATATCaCTCGAGATGCGAGGAGGTACCCGACTACTACTACG
BSAB	GTAGCATCTGTCCGCTAGC	ATCAGCCTCGACTGTGCCTTCTAGTTGCCAGCCcacaaGCAGAGGCTCTGGCAGCTTTTGCcaacaTATTTATTTATTTATTTGTTTGTTTGTTTTATTATCAGCCTCGACTGTGCCTTCTAGTTGCCAGCC	ATGCATcGATATCaCTCGAG	GAGTTAGAA	GGTACCCGACTACTACTACG	GTAGCATCTGTCCGCTAGCATCAGCCTCGACTGTGCCTTCTAGTTGCCAGCCcacaaGCAGAGGCTCTGGCAGCTTTTGCcaacaTATTTATTTATTTATTTGTTTGTTTGTTTTATTATCAGCCTCGACTGTGCCTTCTAGTTGCCAGCCATGCATcGATATCaCTCGAGGAGTTAGAAGGTACCCGACTACTACTACG
BSpL	GTAGCATCTGTCCGCTAGC	ATCAGCCTCGACTGTGCCTTCTAGTTGCCAGCCcacaaGCAGAGGCTCTGGCAGCTTTTGCcaacagtcagctccgactTGTAAATAtcagcctcgactaTCGAGACTATACAAGGATCTACCTCAGTCGca	ATGCATcGATATCaCTCGAG	GACGTCCGA	GGTACCCGACTACTACTACG	GTAGCATCTGTCCGCTAGCATCAGCCTCGACTGTGCCTTCTAGTTGCCAGCCcacaaGCAGAGGCTCTGGCAGCTTTTGCcaacagtcagctccgactTGTAAATAtcagcctcgactaTCGAGACTATACAAGGATCTACCTCAGTCGcaATGCATcGATATCaCTCGAGGACGTCCGAGGTACCCGACTACTACTACG
BSpA	GTAGCATCTGTCCGCTAGC	ATCAGCCTCGACTGTGCCTTCTAGTTGCCAGCCcacaaGCAGAGGCTCTGGCAGCTTTTGCcaacagtcagctccgactTGTAAATAtcagcctcgactTATTTATTTATTTATTTGTTTGTTTGTTTTATT	ATGCATcGATATCaCTCGAG	TGGATGATT	GGTACCCGACTACTACTACG	GTAGCATCTGTCCGCTAGCATCAGCCTCGACTGTGCCTTCTAGTTGCCAGCCcacaaGCAGAGGCTCTGGCAGCTTTTGCcaacagtcagctccgactTGTAAATAtcagcctcgactTATTTATTTATTTATTTGTTTGTTTGTTTTATTATGCATcGATATCaCTCGAGTGGATGATTGGTACCCGACTACTACTACG
BSpp	GTAGCATCTGTCCGCTAGC	ATCAGCCTCGACTGTGCCTTCTAGTTGCCAGCCcacaaGCAGAGGCTCTGGCAGCTTTTGCcaacagtcagctccgactTGTAAATAtcagcctcgactgtcagctccgactTGTAAATAtcagcctcgact	ATGCATcGATATCaCTCGAG	CGATGCGTG	GGTACCCGACTACTACTACG	GTAGCATCTGTCCGCTAGCATCAGCCTCGACTGTGCCTTCTAGTTGCCAGCCcacaaGCAGAGGCTCTGGCAGCTTTTGCcaacagtcagctccgactTGTAAATAtcagcctcgactgtcagctccgactTGTAAATAtcagcctcgactATGCATcGATATCaCTCGAGCGATGCGTGGGTACCCGACTACTACTACG
BSpS	GTAGCATCTGTCCGCTAGC	ATCAGCCTCGACTGTGCCTTCTAGTTGCCAGCCcacaaGCAGAGGCTCTGGCAGCTTTTGCcaacagtcagctccgactTGTAAATAtcagcctcgactcacaaGCAGAGGCTCTGGCAGCTTTTGCcaaca	ATGCATcGATATCaCTCGAG	CAAGAGCCT	GGTACCCGACTACTACTACG	GTAGCATCTGTCCGCTAGCATCAGCCTCGACTGTGCCTTCTAGTTGCCAGCCcacaaGCAGAGGCTCTGGCAGCTTTTGCcaacagtcagctccgactTGTAAATAtcagcctcgactcacaaGCAGAGGCTCTGGCAGCTTTTGCcaacaATGCATcGATATCaCTCGAGCAAGAGCCTGGTACCCGACTACTACTACG
BSpB	GTAGCATCTGTCCGCTAGC	ATCAGCCTCGACTGTGCCTTCTAGTTGCCAGCCcacaaGCAGAGGCTCTGGCAGCTTTTGCcaacagtcagctccgactTGTAAATAtcagcctcgactATCAGCCTCGACTGTGCCTTCTAGTTGCCAGCC	ATGCATcGATATCaCTCGAG	GGACATACC	GGTACCCGACTACTACTACG	GTAGCATCTGTCCGCTAGCATCAGCCTCGACTGTGCCTTCTAGTTGCCAGCCcacaaGCAGAGGCTCTGGCAGCTTTTGCcaacagtcagctccgactTGTAAATAtcagcctcgactATCAGCCTCGACTGTGCCTTCTAGTTGCCAGCCATGCATcGATATCaCTCGAGGGACATACCGGTACCCGACTACTACTACG
BSSL	GTAGCATCTGTCCGCTAGC	ATCAGCCTCGACTGTGCCTTCTAGTTGCCAGCCcacaaGCAGAGGCTCTGGCAGCTTTTGCcaacacacaaGCAGAGGCTCTGGCAGCTTTTGCcaacaaTCGAGACTATACAAGGATCTACCTCAGTCGca	ATGCATcGATATCaCTCGAG	TCTCAGCAT	GGTACCCGACTACTACTACG	GTAGCATCTGTCCGCTAGCATCAGCCTCGACTGTGCCTTCTAGTTGCCAGCCcacaaGCAGAGGCTCTGGCAGCTTTTGCcaacacacaaGCAGAGGCTCTGGCAGCTTTTGCcaacaaTCGAGACTATACAAGGATCTACCTCAGTCGcaATGCATcGATATCaCTCGAGTCTCAGCATGGTACCCGACTACTACTACG
BSSA	GTAGCATCTGTCCGCTAGC	ATCAGCCTCGACTGTGCCTTCTAGTTGCCAGCCcacaaGCAGAGGCTCTGGCAGCTTTTGCcaacacacaaGCAGAGGCTCTGGCAGCTTTTGCcaacaTATTTATTTATTTATTTGTTTGTTTGTTTTATT	ATGCATcGATATCaCTCGAG	GGAGTCTCG	GGTACCCGACTACTACTACG	GTAGCATCTGTCCGCTAGCATCAGCCTCGACTGTGCCTTCTAGTTGCCAGCCcacaaGCAGAGGCTCTGGCAGCTTTTGCcaacacacaaGCAGAGGCTCTGGCAGCTTTTGCcaacaTATTTATTTATTTATTTGTTTGTTTGTTTTATTATGCATcGATATCaCTCGAGGGAGTCTCGGGTACCCGACTACTACTACG
BSSp	GTAGCATCTGTCCGCTAGC	ATCAGCCTCGACTGTGCCTTCTAGTTGCCAGCCcacaaGCAGAGGCTCTGGCAGCTTTTGCcaacacacaaGCAGAGGCTCTGGCAGCTTTTGCcaacagtcagctccgactTGTAAATAtcagcctcgact	ATGCATcGATATCaCTCGAG	GAATGAAGC	GGTACCCGACTACTACTACG	GTAGCATCTGTCCGCTAGCATCAGCCTCGACTGTGCCTTCTAGTTGCCAGCCcacaaGCAGAGGCTCTGGCAGCTTTTGCcaacacacaaGCAGAGGCTCTGGCAGCTTTTGCcaacagtcagctccgactTGTAAATAtcagcctcgactATGCATcGATATCaCTCGAGGAATGAAGCGGTACCCGACTACTACTACG
BSSS	GTAGCATCTGTCCGCTAGC	ATCAGCCTCGACTGTGCCTTCTAGTTGCCAGCCcacaaGCAGAGGCTCTGGCAGCTTTTGCcaacacacaaGCAGAGGCTCTGGCAGCTTTTGCcaacacacaaGCAGAGGCTCTGGCAGCTTTTGCcaaca	ATGCATcGATATCaCTCGAG	CGATAGGAG	GGTACCCGACTACTACTACG	GTAGCATCTGTCCGCTAGCATCAGCCTCGACTGTGCCTTCTAGTTGCCAGCCcacaaGCAGAGGCTCTGGCAGCTTTTGCcaacacacaaGCAGAGGCTCTGGCAGCTTTTGCcaacacacaaGCAGAGGCTCTGGCAGCTTTTGCcaacaATGCATcGATATCaCTCGAGCGATAGGAGGGTACCCGACTACTACTACG
BSSB	GTAGCATCTGTCCGCTAGC	ATCAGCCTCGACTGTGCCTTCTAGTTGCCAGCCcacaaGCAGAGGCTCTGGCAGCTTTTGCcaacacacaaGCAGAGGCTCTGGCAGCTTTTGCcaacaATCAGCCTCGACTGTGCCTTCTAGTTGCCAGCC	ATGCATcGATATCaCTCGAG	TTCAACATT	GGTACCCGACTACTACTACG	GTAGCATCTGTCCGCTAGCATCAGCCTCGACTGTGCCTTCTAGTTGCCAGCCcacaaGCAGAGGCTCTGGCAGCTTTTGCcaacacacaaGCAGAGGCTCTGGCAGCTTTTGCcaacaATCAGCCTCGACTGTGCCTTCTAGTTGCCAGCCATGCATcGATATCaCTCGAGTTCAACATTGGTACCCGACTACTACTACG
BSBL	GTAGCATCTGTCCGCTAGC	ATCAGCCTCGACTGTGCCTTCTAGTTGCCAGCCcacaaGCAGAGGCTCTGGCAGCTTTTGCcaacaATCAGCCTCGACTGTGCCTTCTAGTTGCCAGCCaTCGAGACTATACAAGGATCTACCTCAGTCGca	ATGCATcGATATCaCTCGAG	AACTGCGAC	GGTACCCGACTACTACTACG	GTAGCATCTGTCCGCTAGCATCAGCCTCGACTGTGCCTTCTAGTTGCCAGCCcacaaGCAGAGGCTCTGGCAGCTTTTGCcaacaATCAGCCTCGACTGTGCCTTCTAGTTGCCAGCCaTCGAGACTATACAAGGATCTACCTCAGTCGcaATGCATcGATATCaCTCGAGAACTGCGACGGTACCCGACTACTACTACG
BSBA	GTAGCATCTGTCCGCTAGC	ATCAGCCTCGACTGTGCCTTCTAGTTGCCAGCCcacaaGCAGAGGCTCTGGCAGCTTTTGCcaacaATCAGCCTCGACTGTGCCTTCTAGTTGCCAGCCTATTTATTTATTTATTTGTTTGTTTGTTTTATT	ATGCATcGATATCaCTCGAG	TTAACATGA	GGTACCCGACTACTACTACG	GTAGCATCTGTCCGCTAGCATCAGCCTCGACTGTGCCTTCTAGTTGCCAGCCcacaaGCAGAGGCTCTGGCAGCTTTTGCcaacaATCAGCCTCGACTGTGCCTTCTAGTTGCCAGCCTATTTATTTATTTATTTGTTTGTTTGTTTTATTATGCATcGATATCaCTCGAGTTAACATGAGGTACCCGACTACTACTACG
BSBp	GTAGCATCTGTCCGCTAGC	ATCAGCCTCGACTGTGCCTTCTAGTTGCCAGCCcacaaGCAGAGGCTCTGGCAGCTTTTGCcaacaATCAGCCTCGACTGTGCCTTCTAGTTGCCAGCCgtcagctccgactTGTAAATAtcagcctcgact	ATGCATcGATATCaCTCGAG	CCATTCGGC	GGTACCCGACTACTACTACG	GTAGCATCTGTCCGCTAGCATCAGCCTCGACTGTGCCTTCTAGTTGCCAGCCcacaaGCAGAGGCTCTGGCAGCTTTTGCcaacaATCAGCCTCGACTGTGCCTTCTAGTTGCCAGCCgtcagctccgactTGTAAATAtcagcctcgactATGCATcGATATCaCTCGAGCCATTCGGCGGTACCCGACTACTACTACG
BSBS	GTAGCATCTGTCCGCTAGC	ATCAGCCTCGACTGTGCCTTCTAGTTGCCAGCCcacaaGCAGAGGCTCTGGCAGCTTTTGCcaacaATCAGCCTCGACTGTGCCTTCTAGTTGCCAGCCcacaaGCAGAGGCTCTGGCAGCTTTTGCcaaca	ATGCATcGATATCaCTCGAG	ACTAGGCAC	GGTACCCGACTACTACTACG	GTAGCATCTGTCCGCTAGCATCAGCCTCGACTGTGCCTTCTAGTTGCCAGCCcacaaGCAGAGGCTCTGGCAGCTTTTGCcaacaATCAGCCTCGACTGTGCCTTCTAGTTGCCAGCCcacaaGCAGAGGCTCTGGCAGCTTTTGCcaacaATGCATcGATATCaCTCGAGACTAGGCACGGTACCCGACTACTACTACG
BSBB	GTAGCATCTGTCCGCTAGC	ATCAGCCTCGACTGTGCCTTCTAGTTGCCAGCCcacaaGCAGAGGCTCTGGCAGCTTTTGCcaacaATCAGCCTCGACTGTGCCTTCTAGTTGCCAGCCATCAGCCTCGACTGTGCCTTCTAGTTGCCAGCC	ATGCATcGATATCaCTCGAG	GTACAACTG	GGTACCCGACTACTACTACG	GTAGCATCTGTCCGCTAGCATCAGCCTCGACTGTGCCTTCTAGTTGCCAGCCcacaaGCAGAGGCTCTGGCAGCTTTTGCcaacaATCAGCCTCGACTGTGCCTTCTAGTTGCCAGCCATCAGCCTCGACTGTGCCTTCTAGTTGCCAGCCATGCATcGATATCaCTCGAGGTACAACTGGGTACCCGACTACTACTACG
BBLL	GTAGCATCTGTCCGCTAGC	ATCAGCCTCGACTGTGCCTTCTAGTTGCCAGCCATCAGCCTCGACTGTGCCTTCTAGTTGCCAGCCaTCGAGACTATACAAGGATCTACCTCAGTCGcaaTCGAGACTATACAAGGATCTACCTCAGTCGca	ATGCATcGATATCaCTCGAG	TCACTCGGC	GGTACCCGACTACTACTACG	GTAGCATCTGTCCGCTAGCATCAGCCTCGACTGTGCCTTCTAGTTGCCAGCCATCAGCCTCGACTGTGCCTTCTAGTTGCCAGCCaTCGAGACTATACAAGGATCTACCTCAGTCGcaaTCGAGACTATACAAGGATCTACCTCAGTCGcaATGCATcGATATCaCTCGAGTCACTCGGCGGTACCCGACTACTACTACG
BBLA	GTAGCATCTGTCCGCTAGC	ATCAGCCTCGACTGTGCCTTCTAGTTGCCAGCCATCAGCCTCGACTGTGCCTTCTAGTTGCCAGCCaTCGAGACTATACAAGGATCTACCTCAGTCGcaTATTTATTTATTTATTTGTTTGTTTGTTTTATT	ATGCATcGATATCaCTCGAG	GCACCGCAA	GGTACCCGACTACTACTACG	GTAGCATCTGTCCGCTAGCATCAGCCTCGACTGTGCCTTCTAGTTGCCAGCCATCAGCCTCGACTGTGCCTTCTAGTTGCCAGCCaTCGAGACTATACAAGGATCTACCTCAGTCGcaTATTTATTTATTTATTTGTTTGTTTGTTTTATTATGCATcGATATCaCTCGAGGCACCGCAAGGTACCCGACTACTACTACG
BBLp	GTAGCATCTGTCCGCTAGC	ATCAGCCTCGACTGTGCCTTCTAGTTGCCAGCCATCAGCCTCGACTGTGCCTTCTAGTTGCCAGCCaTCGAGACTATACAAGGATCTACCTCAGTCGcagtcagctccgactTGTAAATAtcagcctcgact	ATGCATcGATATCaCTCGAG	AATTGCAAC	GGTACCCGACTACTACTACG	GTAGCATCTGTCCGCTAGCATCAGCCTCGACTGTGCCTTCTAGTTGCCAGCCATCAGCCTCGACTGTGCCTTCTAGTTGCCAGCCaTCGAGACTATACAAGGATCTACCTCAGTCGcagtcagctccgactTGTAAATAtcagcctcgactATGCATcGATATCaCTCGAGAATTGCAACGGTACCCGACTACTACTACG
BBLS	GTAGCATCTGTCCGCTAGC	ATCAGCCTCGACTGTGCCTTCTAGTTGCCAGCCATCAGCCTCGACTGTGCCTTCTAGTTGCCAGCCaTCGAGACTATACAAGGATCTACCTCAGTCGcacacaaGCAGAGGCTCTGGCAGCTTTTGCcaaca	ATGCATcGATATCaCTCGAG	TGTACTTAT	GGTACCCGACTACTACTACG	GTAGCATCTGTCCGCTAGCATCAGCCTCGACTGTGCCTTCTAGTTGCCAGCCATCAGCCTCGACTGTGCCTTCTAGTTGCCAGCCaTCGAGACTATACAAGGATCTACCTCAGTCGcacacaaGCAGAGGCTCTGGCAGCTTTTGCcaacaATGCATcGATATCaCTCGAGTGTACTTATGGTACCCGACTACTACTACG
BBLB	GTAGCATCTGTCCGCTAGC	ATCAGCCTCGACTGTGCCTTCTAGTTGCCAGCCATCAGCCTCGACTGTGCCTTCTAGTTGCCAGCCaTCGAGACTATACAAGGATCTACCTCAGTCGcaATCAGCCTCGACTGTGCCTTCTAGTTGCCAGCC	ATGCATcGATATCaCTCGAG	TCAAGCGGT	GGTACCCGACTACTACTACG	GTAGCATCTGTCCGCTAGCATCAGCCTCGACTGTGCCTTCTAGTTGCCAGCCATCAGCCTCGACTGTGCCTTCTAGTTGCCAGCCaTCGAGACTATACAAGGATCTACCTCAGTCGcaATCAGCCTCGACTGTGCCTTCTAGTTGCCAGCCATGCATcGATATCaCTCGAGTCAAGCGGTGGTACCCGACTACTACTACG
BBAL	GTAGCATCTGTCCGCTAGC	ATCAGCCTCGACTGTGCCTTCTAGTTGCCAGCCATCAGCCTCGACTGTGCCTTCTAGTTGCCAGCCTATTTATTTATTTATTTGTTTGTTTGTTTTATTaTCGAGACTATACAAGGATCTACCTCAGTCGca	ATGCATcGATATCaCTCGAG	GCTAGTGCG	GGTACCCGACTACTACTACG	GTAGCATCTGTCCGCTAGCATCAGCCTCGACTGTGCCTTCTAGTTGCCAGCCATCAGCCTCGACTGTGCCTTCTAGTTGCCAGCCTATTTATTTATTTATTTGTTTGTTTGTTTTATTaTCGAGACTATACAAGGATCTACCTCAGTCGcaATGCATcGATATCaCTCGAGGCTAGTGCGGGTACCCGACTACTACTACG
BBAA	GTAGCATCTGTCCGCTAGC	ATCAGCCTCGACTGTGCCTTCTAGTTGCCAGCCATCAGCCTCGACTGTGCCTTCTAGTTGCCAGCCTATTTATTTATTTATTTGTTTGTTTGTTTTATTTATTTATTTATTTATTTGTTTGTTTGTTTTATT	ATGCATcGATATCaCTCGAG	TATCGGATG	GGTACCCGACTACTACTACG	GTAGCATCTGTCCGCTAGCATCAGCCTCGACTGTGCCTTCTAGTTGCCAGCCATCAGCCTCGACTGTGCCTTCTAGTTGCCAGCCTATTTATTTATTTATTTGTTTGTTTGTTTTATTTATTTATTTATTTATTTGTTTGTTTGTTTTATTATGCATcGATATCaCTCGAGTATCGGATGGGTACCCGACTACTACTACG
BBAp	GTAGCATCTGTCCGCTAGC	ATCAGCCTCGACTGTGCCTTCTAGTTGCCAGCCATCAGCCTCGACTGTGCCTTCTAGTTGCCAGCCTATTTATTTATTTATTTGTTTGTTTGTTTTATTgtcagctccgactTGTAAATAtcagcctcgact	ATGCATcGATATCaCTCGAG	GACATGCTA	GGTACCCGACTACTACTACG	GTAGCATCTGTCCGCTAGCATCAGCCTCGACTGTGCCTTCTAGTTGCCAGCCATCAGCCTCGACTGTGCCTTCTAGTTGCCAGCCTATTTATTTATTTATTTGTTTGTTTGTTTTATTgtcagctccgactTGTAAATAtcagcctcgactATGCATcGATATCaCTCGAGGACATGCTAGGTACCCGACTACTACTACG
BBAS	GTAGCATCTGTCCGCTAGC	ATCAGCCTCGACTGTGCCTTCTAGTTGCCAGCCATCAGCCTCGACTGTGCCTTCTAGTTGCCAGCCTATTTATTTATTTATTTGTTTGTTTGTTTTATTcacaaGCAGAGGCTCTGGCAGCTTTTGCcaaca	ATGCATcGATATCaCTCGAG	TTCAACCGT	GGTACCCGACTACTACTACG	GTAGCATCTGTCCGCTAGCATCAGCCTCGACTGTGCCTTCTAGTTGCCAGCCATCAGCCTCGACTGTGCCTTCTAGTTGCCAGCCTATTTATTTATTTATTTGTTTGTTTGTTTTATTcacaaGCAGAGGCTCTGGCAGCTTTTGCcaacaATGCATcGATATCaCTCGAGTTCAACCGTGGTACCCGACTACTACTACG
BBAB	GTAGCATCTGTCCGCTAGC	ATCAGCCTCGACTGTGCCTTCTAGTTGCCAGCCATCAGCCTCGACTGTGCCTTCTAGTTGCCAGCCTATTTATTTATTTATTTGTTTGTTTGTTTTATTATCAGCCTCGACTGTGCCTTCTAGTTGCCAGCC	ATGCATcGATATCaCTCGAG	GGAGTTCAC	GGTACCCGACTACTACTACG	GTAGCATCTGTCCGCTAGCATCAGCCTCGACTGTGCCTTCTAGTTGCCAGCCATCAGCCTCGACTGTGCCTTCTAGTTGCCAGCCTATTTATTTATTTATTTGTTTGTTTGTTTTATTATCAGCCTCGACTGTGCCTTCTAGTTGCCAGCCATGCATcGATATCaCTCGAGGGAGTTCACGGTACCCGACTACTACTACG
BBpL	GTAGCATCTGTCCGCTAGC	ATCAGCCTCGACTGTGCCTTCTAGTTGCCAGCCATCAGCCTCGACTGTGCCTTCTAGTTGCCAGCCgtcagctccgactTGTAAATAtcagcctcgactaTCGAGACTATACAAGGATCTACCTCAGTCGca	ATGCATcGATATCaCTCGAG	GCTACCATT	GGTACCCGACTACTACTACG	GTAGCATCTGTCCGCTAGCATCAGCCTCGACTGTGCCTTCTAGTTGCCAGCCATCAGCCTCGACTGTGCCTTCTAGTTGCCAGCCgtcagctccgactTGTAAATAtcagcctcgactaTCGAGACTATACAAGGATCTACCTCAGTCGcaATGCATcGATATCaCTCGAGGCTACCATTGGTACCCGACTACTACTACG
BBpA	GTAGCATCTGTCCGCTAGC	ATCAGCCTCGACTGTGCCTTCTAGTTGCCAGCCATCAGCCTCGACTGTGCCTTCTAGTTGCCAGCCgtcagctccgactTGTAAATAtcagcctcgactTATTTATTTATTTATTTGTTTGTTTGTTTTATT	ATGCATcGATATCaCTCGAG	ATGAACTGT	GGTACCCGACTACTACTACG	GTAGCATCTGTCCGCTAGCATCAGCCTCGACTGTGCCTTCTAGTTGCCAGCCATCAGCCTCGACTGTGCCTTCTAGTTGCCAGCCgtcagctccgactTGTAAATAtcagcctcgactTATTTATTTATTTATTTGTTTGTTTGTTTTATTATGCATcGATATCaCTCGAGATGAACTGTGGTACCCGACTACTACTACG
BBpp	GTAGCATCTGTCCGCTAGC	ATCAGCCTCGACTGTGCCTTCTAGTTGCCAGCCATCAGCCTCGACTGTGCCTTCTAGTTGCCAGCCgtcagctccgactTGTAAATAtcagcctcgactgtcagctccgactTGTAAATAtcagcctcgact	ATGCATcGATATCaCTCGAG	AATCGACGC	GGTACCCGACTACTACTACG	GTAGCATCTGTCCGCTAGCATCAGCCTCGACTGTGCCTTCTAGTTGCCAGCCATCAGCCTCGACTGTGCCTTCTAGTTGCCAGCCgtcagctccgactTGTAAATAtcagcctcgactgtcagctccgactTGTAAATAtcagcctcgactATGCATcGATATCaCTCGAGAATCGACGCGGTACCCGACTACTACTACG
BBpS	GTAGCATCTGTCCGCTAGC	ATCAGCCTCGACTGTGCCTTCTAGTTGCCAGCCATCAGCCTCGACTGTGCCTTCTAGTTGCCAGCCgtcagctccgactTGTAAATAtcagcctcgactcacaaGCAGAGGCTCTGGCAGCTTTTGCcaaca	ATGCATcGATATCaCTCGAG	ACAGGAACG	GGTACCCGACTACTACTACG	GTAGCATCTGTCCGCTAGCATCAGCCTCGACTGTGCCTTCTAGTTGCCAGCCATCAGCCTCGACTGTGCCTTCTAGTTGCCAGCCgtcagctccgactTGTAAATAtcagcctcgactcacaaGCAGAGGCTCTGGCAGCTTTTGCcaacaATGCATcGATATCaCTCGAGACAGGAACGGGTACCCGACTACTACTACG
BBpB	GTAGCATCTGTCCGCTAGC	ATCAGCCTCGACTGTGCCTTCTAGTTGCCAGCCATCAGCCTCGACTGTGCCTTCTAGTTGCCAGCCgtcagctccgactTGTAAATAtcagcctcgactATCAGCCTCGACTGTGCCTTCTAGTTGCCAGCC	ATGCATcGATATCaCTCGAG	CTCTAGCGC	GGTACCCGACTACTACTACG	GTAGCATCTGTCCGCTAGCATCAGCCTCGACTGTGCCTTCTAGTTGCCAGCCATCAGCCTCGACTGTGCCTTCTAGTTGCCAGCCgtcagctccgactTGTAAATAtcagcctcgactATCAGCCTCGACTGTGCCTTCTAGTTGCCAGCCATGCATcGATATCaCTCGAGCTCTAGCGCGGTACCCGACTACTACTACG
BBSL	GTAGCATCTGTCCGCTAGC	ATCAGCCTCGACTGTGCCTTCTAGTTGCCAGCCATCAGCCTCGACTGTGCCTTCTAGTTGCCAGCCcacaaGCAGAGGCTCTGGCAGCTTTTGCcaacaaTCGAGACTATACAAGGATCTACCTCAGTCGca	ATGCATcGATATCaCTCGAG	TCTTGCGAT	GGTACCCGACTACTACTACG	GTAGCATCTGTCCGCTAGCATCAGCCTCGACTGTGCCTTCTAGTTGCCAGCCATCAGCCTCGACTGTGCCTTCTAGTTGCCAGCCcacaaGCAGAGGCTCTGGCAGCTTTTGCcaacaaTCGAGACTATACAAGGATCTACCTCAGTCGcaATGCATcGATATCaCTCGAGTCTTGCGATGGTACCCGACTACTACTACG
BBSA	GTAGCATCTGTCCGCTAGC	ATCAGCCTCGACTGTGCCTTCTAGTTGCCAGCCATCAGCCTCGACTGTGCCTTCTAGTTGCCAGCCcacaaGCAGAGGCTCTGGCAGCTTTTGCcaacaTATTTATTTATTTATTTGTTTGTTTGTTTTATT	ATGCATcGATATCaCTCGAG	GTGCGCCTT	GGTACCCGACTACTACTACG	GTAGCATCTGTCCGCTAGCATCAGCCTCGACTGTGCCTTCTAGTTGCCAGCCATCAGCCTCGACTGTGCCTTCTAGTTGCCAGCCcacaaGCAGAGGCTCTGGCAGCTTTTGCcaacaTATTTATTTATTTATTTGTTTGTTTGTTTTATTATGCATcGATATCaCTCGAGGTGCGCCTTGGTACCCGACTACTACTACG
BBSp	GTAGCATCTGTCCGCTAGC	ATCAGCCTCGACTGTGCCTTCTAGTTGCCAGCCATCAGCCTCGACTGTGCCTTCTAGTTGCCAGCCcacaaGCAGAGGCTCTGGCAGCTTTTGCcaacagtcagctccgactTGTAAATAtcagcctcgact	ATGCATcGATATCaCTCGAG	TGCTGGCGA	GGTACCCGACTACTACTACG	GTAGCATCTGTCCGCTAGCATCAGCCTCGACTGTGCCTTCTAGTTGCCAGCCATCAGCCTCGACTGTGCCTTCTAGTTGCCAGCCcacaaGCAGAGGCTCTGGCAGCTTTTGCcaacagtcagctccgactTGTAAATAtcagcctcgactATGCATcGATATCaCTCGAGTGCTGGCGAGGTACCCGACTACTACTACG
BBSS	GTAGCATCTGTCCGCTAGC	ATCAGCCTCGACTGTGCCTTCTAGTTGCCAGCCATCAGCCTCGACTGTGCCTTCTAGTTGCCAGCCcacaaGCAGAGGCTCTGGCAGCTTTTGCcaacacacaaGCAGAGGCTCTGGCAGCTTTTGCcaaca	ATGCATcGATATCaCTCGAG	TGTTAGCTC	GGTACCCGACTACTACTACG	GTAGCATCTGTCCGCTAGCATCAGCCTCGACTGTGCCTTCTAGTTGCCAGCCATCAGCCTCGACTGTGCCTTCTAGTTGCCAGCCcacaaGCAGAGGCTCTGGCAGCTTTTGCcaacacacaaGCAGAGGCTCTGGCAGCTTTTGCcaacaATGCATcGATATCaCTCGAGTGTTAGCTCGGTACCCGACTACTACTACG
BBSB	GTAGCATCTGTCCGCTAGC	ATCAGCCTCGACTGTGCCTTCTAGTTGCCAGCCATCAGCCTCGACTGTGCCTTCTAGTTGCCAGCCcacaaGCAGAGGCTCTGGCAGCTTTTGCcaacaATCAGCCTCGACTGTGCCTTCTAGTTGCCAGCC	ATGCATcGATATCaCTCGAG	TTATCTCAG	GGTACCCGACTACTACTACG	GTAGCATCTGTCCGCTAGCATCAGCCTCGACTGTGCCTTCTAGTTGCCAGCCATCAGCCTCGACTGTGCCTTCTAGTTGCCAGCCcacaaGCAGAGGCTCTGGCAGCTTTTGCcaacaATCAGCCTCGACTGTGCCTTCTAGTTGCCAGCCATGCATcGATATCaCTCGAGTTATCTCAGGGTACCCGACTACTACTACG
BBBL	GTAGCATCTGTCCGCTAGC	ATCAGCCTCGACTGTGCCTTCTAGTTGCCAGCCATCAGCCTCGACTGTGCCTTCTAGTTGCCAGCCATCAGCCTCGACTGTGCCTTCTAGTTGCCAGCCaTCGAGACTATACAAGGATCTACCTCAGTCGca	ATGCATcGATATCaCTCGAG	TGCACTCAT	GGTACCCGACTACTACTACG	GTAGCATCTGTCCGCTAGCATCAGCCTCGACTGTGCCTTCTAGTTGCCAGCCATCAGCCTCGACTGTGCCTTCTAGTTGCCAGCCATCAGCCTCGACTGTGCCTTCTAGTTGCCAGCCaTCGAGACTATACAAGGATCTACCTCAGTCGcaATGCATcGATATCaCTCGAGTGCACTCATGGTACCCGACTACTACTACG
BBBA	GTAGCATCTGTCCGCTAGC	ATCAGCCTCGACTGTGCCTTCTAGTTGCCAGCCATCAGCCTCGACTGTGCCTTCTAGTTGCCAGCCATCAGCCTCGACTGTGCCTTCTAGTTGCCAGCCTATTTATTTATTTATTTGTTTGTTTGTTTTATT	ATGCATcGATATCaCTCGAG	TATGTGTAA	GGTACCCGACTACTACTACG	GTAGCATCTGTCCGCTAGCATCAGCCTCGACTGTGCCTTCTAGTTGCCAGCCATCAGCCTCGACTGTGCCTTCTAGTTGCCAGCCATCAGCCTCGACTGTGCCTTCTAGTTGCCAGCCTATTTATTTATTTATTTGTTTGTTTGTTTTATTATGCATcGATATCaCTCGAGTATGTGTAAGGTACCCGACTACTACTACG
BBBp	GTAGCATCTGTCCGCTAGC	ATCAGCCTCGACTGTGCCTTCTAGTTGCCAGCCATCAGCCTCGACTGTGCCTTCTAGTTGCCAGCCATCAGCCTCGACTGTGCCTTCTAGTTGCCAGCCgtcagctccgactTGTAAATAtcagcctcgact	ATGCATcGATATCaCTCGAG	ATTACTCTG	GGTACCCGACTACTACTACG	GTAGCATCTGTCCGCTAGCATCAGCCTCGACTGTGCCTTCTAGTTGCCAGCCATCAGCCTCGACTGTGCCTTCTAGTTGCCAGCCATCAGCCTCGACTGTGCCTTCTAGTTGCCAGCCgtcagctccgactTGTAAATAtcagcctcgactATGCATcGATATCaCTCGAGATTACTCTGGGTACCCGACTACTACTACG
BBBS	GTAGCATCTGTCCGCTAGC	ATCAGCCTCGACTGTGCCTTCTAGTTGCCAGCCATCAGCCTCGACTGTGCCTTCTAGTTGCCAGCCATCAGCCTCGACTGTGCCTTCTAGTTGCCAGCCcacaaGCAGAGGCTCTGGCAGCTTTTGCcaaca	ATGCATcGATATCaCTCGAG	GCGGTGGCT	GGTACCCGACTACTACTACG	GTAGCATCTGTCCGCTAGCATCAGCCTCGACTGTGCCTTCTAGTTGCCAGCCATCAGCCTCGACTGTGCCTTCTAGTTGCCAGCCATCAGCCTCGACTGTGCCTTCTAGTTGCCAGCCcacaaGCAGAGGCTCTGGCAGCTTTTGCcaacaATGCATcGATATCaCTCGAGGCGGTGGCTGGTACCCGACTACTACTACG
BBBB	GTAGCATCTGTCCGCTAGC	ATCAGCCTCGACTGTGCCTTCTAGTTGCCAGCCATCAGCCTCGACTGTGCCTTCTAGTTGCCAGCCATCAGCCTCGACTGTGCCTTCTAGTTGCCAGCCATCAGCCTCGACTGTGCCTTCTAGTTGCCAGCC	ATGCATcGATATCaCTCGAG	CGCAGTGCA	GGTACCCGACTACTACTACG	GTAGCATCTGTCCGCTAGCATCAGCCTCGACTGTGCCTTCTAGTTGCCAGCCATCAGCCTCGACTGTGCCTTCTAGTTGCCAGCCATCAGCCTCGACTGTGCCTTCTAGTTGCCAGCCATCAGCCTCGACTGTGCCTTCTAGTTGCCAGCCATGCATcGATATCaCTCGAGCGCAGTGCAGGTACCCGACTACTACTACG
LLLL	GTAGCATCTGTCCGCTAGC	aTCGAGACTATACAAGGATCTACCTCAGTCGcaaTCGAGACTATACAAGGATCTACCTCAGTCGcaaTCGAGACTATACAAGGATCTACCTCAGTCGcaaTCGAGACTATACAAGGATCTACCTCAGTCGca	ATGCATcGATATCaCTCGAG	ACGACGGAA	GGTACCCGACTACTACTACG	GTAGCATCTGTCCGCTAGCaTCGAGACTATACAAGGATCTACCTCAGTCGcaaTCGAGACTATACAAGGATCTACCTCAGTCGcaaTCGAGACTATACAAGGATCTACCTCAGTCGcaaTCGAGACTATACAAGGATCTACCTCAGTCGcaATGCATcGATATCaCTCGAGACGACGGAAGGTACCCGACTACTACTACG
LLLA	GTAGCATCTGTCCGCTAGC	aTCGAGACTATACAAGGATCTACCTCAGTCGcaaTCGAGACTATACAAGGATCTACCTCAGTCGcaaTCGAGACTATACAAGGATCTACCTCAGTCGcaTATTTATTTATTTATTTGTTTGTTTGTTTTATT	ATGCATcGATATCaCTCGAG	GGCAGCGTC	GGTACCCGACTACTACTACG	GTAGCATCTGTCCGCTAGCaTCGAGACTATACAAGGATCTACCTCAGTCGcaaTCGAGACTATACAAGGATCTACCTCAGTCGcaaTCGAGACTATACAAGGATCTACCTCAGTCGcaTATTTATTTATTTATTTGTTTGTTTGTTTTATTATGCATcGATATCaCTCGAGGGCAGCGTCGGTACCCGACTACTACTACG
LLLp	GTAGCATCTGTCCGCTAGC	aTCGAGACTATACAAGGATCTACCTCAGTCGcaaTCGAGACTATACAAGGATCTACCTCAGTCGcaaTCGAGACTATACAAGGATCTACCTCAGTCGcagtcagctccgactTGTAAATAtcagcctcgact	ATGCATcGATATCaCTCGAG	AGAAGATAT	GGTACCCGACTACTACTACG	GTAGCATCTGTCCGCTAGCaTCGAGACTATACAAGGATCTACCTCAGTCGcaaTCGAGACTATACAAGGATCTACCTCAGTCGcaaTCGAGACTATACAAGGATCTACCTCAGTCGcagtcagctccgactTGTAAATAtcagcctcgactATGCATcGATATCaCTCGAGAGAAGATATGGTACCCGACTACTACTACG
LLLS	GTAGCATCTGTCCGCTAGC	aTCGAGACTATACAAGGATCTACCTCAGTCGcaaTCGAGACTATACAAGGATCTACCTCAGTCGcaaTCGAGACTATACAAGGATCTACCTCAGTCGcacacaaGCAGAGGCTCTGGCAGCTTTTGCcaaca	ATGCATcGATATCaCTCGAG	GCGCTTCTA	GGTACCCGACTACTACTACG	GTAGCATCTGTCCGCTAGCaTCGAGACTATACAAGGATCTACCTCAGTCGcaaTCGAGACTATACAAGGATCTACCTCAGTCGcaaTCGAGACTATACAAGGATCTACCTCAGTCGcacacaaGCAGAGGCTCTGGCAGCTTTTGCcaacaATGCATcGATATCaCTCGAGGCGCTTCTAGGTACCCGACTACTACTACG
LLLB	GTAGCATCTGTCCGCTAGC	aTCGAGACTATACAAGGATCTACCTCAGTCGcaaTCGAGACTATACAAGGATCTACCTCAGTCGcaaTCGAGACTATACAAGGATCTACCTCAGTCGcaATCAGCCTCGACTGTGCCTTCTAGTTGCCAGCC	ATGCATcGATATCaCTCGAG	CTCAGGCCT	GGTACCCGACTACTACTACG	GTAGCATCTGTCCGCTAGCaTCGAGACTATACAAGGATCTACCTCAGTCGcaaTCGAGACTATACAAGGATCTACCTCAGTCGcaaTCGAGACTATACAAGGATCTACCTCAGTCGcaATCAGCCTCGACTGTGCCTTCTAGTTGCCAGCCATGCATcGATATCaCTCGAGCTCAGGCCTGGTACCCGACTACTACTACG
LLAL	GTAGCATCTGTCCGCTAGC	aTCGAGACTATACAAGGATCTACCTCAGTCGcaaTCGAGACTATACAAGGATCTACCTCAGTCGcaTATTTATTTATTTATTTGTTTGTTTGTTTTATTaTCGAGACTATACAAGGATCTACCTCAGTCGca	ATGCATcGATATCaCTCGAG	GCTCCACGT	GGTACCCGACTACTACTACG	GTAGCATCTGTCCGCTAGCaTCGAGACTATACAAGGATCTACCTCAGTCGcaaTCGAGACTATACAAGGATCTACCTCAGTCGcaTATTTATTTATTTATTTGTTTGTTTGTTTTATTaTCGAGACTATACAAGGATCTACCTCAGTCGcaATGCATcGATATCaCTCGAGGCTCCACGTGGTACCCGACTACTACTACG
LLAA	GTAGCATCTGTCCGCTAGC	aTCGAGACTATACAAGGATCTACCTCAGTCGcaaTCGAGACTATACAAGGATCTACCTCAGTCGcaTATTTATTTATTTATTTGTTTGTTTGTTTTATTTATTTATTTATTTATTTGTTTGTTTGTTTTATT	ATGCATcGATATCaCTCGAG	AGTTCGCGG	GGTACCCGACTACTACTACG	GTAGCATCTGTCCGCTAGCaTCGAGACTATACAAGGATCTACCTCAGTCGcaaTCGAGACTATACAAGGATCTACCTCAGTCGcaTATTTATTTATTTATTTGTTTGTTTGTTTTATTTATTTATTTATTTATTTGTTTGTTTGTTTTATTATGCATcGATATCaCTCGAGAGTTCGCGGGGTACCCGACTACTACTACG
LLAp	GTAGCATCTGTCCGCTAGC	aTCGAGACTATACAAGGATCTACCTCAGTCGcaaTCGAGACTATACAAGGATCTACCTCAGTCGcaTATTTATTTATTTATTTGTTTGTTTGTTTTATTgtcagctccgactTGTAAATAtcagcctcgact	ATGCATcGATATCaCTCGAG	CACGTTGCC	GGTACCCGACTACTACTACG	GTAGCATCTGTCCGCTAGCaTCGAGACTATACAAGGATCTACCTCAGTCGcaaTCGAGACTATACAAGGATCTACCTCAGTCGcaTATTTATTTATTTATTTGTTTGTTTGTTTTATTgtcagctccgactTGTAAATAtcagcctcgactATGCATcGATATCaCTCGAGCACGTTGCCGGTACCCGACTACTACTACG
LLAS	GTAGCATCTGTCCGCTAGC	aTCGAGACTATACAAGGATCTACCTCAGTCGcaaTCGAGACTATACAAGGATCTACCTCAGTCGcaTATTTATTTATTTATTTGTTTGTTTGTTTTATTcacaaGCAGAGGCTCTGGCAGCTTTTGCcaaca	ATGCATcGATATCaCTCGAG	AATGAGATG	GGTACCCGACTACTACTACG	GTAGCATCTGTCCGCTAGCaTCGAGACTATACAAGGATCTACCTCAGTCGcaaTCGAGACTATACAAGGATCTACCTCAGTCGcaTATTTATTTATTTATTTGTTTGTTTGTTTTATTcacaaGCAGAGGCTCTGGCAGCTTTTGCcaacaATGCATcGATATCaCTCGAGAATGAGATGGGTACCCGACTACTACTACG
LLAB	GTAGCATCTGTCCGCTAGC	aTCGAGACTATACAAGGATCTACCTCAGTCGcaaTCGAGACTATACAAGGATCTACCTCAGTCGcaTATTTATTTATTTATTTGTTTGTTTGTTTTATTATCAGCCTCGACTGTGCCTTCTAGTTGCCAGCC	ATGCATcGATATCaCTCGAG	TACTCGCCA	GGTACCCGACTACTACTACG	GTAGCATCTGTCCGCTAGCaTCGAGACTATACAAGGATCTACCTCAGTCGcaaTCGAGACTATACAAGGATCTACCTCAGTCGcaTATTTATTTATTTATTTGTTTGTTTGTTTTATTATCAGCCTCGACTGTGCCTTCTAGTTGCCAGCCATGCATcGATATCaCTCGAGTACTCGCCAGGTACCCGACTACTACTACG
LLpL	GTAGCATCTGTCCGCTAGC	aTCGAGACTATACAAGGATCTACCTCAGTCGcaaTCGAGACTATACAAGGATCTACCTCAGTCGcagtcagctccgactTGTAAATAtcagcctcgactaTCGAGACTATACAAGGATCTACCTCAGTCGca	ATGCATcGATATCaCTCGAG	ACGCCGACA	GGTACCCGACTACTACTACG	GTAGCATCTGTCCGCTAGCaTCGAGACTATACAAGGATCTACCTCAGTCGcaaTCGAGACTATACAAGGATCTACCTCAGTCGcagtcagctccgactTGTAAATAtcagcctcgactaTCGAGACTATACAAGGATCTACCTCAGTCGcaATGCATcGATATCaCTCGAGACGCCGACAGGTACCCGACTACTACTACG
LLpA	GTAGCATCTGTCCGCTAGC	aTCGAGACTATACAAGGATCTACCTCAGTCGcaaTCGAGACTATACAAGGATCTACCTCAGTCGcagtcagctccgactTGTAAATAtcagcctcgactTATTTATTTATTTATTTGTTTGTTTGTTTTATT	ATGCATcGATATCaCTCGAG	TCAGTCTGT	GGTACCCGACTACTACTACG	GTAGCATCTGTCCGCTAGCaTCGAGACTATACAAGGATCTACCTCAGTCGcaaTCGAGACTATACAAGGATCTACCTCAGTCGcagtcagctccgactTGTAAATAtcagcctcgactTATTTATTTATTTATTTGTTTGTTTGTTTTATTATGCATcGATATCaCTCGAGTCAGTCTGTGGTACCCGACTACTACTACG
LLpp	GTAGCATCTGTCCGCTAGC	aTCGAGACTATACAAGGATCTACCTCAGTCGcaaTCGAGACTATACAAGGATCTACCTCAGTCGcagtcagctccgactTGTAAATAtcagcctcgactgtcagctccgactTGTAAATAtcagcctcgact	ATGCATcGATATCaCTCGAG	AGAATCTTA	GGTACCCGACTACTACTACG	GTAGCATCTGTCCGCTAGCaTCGAGACTATACAAGGATCTACCTCAGTCGcaaTCGAGACTATACAAGGATCTACCTCAGTCGcagtcagctccgactTGTAAATAtcagcctcgactgtcagctccgactTGTAAATAtcagcctcgactATGCATcGATATCaCTCGAGAGAATCTTAGGTACCCGACTACTACTACG
LLpS	GTAGCATCTGTCCGCTAGC	aTCGAGACTATACAAGGATCTACCTCAGTCGcaaTCGAGACTATACAAGGATCTACCTCAGTCGcagtcagctccgactTGTAAATAtcagcctcgactcacaaGCAGAGGCTCTGGCAGCTTTTGCcaaca	ATGCATcGATATCaCTCGAG	GTAATACTA	GGTACCCGACTACTACTACG	GTAGCATCTGTCCGCTAGCaTCGAGACTATACAAGGATCTACCTCAGTCGcaaTCGAGACTATACAAGGATCTACCTCAGTCGcagtcagctccgactTGTAAATAtcagcctcgactcacaaGCAGAGGCTCTGGCAGCTTTTGCcaacaATGCATcGATATCaCTCGAGGTAATACTAGGTACCCGACTACTACTACG
LLpB	GTAGCATCTGTCCGCTAGC	aTCGAGACTATACAAGGATCTACCTCAGTCGcaaTCGAGACTATACAAGGATCTACCTCAGTCGcagtcagctccgactTGTAAATAtcagcctcgactATCAGCCTCGACTGTGCCTTCTAGTTGCCAGCC	ATGCATcGATATCaCTCGAG	CTAAGCGAC	GGTACCCGACTACTACTACG	GTAGCATCTGTCCGCTAGCaTCGAGACTATACAAGGATCTACCTCAGTCGcaaTCGAGACTATACAAGGATCTACCTCAGTCGcagtcagctccgactTGTAAATAtcagcctcgactATCAGCCTCGACTGTGCCTTCTAGTTGCCAGCCATGCATcGATATCaCTCGAGCTAAGCGACGGTACCCGACTACTACTACG
LLSL	GTAGCATCTGTCCGCTAGC	aTCGAGACTATACAAGGATCTACCTCAGTCGcaaTCGAGACTATACAAGGATCTACCTCAGTCGcacacaaGCAGAGGCTCTGGCAGCTTTTGCcaacaaTCGAGACTATACAAGGATCTACCTCAGTCGca	ATGCATcGATATCaCTCGAG	TTATTCAAC	GGTACCCGACTACTACTACG	GTAGCATCTGTCCGCTAGCaTCGAGACTATACAAGGATCTACCTCAGTCGcaaTCGAGACTATACAAGGATCTACCTCAGTCGcacacaaGCAGAGGCTCTGGCAGCTTTTGCcaacaaTCGAGACTATACAAGGATCTACCTCAGTCGcaATGCATcGATATCaCTCGAGTTATTCAACGGTACCCGACTACTACTACG
LLSA	GTAGCATCTGTCCGCTAGC	aTCGAGACTATACAAGGATCTACCTCAGTCGcaaTCGAGACTATACAAGGATCTACCTCAGTCGcacacaaGCAGAGGCTCTGGCAGCTTTTGCcaacaTATTTATTTATTTATTTGTTTGTTTGTTTTATT	ATGCATcGATATCaCTCGAG	TCCTCAGTG	GGTACCCGACTACTACTACG	GTAGCATCTGTCCGCTAGCaTCGAGACTATACAAGGATCTACCTCAGTCGcaaTCGAGACTATACAAGGATCTACCTCAGTCGcacacaaGCAGAGGCTCTGGCAGCTTTTGCcaacaTATTTATTTATTTATTTGTTTGTTTGTTTTATTATGCATcGATATCaCTCGAGTCCTCAGTGGGTACCCGACTACTACTACG
LLSp	GTAGCATCTGTCCGCTAGC	aTCGAGACTATACAAGGATCTACCTCAGTCGcaaTCGAGACTATACAAGGATCTACCTCAGTCGcacacaaGCAGAGGCTCTGGCAGCTTTTGCcaacagtcagctccgactTGTAAATAtcagcctcgact	ATGCATcGATATCaCTCGAG	TATAATCTC	GGTACCCGACTACTACTACG	GTAGCATCTGTCCGCTAGCaTCGAGACTATACAAGGATCTACCTCAGTCGcaaTCGAGACTATACAAGGATCTACCTCAGTCGcacacaaGCAGAGGCTCTGGCAGCTTTTGCcaacagtcagctccgactTGTAAATAtcagcctcgactATGCATcGATATCaCTCGAGTATAATCTCGGTACCCGACTACTACTACG
LLSS	GTAGCATCTGTCCGCTAGC	aTCGAGACTATACAAGGATCTACCTCAGTCGcaaTCGAGACTATACAAGGATCTACCTCAGTCGcacacaaGCAGAGGCTCTGGCAGCTTTTGCcaacacacaaGCAGAGGCTCTGGCAGCTTTTGCcaaca	ATGCATcGATATCaCTCGAG	CGGTCACTC	GGTACCCGACTACTACTACG	GTAGCATCTGTCCGCTAGCaTCGAGACTATACAAGGATCTACCTCAGTCGcaaTCGAGACTATACAAGGATCTACCTCAGTCGcacacaaGCAGAGGCTCTGGCAGCTTTTGCcaacacacaaGCAGAGGCTCTGGCAGCTTTTGCcaacaATGCATcGATATCaCTCGAGCGGTCACTCGGTACCCGACTACTACTACG
LLSB	GTAGCATCTGTCCGCTAGC	aTCGAGACTATACAAGGATCTACCTCAGTCGcaaTCGAGACTATACAAGGATCTACCTCAGTCGcacacaaGCAGAGGCTCTGGCAGCTTTTGCcaacaATCAGCCTCGACTGTGCCTTCTAGTTGCCAGCC	ATGCATcGATATCaCTCGAG	TCGGTTCTG	GGTACCCGACTACTACTACG	GTAGCATCTGTCCGCTAGCaTCGAGACTATACAAGGATCTACCTCAGTCGcaaTCGAGACTATACAAGGATCTACCTCAGTCGcacacaaGCAGAGGCTCTGGCAGCTTTTGCcaacaATCAGCCTCGACTGTGCCTTCTAGTTGCCAGCCATGCATcGATATCaCTCGAGTCGGTTCTGGGTACCCGACTACTACTACG
LLBL	GTAGCATCTGTCCGCTAGC	aTCGAGACTATACAAGGATCTACCTCAGTCGcaaTCGAGACTATACAAGGATCTACCTCAGTCGcaATCAGCCTCGACTGTGCCTTCTAGTTGCCAGCCaTCGAGACTATACAAGGATCTACCTCAGTCGca	ATGCATcGATATCaCTCGAG	CCAGGAGCC	GGTACCCGACTACTACTACG	GTAGCATCTGTCCGCTAGCaTCGAGACTATACAAGGATCTACCTCAGTCGcaaTCGAGACTATACAAGGATCTACCTCAGTCGcaATCAGCCTCGACTGTGCCTTCTAGTTGCCAGCCaTCGAGACTATACAAGGATCTACCTCAGTCGcaATGCATcGATATCaCTCGAGCCAGGAGCCGGTACCCGACTACTACTACG
LLBA	GTAGCATCTGTCCGCTAGC	aTCGAGACTATACAAGGATCTACCTCAGTCGcaaTCGAGACTATACAAGGATCTACCTCAGTCGcaATCAGCCTCGACTGTGCCTTCTAGTTGCCAGCCTATTTATTTATTTATTTGTTTGTTTGTTTTATT	ATGCATcGATATCaCTCGAG	TCTAGTCGT	GGTACCCGACTACTACTACG	GTAGCATCTGTCCGCTAGCaTCGAGACTATACAAGGATCTACCTCAGTCGcaaTCGAGACTATACAAGGATCTACCTCAGTCGcaATCAGCCTCGACTGTGCCTTCTAGTTGCCAGCCTATTTATTTATTTATTTGTTTGTTTGTTTTATTATGCATcGATATCaCTCGAGTCTAGTCGTGGTACCCGACTACTACTACG
LLBp	GTAGCATCTGTCCGCTAGC	aTCGAGACTATACAAGGATCTACCTCAGTCGcaaTCGAGACTATACAAGGATCTACCTCAGTCGcaATCAGCCTCGACTGTGCCTTCTAGTTGCCAGCCgtcagctccgactTGTAAATAtcagcctcgact	ATGCATcGATATCaCTCGAG	GAGGACAGC	GGTACCCGACTACTACTACG	GTAGCATCTGTCCGCTAGCaTCGAGACTATACAAGGATCTACCTCAGTCGcaaTCGAGACTATACAAGGATCTACCTCAGTCGcaATCAGCCTCGACTGTGCCTTCTAGTTGCCAGCCgtcagctccgactTGTAAATAtcagcctcgactATGCATcGATATCaCTCGAGGAGGACAGCGGTACCCGACTACTACTACG
LLBS	GTAGCATCTGTCCGCTAGC	aTCGAGACTATACAAGGATCTACCTCAGTCGcaaTCGAGACTATACAAGGATCTACCTCAGTCGcaATCAGCCTCGACTGTGCCTTCTAGTTGCCAGCCcacaaGCAGAGGCTCTGGCAGCTTTTGCcaaca	ATGCATcGATATCaCTCGAG	CGATGGCGC	GGTACCCGACTACTACTACG	GTAGCATCTGTCCGCTAGCaTCGAGACTATACAAGGATCTACCTCAGTCGcaaTCGAGACTATACAAGGATCTACCTCAGTCGcaATCAGCCTCGACTGTGCCTTCTAGTTGCCAGCCcacaaGCAGAGGCTCTGGCAGCTTTTGCcaacaATGCATcGATATCaCTCGAGCGATGGCGCGGTACCCGACTACTACTACG
LLBB	GTAGCATCTGTCCGCTAGC	aTCGAGACTATACAAGGATCTACCTCAGTCGcaaTCGAGACTATACAAGGATCTACCTCAGTCGcaATCAGCCTCGACTGTGCCTTCTAGTTGCCAGCCATCAGCCTCGACTGTGCCTTCTAGTTGCCAGCC	ATGCATcGATATCaCTCGAG	CAATTCTGC	GGTACCCGACTACTACTACG	GTAGCATCTGTCCGCTAGCaTCGAGACTATACAAGGATCTACCTCAGTCGcaaTCGAGACTATACAAGGATCTACCTCAGTCGcaATCAGCCTCGACTGTGCCTTCTAGTTGCCAGCCATCAGCCTCGACTGTGCCTTCTAGTTGCCAGCCATGCATcGATATCaCTCGAGCAATTCTGCGGTACCCGACTACTACTACG
LALL	GTAGCATCTGTCCGCTAGC	aTCGAGACTATACAAGGATCTACCTCAGTCGcaTATTTATTTATTTATTTGTTTGTTTGTTTTATTaTCGAGACTATACAAGGATCTACCTCAGTCGcaaTCGAGACTATACAAGGATCTACCTCAGTCGca	ATGCATcGATATCaCTCGAG	AACAGGAGT	GGTACCCGACTACTACTACG	GTAGCATCTGTCCGCTAGCaTCGAGACTATACAAGGATCTACCTCAGTCGcaTATTTATTTATTTATTTGTTTGTTTGTTTTATTaTCGAGACTATACAAGGATCTACCTCAGTCGcaaTCGAGACTATACAAGGATCTACCTCAGTCGcaATGCATcGATATCaCTCGAGAACAGGAGTGGTACCCGACTACTACTACG
LALA	GTAGCATCTGTCCGCTAGC	aTCGAGACTATACAAGGATCTACCTCAGTCGcaTATTTATTTATTTATTTGTTTGTTTGTTTTATTaTCGAGACTATACAAGGATCTACCTCAGTCGcaTATTTATTTATTTATTTGTTTGTTTGTTTTATT	ATGCATcGATATCaCTCGAG	AGTAGTTAC	GGTACCCGACTACTACTACG	GTAGCATCTGTCCGCTAGCaTCGAGACTATACAAGGATCTACCTCAGTCGcaTATTTATTTATTTATTTGTTTGTTTGTTTTATTaTCGAGACTATACAAGGATCTACCTCAGTCGcaTATTTATTTATTTATTTGTTTGTTTGTTTTATTATGCATcGATATCaCTCGAGAGTAGTTACGGTACCCGACTACTACTACG
LALp	GTAGCATCTGTCCGCTAGC	aTCGAGACTATACAAGGATCTACCTCAGTCGcaTATTTATTTATTTATTTGTTTGTTTGTTTTATTaTCGAGACTATACAAGGATCTACCTCAGTCGcagtcagctccgactTGTAAATAtcagcctcgact	ATGCATcGATATCaCTCGAG	TTCCGAATC	GGTACCCGACTACTACTACG	GTAGCATCTGTCCGCTAGCaTCGAGACTATACAAGGATCTACCTCAGTCGcaTATTTATTTATTTATTTGTTTGTTTGTTTTATTaTCGAGACTATACAAGGATCTACCTCAGTCGcagtcagctccgactTGTAAATAtcagcctcgactATGCATcGATATCaCTCGAGTTCCGAATCGGTACCCGACTACTACTACG
LALS	GTAGCATCTGTCCGCTAGC	aTCGAGACTATACAAGGATCTACCTCAGTCGcaTATTTATTTATTTATTTGTTTGTTTGTTTTATTaTCGAGACTATACAAGGATCTACCTCAGTCGcacacaaGCAGAGGCTCTGGCAGCTTTTGCcaaca	ATGCATcGATATCaCTCGAG	CACGCTATT	GGTACCCGACTACTACTACG	GTAGCATCTGTCCGCTAGCaTCGAGACTATACAAGGATCTACCTCAGTCGcaTATTTATTTATTTATTTGTTTGTTTGTTTTATTaTCGAGACTATACAAGGATCTACCTCAGTCGcacacaaGCAGAGGCTCTGGCAGCTTTTGCcaacaATGCATcGATATCaCTCGAGCACGCTATTGGTACCCGACTACTACTACG
LALB	GTAGCATCTGTCCGCTAGC	aTCGAGACTATACAAGGATCTACCTCAGTCGcaTATTTATTTATTTATTTGTTTGTTTGTTTTATTaTCGAGACTATACAAGGATCTACCTCAGTCGcaATCAGCCTCGACTGTGCCTTCTAGTTGCCAGCC	ATGCATcGATATCaCTCGAG	GTTGATTCC	GGTACCCGACTACTACTACG	GTAGCATCTGTCCGCTAGCaTCGAGACTATACAAGGATCTACCTCAGTCGcaTATTTATTTATTTATTTGTTTGTTTGTTTTATTaTCGAGACTATACAAGGATCTACCTCAGTCGcaATCAGCCTCGACTGTGCCTTCTAGTTGCCAGCCATGCATcGATATCaCTCGAGGTTGATTCCGGTACCCGACTACTACTACG
LAAL	GTAGCATCTGTCCGCTAGC	aTCGAGACTATACAAGGATCTACCTCAGTCGcaTATTTATTTATTTATTTGTTTGTTTGTTTTATTTATTTATTTATTTATTTGTTTGTTTGTTTTATTaTCGAGACTATACAAGGATCTACCTCAGTCGca	ATGCATcGATATCaCTCGAG	TCACATCCG	GGTACCCGACTACTACTACG	GTAGCATCTGTCCGCTAGCaTCGAGACTATACAAGGATCTACCTCAGTCGcaTATTTATTTATTTATTTGTTTGTTTGTTTTATTTATTTATTTATTTATTTGTTTGTTTGTTTTATTaTCGAGACTATACAAGGATCTACCTCAGTCGcaATGCATcGATATCaCTCGAGTCACATCCGGGTACCCGACTACTACTACG
LAAA	GTAGCATCTGTCCGCTAGC	aTCGAGACTATACAAGGATCTACCTCAGTCGcaTATTTATTTATTTATTTGTTTGTTTGTTTTATTTATTTATTTATTTATTTGTTTGTTTGTTTTATTTATTTATTTATTTATTTGTTTGTTTGTTTTATT	ATGCATcGATATCaCTCGAG	TTCAGGCTT	GGTACCCGACTACTACTACG	GTAGCATCTGTCCGCTAGCaTCGAGACTATACAAGGATCTACCTCAGTCGcaTATTTATTTATTTATTTGTTTGTTTGTTTTATTTATTTATTTATTTATTTGTTTGTTTGTTTTATTTATTTATTTATTTATTTGTTTGTTTGTTTTATTATGCATcGATATCaCTCGAGTTCAGGCTTGGTACCCGACTACTACTACG
LAAp	GTAGCATCTGTCCGCTAGC	aTCGAGACTATACAAGGATCTACCTCAGTCGcaTATTTATTTATTTATTTGTTTGTTTGTTTTATTTATTTATTTATTTATTTGTTTGTTTGTTTTATTgtcagctccgactTGTAAATAtcagcctcgact	ATGCATcGATATCaCTCGAG	GACTATTCC	GGTACCCGACTACTACTACG	GTAGCATCTGTCCGCTAGCaTCGAGACTATACAAGGATCTACCTCAGTCGcaTATTTATTTATTTATTTGTTTGTTTGTTTTATTTATTTATTTATTTATTTGTTTGTTTGTTTTATTgtcagctccgactTGTAAATAtcagcctcgactATGCATcGATATCaCTCGAGGACTATTCCGGTACCCGACTACTACTACG
LAAS	GTAGCATCTGTCCGCTAGC	aTCGAGACTATACAAGGATCTACCTCAGTCGcaTATTTATTTATTTATTTGTTTGTTTGTTTTATTTATTTATTTATTTATTTGTTTGTTTGTTTTATTcacaaGCAGAGGCTCTGGCAGCTTTTGCcaaca	ATGCATcGATATCaCTCGAG	CCTGTCGGT	GGTACCCGACTACTACTACG	GTAGCATCTGTCCGCTAGCaTCGAGACTATACAAGGATCTACCTCAGTCGcaTATTTATTTATTTATTTGTTTGTTTGTTTTATTTATTTATTTATTTATTTGTTTGTTTGTTTTATTcacaaGCAGAGGCTCTGGCAGCTTTTGCcaacaATGCATcGATATCaCTCGAGCCTGTCGGTGGTACCCGACTACTACTACG
LAAB	GTAGCATCTGTCCGCTAGC	aTCGAGACTATACAAGGATCTACCTCAGTCGcaTATTTATTTATTTATTTGTTTGTTTGTTTTATTTATTTATTTATTTATTTGTTTGTTTGTTTTATTATCAGCCTCGACTGTGCCTTCTAGTTGCCAGCC	ATGCATcGATATCaCTCGAG	TAACCGTGA	GGTACCCGACTACTACTACG	GTAGCATCTGTCCGCTAGCaTCGAGACTATACAAGGATCTACCTCAGTCGcaTATTTATTTATTTATTTGTTTGTTTGTTTTATTTATTTATTTATTTATTTGTTTGTTTGTTTTATTATCAGCCTCGACTGTGCCTTCTAGTTGCCAGCCATGCATcGATATCaCTCGAGTAACCGTGAGGTACCCGACTACTACTACG
LApL	GTAGCATCTGTCCGCTAGC	aTCGAGACTATACAAGGATCTACCTCAGTCGcaTATTTATTTATTTATTTGTTTGTTTGTTTTATTgtcagctccgactTGTAAATAtcagcctcgactaTCGAGACTATACAAGGATCTACCTCAGTCGca	ATGCATcGATATCaCTCGAG	TACACAGTG	GGTACCCGACTACTACTACG	GTAGCATCTGTCCGCTAGCaTCGAGACTATACAAGGATCTACCTCAGTCGcaTATTTATTTATTTATTTGTTTGTTTGTTTTATTgtcagctccgactTGTAAATAtcagcctcgactaTCGAGACTATACAAGGATCTACCTCAGTCGcaATGCATcGATATCaCTCGAGTACACAGTGGGTACCCGACTACTACTACG
LApA	GTAGCATCTGTCCGCTAGC	aTCGAGACTATACAAGGATCTACCTCAGTCGcaTATTTATTTATTTATTTGTTTGTTTGTTTTATTgtcagctccgactTGTAAATAtcagcctcgactTATTTATTTATTTATTTGTTTGTTTGTTTTATT	ATGCATcGATATCaCTCGAG	TCTCAACAC	GGTACCCGACTACTACTACG	GTAGCATCTGTCCGCTAGCaTCGAGACTATACAAGGATCTACCTCAGTCGcaTATTTATTTATTTATTTGTTTGTTTGTTTTATTgtcagctccgactTGTAAATAtcagcctcgactTATTTATTTATTTATTTGTTTGTTTGTTTTATTATGCATcGATATCaCTCGAGTCTCAACACGGTACCCGACTACTACTACG
LApp	GTAGCATCTGTCCGCTAGC	aTCGAGACTATACAAGGATCTACCTCAGTCGcaTATTTATTTATTTATTTGTTTGTTTGTTTTATTgtcagctccgactTGTAAATAtcagcctcgactgtcagctccgactTGTAAATAtcagcctcgact	ATGCATcGATATCaCTCGAG	CACACAGTA	GGTACCCGACTACTACTACG	GTAGCATCTGTCCGCTAGCaTCGAGACTATACAAGGATCTACCTCAGTCGcaTATTTATTTATTTATTTGTTTGTTTGTTTTATTgtcagctccgactTGTAAATAtcagcctcgactgtcagctccgactTGTAAATAtcagcctcgactATGCATcGATATCaCTCGAGCACACAGTAGGTACCCGACTACTACTACG
LApS	GTAGCATCTGTCCGCTAGC	aTCGAGACTATACAAGGATCTACCTCAGTCGcaTATTTATTTATTTATTTGTTTGTTTGTTTTATTgtcagctccgactTGTAAATAtcagcctcgactcacaaGCAGAGGCTCTGGCAGCTTTTGCcaaca	ATGCATcGATATCaCTCGAG	ACCATATGG	GGTACCCGACTACTACTACG	GTAGCATCTGTCCGCTAGCaTCGAGACTATACAAGGATCTACCTCAGTCGcaTATTTATTTATTTATTTGTTTGTTTGTTTTATTgtcagctccgactTGTAAATAtcagcctcgactcacaaGCAGAGGCTCTGGCAGCTTTTGCcaacaATGCATcGATATCaCTCGAGACCATATGGGGTACCCGACTACTACTACG
LApB	GTAGCATCTGTCCGCTAGC	aTCGAGACTATACAAGGATCTACCTCAGTCGcaTATTTATTTATTTATTTGTTTGTTTGTTTTATTgtcagctccgactTGTAAATAtcagcctcgactATCAGCCTCGACTGTGCCTTCTAGTTGCCAGCC	ATGCATcGATATCaCTCGAG	GCTCCGTTA	GGTACCCGACTACTACTACG	GTAGCATCTGTCCGCTAGCaTCGAGACTATACAAGGATCTACCTCAGTCGcaTATTTATTTATTTATTTGTTTGTTTGTTTTATTgtcagctccgactTGTAAATAtcagcctcgactATCAGCCTCGACTGTGCCTTCTAGTTGCCAGCCATGCATcGATATCaCTCGAGGCTCCGTTAGGTACCCGACTACTACTACG
LASL	GTAGCATCTGTCCGCTAGC	aTCGAGACTATACAAGGATCTACCTCAGTCGcaTATTTATTTATTTATTTGTTTGTTTGTTTTATTcacaaGCAGAGGCTCTGGCAGCTTTTGCcaacaaTCGAGACTATACAAGGATCTACCTCAGTCGca	ATGCATcGATATCaCTCGAG	CTCTCTATT	GGTACCCGACTACTACTACG	GTAGCATCTGTCCGCTAGCaTCGAGACTATACAAGGATCTACCTCAGTCGcaTATTTATTTATTTATTTGTTTGTTTGTTTTATTcacaaGCAGAGGCTCTGGCAGCTTTTGCcaacaaTCGAGACTATACAAGGATCTACCTCAGTCGcaATGCATcGATATCaCTCGAGCTCTCTATTGGTACCCGACTACTACTACG
LASA	GTAGCATCTGTCCGCTAGC	aTCGAGACTATACAAGGATCTACCTCAGTCGcaTATTTATTTATTTATTTGTTTGTTTGTTTTATTcacaaGCAGAGGCTCTGGCAGCTTTTGCcaacaTATTTATTTATTTATTTGTTTGTTTGTTTTATT	ATGCATcGATATCaCTCGAG	GCGAGCGAG	GGTACCCGACTACTACTACG	GTAGCATCTGTCCGCTAGCaTCGAGACTATACAAGGATCTACCTCAGTCGcaTATTTATTTATTTATTTGTTTGTTTGTTTTATTcacaaGCAGAGGCTCTGGCAGCTTTTGCcaacaTATTTATTTATTTATTTGTTTGTTTGTTTTATTATGCATcGATATCaCTCGAGGCGAGCGAGGGTACCCGACTACTACTACG
LASp	GTAGCATCTGTCCGCTAGC	aTCGAGACTATACAAGGATCTACCTCAGTCGcaTATTTATTTATTTATTTGTTTGTTTGTTTTATTcacaaGCAGAGGCTCTGGCAGCTTTTGCcaacagtcagctccgactTGTAAATAtcagcctcgact	ATGCATcGATATCaCTCGAG	CAAGGCCTG	GGTACCCGACTACTACTACG	GTAGCATCTGTCCGCTAGCaTCGAGACTATACAAGGATCTACCTCAGTCGcaTATTTATTTATTTATTTGTTTGTTTGTTTTATTcacaaGCAGAGGCTCTGGCAGCTTTTGCcaacagtcagctccgactTGTAAATAtcagcctcgactATGCATcGATATCaCTCGAGCAAGGCCTGGGTACCCGACTACTACTACG
LASS	GTAGCATCTGTCCGCTAGC	aTCGAGACTATACAAGGATCTACCTCAGTCGcaTATTTATTTATTTATTTGTTTGTTTGTTTTATTcacaaGCAGAGGCTCTGGCAGCTTTTGCcaacacacaaGCAGAGGCTCTGGCAGCTTTTGCcaaca	ATGCATcGATATCaCTCGAG	TCCGTATTA	GGTACCCGACTACTACTACG	GTAGCATCTGTCCGCTAGCaTCGAGACTATACAAGGATCTACCTCAGTCGcaTATTTATTTATTTATTTGTTTGTTTGTTTTATTcacaaGCAGAGGCTCTGGCAGCTTTTGCcaacacacaaGCAGAGGCTCTGGCAGCTTTTGCcaacaATGCATcGATATCaCTCGAGTCCGTATTAGGTACCCGACTACTACTACG
LASB	GTAGCATCTGTCCGCTAGC	aTCGAGACTATACAAGGATCTACCTCAGTCGcaTATTTATTTATTTATTTGTTTGTTTGTTTTATTcacaaGCAGAGGCTCTGGCAGCTTTTGCcaacaATCAGCCTCGACTGTGCCTTCTAGTTGCCAGCC	ATGCATcGATATCaCTCGAG	ACAACTGCA	GGTACCCGACTACTACTACG	GTAGCATCTGTCCGCTAGCaTCGAGACTATACAAGGATCTACCTCAGTCGcaTATTTATTTATTTATTTGTTTGTTTGTTTTATTcacaaGCAGAGGCTCTGGCAGCTTTTGCcaacaATCAGCCTCGACTGTGCCTTCTAGTTGCCAGCCATGCATcGATATCaCTCGAGACAACTGCAGGTACCCGACTACTACTACG
LABL	GTAGCATCTGTCCGCTAGC	aTCGAGACTATACAAGGATCTACCTCAGTCGcaTATTTATTTATTTATTTGTTTGTTTGTTTTATTATCAGCCTCGACTGTGCCTTCTAGTTGCCAGCCaTCGAGACTATACAAGGATCTACCTCAGTCGca	ATGCATcGATATCaCTCGAG	ATCTATAGA	GGTACCCGACTACTACTACG	GTAGCATCTGTCCGCTAGCaTCGAGACTATACAAGGATCTACCTCAGTCGcaTATTTATTTATTTATTTGTTTGTTTGTTTTATTATCAGCCTCGACTGTGCCTTCTAGTTGCCAGCCaTCGAGACTATACAAGGATCTACCTCAGTCGcaATGCATcGATATCaCTCGAGATCTATAGAGGTACCCGACTACTACTACG
LABA	GTAGCATCTGTCCGCTAGC	aTCGAGACTATACAAGGATCTACCTCAGTCGcaTATTTATTTATTTATTTGTTTGTTTGTTTTATTATCAGCCTCGACTGTGCCTTCTAGTTGCCAGCCTATTTATTTATTTATTTGTTTGTTTGTTTTATT	ATGCATcGATATCaCTCGAG	CGAGTTCGG	GGTACCCGACTACTACTACG	GTAGCATCTGTCCGCTAGCaTCGAGACTATACAAGGATCTACCTCAGTCGcaTATTTATTTATTTATTTGTTTGTTTGTTTTATTATCAGCCTCGACTGTGCCTTCTAGTTGCCAGCCTATTTATTTATTTATTTGTTTGTTTGTTTTATTATGCATcGATATCaCTCGAGCGAGTTCGGGGTACCCGACTACTACTACG
LABp	GTAGCATCTGTCCGCTAGC	aTCGAGACTATACAAGGATCTACCTCAGTCGcaTATTTATTTATTTATTTGTTTGTTTGTTTTATTATCAGCCTCGACTGTGCCTTCTAGTTGCCAGCCgtcagctccgactTGTAAATAtcagcctcgact	ATGCATcGATATCaCTCGAG	CTGCAGTAA	GGTACCCGACTACTACTACG	GTAGCATCTGTCCGCTAGCaTCGAGACTATACAAGGATCTACCTCAGTCGcaTATTTATTTATTTATTTGTTTGTTTGTTTTATTATCAGCCTCGACTGTGCCTTCTAGTTGCCAGCCgtcagctccgactTGTAAATAtcagcctcgactATGCATcGATATCaCTCGAGCTGCAGTAAGGTACCCGACTACTACTACG
LABS	GTAGCATCTGTCCGCTAGC	aTCGAGACTATACAAGGATCTACCTCAGTCGcaTATTTATTTATTTATTTGTTTGTTTGTTTTATTATCAGCCTCGACTGTGCCTTCTAGTTGCCAGCCcacaaGCAGAGGCTCTGGCAGCTTTTGCcaaca	ATGCATcGATATCaCTCGAG	TAGAGGATA	GGTACCCGACTACTACTACG	GTAGCATCTGTCCGCTAGCaTCGAGACTATACAAGGATCTACCTCAGTCGcaTATTTATTTATTTATTTGTTTGTTTGTTTTATTATCAGCCTCGACTGTGCCTTCTAGTTGCCAGCCcacaaGCAGAGGCTCTGGCAGCTTTTGCcaacaATGCATcGATATCaCTCGAGTAGAGGATAGGTACCCGACTACTACTACG
LABB	GTAGCATCTGTCCGCTAGC	aTCGAGACTATACAAGGATCTACCTCAGTCGcaTATTTATTTATTTATTTGTTTGTTTGTTTTATTATCAGCCTCGACTGTGCCTTCTAGTTGCCAGCCATCAGCCTCGACTGTGCCTTCTAGTTGCCAGCC	ATGCATcGATATCaCTCGAG	TGCTGCGAG	GGTACCCGACTACTACTACG	GTAGCATCTGTCCGCTAGCaTCGAGACTATACAAGGATCTACCTCAGTCGcaTATTTATTTATTTATTTGTTTGTTTGTTTTATTATCAGCCTCGACTGTGCCTTCTAGTTGCCAGCCATCAGCCTCGACTGTGCCTTCTAGTTGCCAGCCATGCATcGATATCaCTCGAGTGCTGCGAGGGTACCCGACTACTACTACG
LpLL	GTAGCATCTGTCCGCTAGC	aTCGAGACTATACAAGGATCTACCTCAGTCGcagtcagctccgactTGTAAATAtcagcctcgactaTCGAGACTATACAAGGATCTACCTCAGTCGcaaTCGAGACTATACAAGGATCTACCTCAGTCGca	ATGCATcGATATCaCTCGAG	TAACAACCG	GGTACCCGACTACTACTACG	GTAGCATCTGTCCGCTAGCaTCGAGACTATACAAGGATCTACCTCAGTCGcagtcagctccgactTGTAAATAtcagcctcgactaTCGAGACTATACAAGGATCTACCTCAGTCGcaaTCGAGACTATACAAGGATCTACCTCAGTCGcaATGCATcGATATCaCTCGAGTAACAACCGGGTACCCGACTACTACTACG
LpLA	GTAGCATCTGTCCGCTAGC	aTCGAGACTATACAAGGATCTACCTCAGTCGcagtcagctccgactTGTAAATAtcagcctcgactaTCGAGACTATACAAGGATCTACCTCAGTCGcaTATTTATTTATTTATTTGTTTGTTTGTTTTATT	ATGCATcGATATCaCTCGAG	CTTGAGTTC	GGTACCCGACTACTACTACG	GTAGCATCTGTCCGCTAGCaTCGAGACTATACAAGGATCTACCTCAGTCGcagtcagctccgactTGTAAATAtcagcctcgactaTCGAGACTATACAAGGATCTACCTCAGTCGcaTATTTATTTATTTATTTGTTTGTTTGTTTTATTATGCATcGATATCaCTCGAGCTTGAGTTCGGTACCCGACTACTACTACG
LpLp	GTAGCATCTGTCCGCTAGC	aTCGAGACTATACAAGGATCTACCTCAGTCGcagtcagctccgactTGTAAATAtcagcctcgactaTCGAGACTATACAAGGATCTACCTCAGTCGcagtcagctccgactTGTAAATAtcagcctcgact	ATGCATcGATATCaCTCGAG	CGACCTAGG	GGTACCCGACTACTACTACG	GTAGCATCTGTCCGCTAGCaTCGAGACTATACAAGGATCTACCTCAGTCGcagtcagctccgactTGTAAATAtcagcctcgactaTCGAGACTATACAAGGATCTACCTCAGTCGcagtcagctccgactTGTAAATAtcagcctcgactATGCATcGATATCaCTCGAGCGACCTAGGGGTACCCGACTACTACTACG
LpLS	GTAGCATCTGTCCGCTAGC	aTCGAGACTATACAAGGATCTACCTCAGTCGcagtcagctccgactTGTAAATAtcagcctcgactaTCGAGACTATACAAGGATCTACCTCAGTCGcacacaaGCAGAGGCTCTGGCAGCTTTTGCcaaca	ATGCATcGATATCaCTCGAG	CCATCATGT	GGTACCCGACTACTACTACG	GTAGCATCTGTCCGCTAGCaTCGAGACTATACAAGGATCTACCTCAGTCGcagtcagctccgactTGTAAATAtcagcctcgactaTCGAGACTATACAAGGATCTACCTCAGTCGcacacaaGCAGAGGCTCTGGCAGCTTTTGCcaacaATGCATcGATATCaCTCGAGCCATCATGTGGTACCCGACTACTACTACG
LpLB	GTAGCATCTGTCCGCTAGC	aTCGAGACTATACAAGGATCTACCTCAGTCGcagtcagctccgactTGTAAATAtcagcctcgactaTCGAGACTATACAAGGATCTACCTCAGTCGcaATCAGCCTCGACTGTGCCTTCTAGTTGCCAGCC	ATGCATcGATATCaCTCGAG	AGATAACGA	GGTACCCGACTACTACTACG	GTAGCATCTGTCCGCTAGCaTCGAGACTATACAAGGATCTACCTCAGTCGcagtcagctccgactTGTAAATAtcagcctcgactaTCGAGACTATACAAGGATCTACCTCAGTCGcaATCAGCCTCGACTGTGCCTTCTAGTTGCCAGCCATGCATcGATATCaCTCGAGAGATAACGAGGTACCCGACTACTACTACG
LpAL	GTAGCATCTGTCCGCTAGC	aTCGAGACTATACAAGGATCTACCTCAGTCGcagtcagctccgactTGTAAATAtcagcctcgactTATTTATTTATTTATTTGTTTGTTTGTTTTATTaTCGAGACTATACAAGGATCTACCTCAGTCGca	ATGCATcGATATCaCTCGAG	GTGTCTCTG	GGTACCCGACTACTACTACG	GTAGCATCTGTCCGCTAGCaTCGAGACTATACAAGGATCTACCTCAGTCGcagtcagctccgactTGTAAATAtcagcctcgactTATTTATTTATTTATTTGTTTGTTTGTTTTATTaTCGAGACTATACAAGGATCTACCTCAGTCGcaATGCATcGATATCaCTCGAGGTGTCTCTGGGTACCCGACTACTACTACG
LpAA	GTAGCATCTGTCCGCTAGC	aTCGAGACTATACAAGGATCTACCTCAGTCGcagtcagctccgactTGTAAATAtcagcctcgactTATTTATTTATTTATTTGTTTGTTTGTTTTATTTATTTATTTATTTATTTGTTTGTTTGTTTTATT	ATGCATcGATATCaCTCGAG	GATAGTCCA	GGTACCCGACTACTACTACG	GTAGCATCTGTCCGCTAGCaTCGAGACTATACAAGGATCTACCTCAGTCGcagtcagctccgactTGTAAATAtcagcctcgactTATTTATTTATTTATTTGTTTGTTTGTTTTATTTATTTATTTATTTATTTGTTTGTTTGTTTTATTATGCATcGATATCaCTCGAGGATAGTCCAGGTACCCGACTACTACTACG
LpAp	GTAGCATCTGTCCGCTAGC	aTCGAGACTATACAAGGATCTACCTCAGTCGcagtcagctccgactTGTAAATAtcagcctcgactTATTTATTTATTTATTTGTTTGTTTGTTTTATTgtcagctccgactTGTAAATAtcagcctcgact	ATGCATcGATATCaCTCGAG	TGCTACACT	GGTACCCGACTACTACTACG	GTAGCATCTGTCCGCTAGCaTCGAGACTATACAAGGATCTACCTCAGTCGcagtcagctccgactTGTAAATAtcagcctcgactTATTTATTTATTTATTTGTTTGTTTGTTTTATTgtcagctccgactTGTAAATAtcagcctcgactATGCATcGATATCaCTCGAGTGCTACACTGGTACCCGACTACTACTACG
LpAS	GTAGCATCTGTCCGCTAGC	aTCGAGACTATACAAGGATCTACCTCAGTCGcagtcagctccgactTGTAAATAtcagcctcgactTATTTATTTATTTATTTGTTTGTTTGTTTTATTcacaaGCAGAGGCTCTGGCAGCTTTTGCcaaca	ATGCATcGATATCaCTCGAG	GTGATACCA	GGTACCCGACTACTACTACG	GTAGCATCTGTCCGCTAGCaTCGAGACTATACAAGGATCTACCTCAGTCGcagtcagctccgactTGTAAATAtcagcctcgactTATTTATTTATTTATTTGTTTGTTTGTTTTATTcacaaGCAGAGGCTCTGGCAGCTTTTGCcaacaATGCATcGATATCaCTCGAGGTGATACCAGGTACCCGACTACTACTACG
LpAB	GTAGCATCTGTCCGCTAGC	aTCGAGACTATACAAGGATCTACCTCAGTCGcagtcagctccgactTGTAAATAtcagcctcgactTATTTATTTATTTATTTGTTTGTTTGTTTTATTATCAGCCTCGACTGTGCCTTCTAGTTGCCAGCC	ATGCATcGATATCaCTCGAG	GGACTCAAC	GGTACCCGACTACTACTACG	GTAGCATCTGTCCGCTAGCaTCGAGACTATACAAGGATCTACCTCAGTCGcagtcagctccgactTGTAAATAtcagcctcgactTATTTATTTATTTATTTGTTTGTTTGTTTTATTATCAGCCTCGACTGTGCCTTCTAGTTGCCAGCCATGCATcGATATCaCTCGAGGGACTCAACGGTACCCGACTACTACTACG
LppL	GTAGCATCTGTCCGCTAGC	aTCGAGACTATACAAGGATCTACCTCAGTCGcagtcagctccgactTGTAAATAtcagcctcgactgtcagctccgactTGTAAATAtcagcctcgactaTCGAGACTATACAAGGATCTACCTCAGTCGca	ATGCATcGATATCaCTCGAG	GACGGTCCA	GGTACCCGACTACTACTACG	GTAGCATCTGTCCGCTAGCaTCGAGACTATACAAGGATCTACCTCAGTCGcagtcagctccgactTGTAAATAtcagcctcgactgtcagctccgactTGTAAATAtcagcctcgactaTCGAGACTATACAAGGATCTACCTCAGTCGcaATGCATcGATATCaCTCGAGGACGGTCCAGGTACCCGACTACTACTACG
LppA	GTAGCATCTGTCCGCTAGC	aTCGAGACTATACAAGGATCTACCTCAGTCGcagtcagctccgactTGTAAATAtcagcctcgactgtcagctccgactTGTAAATAtcagcctcgactTATTTATTTATTTATTTGTTTGTTTGTTTTATT	ATGCATcGATATCaCTCGAG	CTATGACCT	GGTACCCGACTACTACTACG	GTAGCATCTGTCCGCTAGCaTCGAGACTATACAAGGATCTACCTCAGTCGcagtcagctccgactTGTAAATAtcagcctcgactgtcagctccgactTGTAAATAtcagcctcgactTATTTATTTATTTATTTGTTTGTTTGTTTTATTATGCATcGATATCaCTCGAGCTATGACCTGGTACCCGACTACTACTACG
Lppp	GTAGCATCTGTCCGCTAGC	aTCGAGACTATACAAGGATCTACCTCAGTCGcagtcagctccgactTGTAAATAtcagcctcgactgtcagctccgactTGTAAATAtcagcctcgactgtcagctccgactTGTAAATAtcagcctcgact	ATGCATcGATATCaCTCGAG	GATGCAATT	GGTACCCGACTACTACTACG	GTAGCATCTGTCCGCTAGCaTCGAGACTATACAAGGATCTACCTCAGTCGcagtcagctccgactTGTAAATAtcagcctcgactgtcagctccgactTGTAAATAtcagcctcgactgtcagctccgactTGTAAATAtcagcctcgactATGCATcGATATCaCTCGAGGATGCAATTGGTACCCGACTACTACTACG
LppS	GTAGCATCTGTCCGCTAGC	aTCGAGACTATACAAGGATCTACCTCAGTCGcagtcagctccgactTGTAAATAtcagcctcgactgtcagctccgactTGTAAATAtcagcctcgactcacaaGCAGAGGCTCTGGCAGCTTTTGCcaaca	ATGCATcGATATCaCTCGAG	TCTAGCCAT	GGTACCCGACTACTACTACG	GTAGCATCTGTCCGCTAGCaTCGAGACTATACAAGGATCTACCTCAGTCGcagtcagctccgactTGTAAATAtcagcctcgactgtcagctccgactTGTAAATAtcagcctcgactcacaaGCAGAGGCTCTGGCAGCTTTTGCcaacaATGCATcGATATCaCTCGAGTCTAGCCATGGTACCCGACTACTACTACG
LppB	GTAGCATCTGTCCGCTAGC	aTCGAGACTATACAAGGATCTACCTCAGTCGcagtcagctccgactTGTAAATAtcagcctcgactgtcagctccgactTGTAAATAtcagcctcgactATCAGCCTCGACTGTGCCTTCTAGTTGCCAGCC	ATGCATcGATATCaCTCGAG	CTGTCCTGA	GGTACCCGACTACTACTACG	GTAGCATCTGTCCGCTAGCaTCGAGACTATACAAGGATCTACCTCAGTCGcagtcagctccgactTGTAAATAtcagcctcgactgtcagctccgactTGTAAATAtcagcctcgactATCAGCCTCGACTGTGCCTTCTAGTTGCCAGCCATGCATcGATATCaCTCGAGCTGTCCTGAGGTACCCGACTACTACTACG
LpSL	GTAGCATCTGTCCGCTAGC	aTCGAGACTATACAAGGATCTACCTCAGTCGcagtcagctccgactTGTAAATAtcagcctcgactcacaaGCAGAGGCTCTGGCAGCTTTTGCcaacaaTCGAGACTATACAAGGATCTACCTCAGTCGca	ATGCATcGATATCaCTCGAG	AACCACTGA	GGTACCCGACTACTACTACG	GTAGCATCTGTCCGCTAGCaTCGAGACTATACAAGGATCTACCTCAGTCGcagtcagctccgactTGTAAATAtcagcctcgactcacaaGCAGAGGCTCTGGCAGCTTTTGCcaacaaTCGAGACTATACAAGGATCTACCTCAGTCGcaATGCATcGATATCaCTCGAGAACCACTGAGGTACCCGACTACTACTACG
LpSA	GTAGCATCTGTCCGCTAGC	aTCGAGACTATACAAGGATCTACCTCAGTCGcagtcagctccgactTGTAAATAtcagcctcgactcacaaGCAGAGGCTCTGGCAGCTTTTGCcaacaTATTTATTTATTTATTTGTTTGTTTGTTTTATT	ATGCATcGATATCaCTCGAG	TAGACGCGT	GGTACCCGACTACTACTACG	GTAGCATCTGTCCGCTAGCaTCGAGACTATACAAGGATCTACCTCAGTCGcagtcagctccgactTGTAAATAtcagcctcgactcacaaGCAGAGGCTCTGGCAGCTTTTGCcaacaTATTTATTTATTTATTTGTTTGTTTGTTTTATTATGCATcGATATCaCTCGAGTAGACGCGTGGTACCCGACTACTACTACG
LpSp	GTAGCATCTGTCCGCTAGC	aTCGAGACTATACAAGGATCTACCTCAGTCGcagtcagctccgactTGTAAATAtcagcctcgactcacaaGCAGAGGCTCTGGCAGCTTTTGCcaacagtcagctccgactTGTAAATAtcagcctcgact	ATGCATcGATATCaCTCGAG	ATTGACTAA	GGTACCCGACTACTACTACG	GTAGCATCTGTCCGCTAGCaTCGAGACTATACAAGGATCTACCTCAGTCGcagtcagctccgactTGTAAATAtcagcctcgactcacaaGCAGAGGCTCTGGCAGCTTTTGCcaacagtcagctccgactTGTAAATAtcagcctcgactATGCATcGATATCaCTCGAGATTGACTAAGGTACCCGACTACTACTACG
LpSS	GTAGCATCTGTCCGCTAGC	aTCGAGACTATACAAGGATCTACCTCAGTCGcagtcagctccgactTGTAAATAtcagcctcgactcacaaGCAGAGGCTCTGGCAGCTTTTGCcaacacacaaGCAGAGGCTCTGGCAGCTTTTGCcaaca	ATGCATcGATATCaCTCGAG	CTGGAATTG	GGTACCCGACTACTACTACG	GTAGCATCTGTCCGCTAGCaTCGAGACTATACAAGGATCTACCTCAGTCGcagtcagctccgactTGTAAATAtcagcctcgactcacaaGCAGAGGCTCTGGCAGCTTTTGCcaacacacaaGCAGAGGCTCTGGCAGCTTTTGCcaacaATGCATcGATATCaCTCGAGCTGGAATTGGGTACCCGACTACTACTACG
LpSB	GTAGCATCTGTCCGCTAGC	aTCGAGACTATACAAGGATCTACCTCAGTCGcagtcagctccgactTGTAAATAtcagcctcgactcacaaGCAGAGGCTCTGGCAGCTTTTGCcaacaATCAGCCTCGACTGTGCCTTCTAGTTGCCAGCC	ATGCATcGATATCaCTCGAG	ATCAATCTT	GGTACCCGACTACTACTACG	GTAGCATCTGTCCGCTAGCaTCGAGACTATACAAGGATCTACCTCAGTCGcagtcagctccgactTGTAAATAtcagcctcgactcacaaGCAGAGGCTCTGGCAGCTTTTGCcaacaATCAGCCTCGACTGTGCCTTCTAGTTGCCAGCCATGCATcGATATCaCTCGAGATCAATCTTGGTACCCGACTACTACTACG
LpBL	GTAGCATCTGTCCGCTAGC	aTCGAGACTATACAAGGATCTACCTCAGTCGcagtcagctccgactTGTAAATAtcagcctcgactATCAGCCTCGACTGTGCCTTCTAGTTGCCAGCCaTCGAGACTATACAAGGATCTACCTCAGTCGca	ATGCATcGATATCaCTCGAG	AGTGTCCTT	GGTACCCGACTACTACTACG	GTAGCATCTGTCCGCTAGCaTCGAGACTATACAAGGATCTACCTCAGTCGcagtcagctccgactTGTAAATAtcagcctcgactATCAGCCTCGACTGTGCCTTCTAGTTGCCAGCCaTCGAGACTATACAAGGATCTACCTCAGTCGcaATGCATcGATATCaCTCGAGAGTGTCCTTGGTACCCGACTACTACTACG
LpBA	GTAGCATCTGTCCGCTAGC	aTCGAGACTATACAAGGATCTACCTCAGTCGcagtcagctccgactTGTAAATAtcagcctcgactATCAGCCTCGACTGTGCCTTCTAGTTGCCAGCCTATTTATTTATTTATTTGTTTGTTTGTTTTATT	ATGCATcGATATCaCTCGAG	TAGGCACGT	GGTACCCGACTACTACTACG	GTAGCATCTGTCCGCTAGCaTCGAGACTATACAAGGATCTACCTCAGTCGcagtcagctccgactTGTAAATAtcagcctcgactATCAGCCTCGACTGTGCCTTCTAGTTGCCAGCCTATTTATTTATTTATTTGTTTGTTTGTTTTATTATGCATcGATATCaCTCGAGTAGGCACGTGGTACCCGACTACTACTACG
LpBp	GTAGCATCTGTCCGCTAGC	aTCGAGACTATACAAGGATCTACCTCAGTCGcagtcagctccgactTGTAAATAtcagcctcgactATCAGCCTCGACTGTGCCTTCTAGTTGCCAGCCgtcagctccgactTGTAAATAtcagcctcgact	ATGCATcGATATCaCTCGAG	GTTGGTGTA	GGTACCCGACTACTACTACG	GTAGCATCTGTCCGCTAGCaTCGAGACTATACAAGGATCTACCTCAGTCGcagtcagctccgactTGTAAATAtcagcctcgactATCAGCCTCGACTGTGCCTTCTAGTTGCCAGCCgtcagctccgactTGTAAATAtcagcctcgactATGCATcGATATCaCTCGAGGTTGGTGTAGGTACCCGACTACTACTACG
LpBS	GTAGCATCTGTCCGCTAGC	aTCGAGACTATACAAGGATCTACCTCAGTCGcagtcagctccgactTGTAAATAtcagcctcgactATCAGCCTCGACTGTGCCTTCTAGTTGCCAGCCcacaaGCAGAGGCTCTGGCAGCTTTTGCcaaca	ATGCATcGATATCaCTCGAG	GCTTGTTAC	GGTACCCGACTACTACTACG	GTAGCATCTGTCCGCTAGCaTCGAGACTATACAAGGATCTACCTCAGTCGcagtcagctccgactTGTAAATAtcagcctcgactATCAGCCTCGACTGTGCCTTCTAGTTGCCAGCCcacaaGCAGAGGCTCTGGCAGCTTTTGCcaacaATGCATcGATATCaCTCGAGGCTTGTTACGGTACCCGACTACTACTACG
LpBB	GTAGCATCTGTCCGCTAGC	aTCGAGACTATACAAGGATCTACCTCAGTCGcagtcagctccgactTGTAAATAtcagcctcgactATCAGCCTCGACTGTGCCTTCTAGTTGCCAGCCATCAGCCTCGACTGTGCCTTCTAGTTGCCAGCC	ATGCATcGATATCaCTCGAG	GATTACTCC	GGTACCCGACTACTACTACG	GTAGCATCTGTCCGCTAGCaTCGAGACTATACAAGGATCTACCTCAGTCGcagtcagctccgactTGTAAATAtcagcctcgactATCAGCCTCGACTGTGCCTTCTAGTTGCCAGCCATCAGCCTCGACTGTGCCTTCTAGTTGCCAGCCATGCATcGATATCaCTCGAGGATTACTCCGGTACCCGACTACTACTACG
LSLL	GTAGCATCTGTCCGCTAGC	aTCGAGACTATACAAGGATCTACCTCAGTCGcacacaaGCAGAGGCTCTGGCAGCTTTTGCcaacaaTCGAGACTATACAAGGATCTACCTCAGTCGcaaTCGAGACTATACAAGGATCTACCTCAGTCGca	ATGCATcGATATCaCTCGAG	GCGATTAAT	GGTACCCGACTACTACTACG	GTAGCATCTGTCCGCTAGCaTCGAGACTATACAAGGATCTACCTCAGTCGcacacaaGCAGAGGCTCTGGCAGCTTTTGCcaacaaTCGAGACTATACAAGGATCTACCTCAGTCGcaaTCGAGACTATACAAGGATCTACCTCAGTCGcaATGCATcGATATCaCTCGAGGCGATTAATGGTACCCGACTACTACTACG
LSLA	GTAGCATCTGTCCGCTAGC	aTCGAGACTATACAAGGATCTACCTCAGTCGcacacaaGCAGAGGCTCTGGCAGCTTTTGCcaacaaTCGAGACTATACAAGGATCTACCTCAGTCGcaTATTTATTTATTTATTTGTTTGTTTGTTTTATT	ATGCATcGATATCaCTCGAG	CCTTCAAGT	GGTACCCGACTACTACTACG	GTAGCATCTGTCCGCTAGCaTCGAGACTATACAAGGATCTACCTCAGTCGcacacaaGCAGAGGCTCTGGCAGCTTTTGCcaacaaTCGAGACTATACAAGGATCTACCTCAGTCGcaTATTTATTTATTTATTTGTTTGTTTGTTTTATTATGCATcGATATCaCTCGAGCCTTCAAGTGGTACCCGACTACTACTACG
LSLp	GTAGCATCTGTCCGCTAGC	aTCGAGACTATACAAGGATCTACCTCAGTCGcacacaaGCAGAGGCTCTGGCAGCTTTTGCcaacaaTCGAGACTATACAAGGATCTACCTCAGTCGcagtcagctccgactTGTAAATAtcagcctcgact	ATGCATcGATATCaCTCGAG	GTATTCAGG	GGTACCCGACTACTACTACG	GTAGCATCTGTCCGCTAGCaTCGAGACTATACAAGGATCTACCTCAGTCGcacacaaGCAGAGGCTCTGGCAGCTTTTGCcaacaaTCGAGACTATACAAGGATCTACCTCAGTCGcagtcagctccgactTGTAAATAtcagcctcgactATGCATcGATATCaCTCGAGGTATTCAGGGGTACCCGACTACTACTACG
LSLS	GTAGCATCTGTCCGCTAGC	aTCGAGACTATACAAGGATCTACCTCAGTCGcacacaaGCAGAGGCTCTGGCAGCTTTTGCcaacaaTCGAGACTATACAAGGATCTACCTCAGTCGcacacaaGCAGAGGCTCTGGCAGCTTTTGCcaaca	ATGCATcGATATCaCTCGAG	ATAGATTCA	GGTACCCGACTACTACTACG	GTAGCATCTGTCCGCTAGCaTCGAGACTATACAAGGATCTACCTCAGTCGcacacaaGCAGAGGCTCTGGCAGCTTTTGCcaacaaTCGAGACTATACAAGGATCTACCTCAGTCGcacacaaGCAGAGGCTCTGGCAGCTTTTGCcaacaATGCATcGATATCaCTCGAGATAGATTCAGGTACCCGACTACTACTACG
LSLB	GTAGCATCTGTCCGCTAGC	aTCGAGACTATACAAGGATCTACCTCAGTCGcacacaaGCAGAGGCTCTGGCAGCTTTTGCcaacaaTCGAGACTATACAAGGATCTACCTCAGTCGcaATCAGCCTCGACTGTGCCTTCTAGTTGCCAGCC	ATGCATcGATATCaCTCGAG	ATGTCATAA	GGTACCCGACTACTACTACG	GTAGCATCTGTCCGCTAGCaTCGAGACTATACAAGGATCTACCTCAGTCGcacacaaGCAGAGGCTCTGGCAGCTTTTGCcaacaaTCGAGACTATACAAGGATCTACCTCAGTCGcaATCAGCCTCGACTGTGCCTTCTAGTTGCCAGCCATGCATcGATATCaCTCGAGATGTCATAAGGTACCCGACTACTACTACG
LSAL	GTAGCATCTGTCCGCTAGC	aTCGAGACTATACAAGGATCTACCTCAGTCGcacacaaGCAGAGGCTCTGGCAGCTTTTGCcaacaTATTTATTTATTTATTTGTTTGTTTGTTTTATTaTCGAGACTATACAAGGATCTACCTCAGTCGca	ATGCATcGATATCaCTCGAG	GAGTTGGTC	GGTACCCGACTACTACTACG	GTAGCATCTGTCCGCTAGCaTCGAGACTATACAAGGATCTACCTCAGTCGcacacaaGCAGAGGCTCTGGCAGCTTTTGCcaacaTATTTATTTATTTATTTGTTTGTTTGTTTTATTaTCGAGACTATACAAGGATCTACCTCAGTCGcaATGCATcGATATCaCTCGAGGAGTTGGTCGGTACCCGACTACTACTACG
LSAA	GTAGCATCTGTCCGCTAGC	aTCGAGACTATACAAGGATCTACCTCAGTCGcacacaaGCAGAGGCTCTGGCAGCTTTTGCcaacaTATTTATTTATTTATTTGTTTGTTTGTTTTATTTATTTATTTATTTATTTGTTTGTTTGTTTTATT	ATGCATcGATATCaCTCGAG	CAAGAGTAA	GGTACCCGACTACTACTACG	GTAGCATCTGTCCGCTAGCaTCGAGACTATACAAGGATCTACCTCAGTCGcacacaaGCAGAGGCTCTGGCAGCTTTTGCcaacaTATTTATTTATTTATTTGTTTGTTTGTTTTATTTATTTATTTATTTATTTGTTTGTTTGTTTTATTATGCATcGATATCaCTCGAGCAAGAGTAAGGTACCCGACTACTACTACG
LSAp	GTAGCATCTGTCCGCTAGC	aTCGAGACTATACAAGGATCTACCTCAGTCGcacacaaGCAGAGGCTCTGGCAGCTTTTGCcaacaTATTTATTTATTTATTTGTTTGTTTGTTTTATTgtcagctccgactTGTAAATAtcagcctcgact	ATGCATcGATATCaCTCGAG	TGTGGAATT	GGTACCCGACTACTACTACG	GTAGCATCTGTCCGCTAGCaTCGAGACTATACAAGGATCTACCTCAGTCGcacacaaGCAGAGGCTCTGGCAGCTTTTGCcaacaTATTTATTTATTTATTTGTTTGTTTGTTTTATTgtcagctccgactTGTAAATAtcagcctcgactATGCATcGATATCaCTCGAGTGTGGAATTGGTACCCGACTACTACTACG
LSAS	GTAGCATCTGTCCGCTAGC	aTCGAGACTATACAAGGATCTACCTCAGTCGcacacaaGCAGAGGCTCTGGCAGCTTTTGCcaacaTATTTATTTATTTATTTGTTTGTTTGTTTTATTcacaaGCAGAGGCTCTGGCAGCTTTTGCcaaca	ATGCATcGATATCaCTCGAG	AATCTGATA	GGTACCCGACTACTACTACG	GTAGCATCTGTCCGCTAGCaTCGAGACTATACAAGGATCTACCTCAGTCGcacacaaGCAGAGGCTCTGGCAGCTTTTGCcaacaTATTTATTTATTTATTTGTTTGTTTGTTTTATTcacaaGCAGAGGCTCTGGCAGCTTTTGCcaacaATGCATcGATATCaCTCGAGAATCTGATAGGTACCCGACTACTACTACG
LSAB	GTAGCATCTGTCCGCTAGC	aTCGAGACTATACAAGGATCTACCTCAGTCGcacacaaGCAGAGGCTCTGGCAGCTTTTGCcaacaTATTTATTTATTTATTTGTTTGTTTGTTTTATTATCAGCCTCGACTGTGCCTTCTAGTTGCCAGCC	ATGCATcGATATCaCTCGAG	GCGTGCCTT	GGTACCCGACTACTACTACG	GTAGCATCTGTCCGCTAGCaTCGAGACTATACAAGGATCTACCTCAGTCGcacacaaGCAGAGGCTCTGGCAGCTTTTGCcaacaTATTTATTTATTTATTTGTTTGTTTGTTTTATTATCAGCCTCGACTGTGCCTTCTAGTTGCCAGCCATGCATcGATATCaCTCGAGGCGTGCCTTGGTACCCGACTACTACTACG
LSpL	GTAGCATCTGTCCGCTAGC	aTCGAGACTATACAAGGATCTACCTCAGTCGcacacaaGCAGAGGCTCTGGCAGCTTTTGCcaacagtcagctccgactTGTAAATAtcagcctcgactaTCGAGACTATACAAGGATCTACCTCAGTCGca	ATGCATcGATATCaCTCGAG	AGGTAGAGT	GGTACCCGACTACTACTACG	GTAGCATCTGTCCGCTAGCaTCGAGACTATACAAGGATCTACCTCAGTCGcacacaaGCAGAGGCTCTGGCAGCTTTTGCcaacagtcagctccgactTGTAAATAtcagcctcgactaTCGAGACTATACAAGGATCTACCTCAGTCGcaATGCATcGATATCaCTCGAGAGGTAGAGTGGTACCCGACTACTACTACG
LSpA	GTAGCATCTGTCCGCTAGC	aTCGAGACTATACAAGGATCTACCTCAGTCGcacacaaGCAGAGGCTCTGGCAGCTTTTGCcaacagtcagctccgactTGTAAATAtcagcctcgactTATTTATTTATTTATTTGTTTGTTTGTTTTATT	ATGCATcGATATCaCTCGAG	GTAATAACC	GGTACCCGACTACTACTACG	GTAGCATCTGTCCGCTAGCaTCGAGACTATACAAGGATCTACCTCAGTCGcacacaaGCAGAGGCTCTGGCAGCTTTTGCcaacagtcagctccgactTGTAAATAtcagcctcgactTATTTATTTATTTATTTGTTTGTTTGTTTTATTATGCATcGATATCaCTCGAGGTAATAACCGGTACCCGACTACTACTACG
LSpp	GTAGCATCTGTCCGCTAGC	aTCGAGACTATACAAGGATCTACCTCAGTCGcacacaaGCAGAGGCTCTGGCAGCTTTTGCcaacagtcagctccgactTGTAAATAtcagcctcgactgtcagctccgactTGTAAATAtcagcctcgact	ATGCATcGATATCaCTCGAG	AATGATGAG	GGTACCCGACTACTACTACG	GTAGCATCTGTCCGCTAGCaTCGAGACTATACAAGGATCTACCTCAGTCGcacacaaGCAGAGGCTCTGGCAGCTTTTGCcaacagtcagctccgactTGTAAATAtcagcctcgactgtcagctccgactTGTAAATAtcagcctcgactATGCATcGATATCaCTCGAGAATGATGAGGGTACCCGACTACTACTACG
LSpS	GTAGCATCTGTCCGCTAGC	aTCGAGACTATACAAGGATCTACCTCAGTCGcacacaaGCAGAGGCTCTGGCAGCTTTTGCcaacagtcagctccgactTGTAAATAtcagcctcgactcacaaGCAGAGGCTCTGGCAGCTTTTGCcaaca	ATGCATcGATATCaCTCGAG	AAGTCTACG	GGTACCCGACTACTACTACG	GTAGCATCTGTCCGCTAGCaTCGAGACTATACAAGGATCTACCTCAGTCGcacacaaGCAGAGGCTCTGGCAGCTTTTGCcaacagtcagctccgactTGTAAATAtcagcctcgactcacaaGCAGAGGCTCTGGCAGCTTTTGCcaacaATGCATcGATATCaCTCGAGAAGTCTACGGGTACCCGACTACTACTACG
LSpB	GTAGCATCTGTCCGCTAGC	aTCGAGACTATACAAGGATCTACCTCAGTCGcacacaaGCAGAGGCTCTGGCAGCTTTTGCcaacagtcagctccgactTGTAAATAtcagcctcgactATCAGCCTCGACTGTGCCTTCTAGTTGCCAGCC	ATGCATcGATATCaCTCGAG	TTCTCAGCG	GGTACCCGACTACTACTACG	GTAGCATCTGTCCGCTAGCaTCGAGACTATACAAGGATCTACCTCAGTCGcacacaaGCAGAGGCTCTGGCAGCTTTTGCcaacagtcagctccgactTGTAAATAtcagcctcgactATCAGCCTCGACTGTGCCTTCTAGTTGCCAGCCATGCATcGATATCaCTCGAGTTCTCAGCGGGTACCCGACTACTACTACG
LSSL	GTAGCATCTGTCCGCTAGC	aTCGAGACTATACAAGGATCTACCTCAGTCGcacacaaGCAGAGGCTCTGGCAGCTTTTGCcaacacacaaGCAGAGGCTCTGGCAGCTTTTGCcaacaaTCGAGACTATACAAGGATCTACCTCAGTCGca	ATGCATcGATATCaCTCGAG	AATTGTACA	GGTACCCGACTACTACTACG	GTAGCATCTGTCCGCTAGCaTCGAGACTATACAAGGATCTACCTCAGTCGcacacaaGCAGAGGCTCTGGCAGCTTTTGCcaacacacaaGCAGAGGCTCTGGCAGCTTTTGCcaacaaTCGAGACTATACAAGGATCTACCTCAGTCGcaATGCATcGATATCaCTCGAGAATTGTACAGGTACCCGACTACTACTACG
LSSA	GTAGCATCTGTCCGCTAGC	aTCGAGACTATACAAGGATCTACCTCAGTCGcacacaaGCAGAGGCTCTGGCAGCTTTTGCcaacacacaaGCAGAGGCTCTGGCAGCTTTTGCcaacaTATTTATTTATTTATTTGTTTGTTTGTTTTATT	ATGCATcGATATCaCTCGAG	GCTCTACGC	GGTACCCGACTACTACTACG	GTAGCATCTGTCCGCTAGCaTCGAGACTATACAAGGATCTACCTCAGTCGcacacaaGCAGAGGCTCTGGCAGCTTTTGCcaacacacaaGCAGAGGCTCTGGCAGCTTTTGCcaacaTATTTATTTATTTATTTGTTTGTTTGTTTTATTATGCATcGATATCaCTCGAGGCTCTACGCGGTACCCGACTACTACTACG
LSSp	GTAGCATCTGTCCGCTAGC	aTCGAGACTATACAAGGATCTACCTCAGTCGcacacaaGCAGAGGCTCTGGCAGCTTTTGCcaacacacaaGCAGAGGCTCTGGCAGCTTTTGCcaacagtcagctccgactTGTAAATAtcagcctcgact	ATGCATcGATATCaCTCGAG	CAAGTCAAT	GGTACCCGACTACTACTACG	GTAGCATCTGTCCGCTAGCaTCGAGACTATACAAGGATCTACCTCAGTCGcacacaaGCAGAGGCTCTGGCAGCTTTTGCcaacacacaaGCAGAGGCTCTGGCAGCTTTTGCcaacagtcagctccgactTGTAAATAtcagcctcgactATGCATcGATATCaCTCGAGCAAGTCAATGGTACCCGACTACTACTACG
LSSS	GTAGCATCTGTCCGCTAGC	aTCGAGACTATACAAGGATCTACCTCAGTCGcacacaaGCAGAGGCTCTGGCAGCTTTTGCcaacacacaaGCAGAGGCTCTGGCAGCTTTTGCcaacacacaaGCAGAGGCTCTGGCAGCTTTTGCcaaca	ATGCATcGATATCaCTCGAG	CATACACCT	GGTACCCGACTACTACTACG	GTAGCATCTGTCCGCTAGCaTCGAGACTATACAAGGATCTACCTCAGTCGcacacaaGCAGAGGCTCTGGCAGCTTTTGCcaacacacaaGCAGAGGCTCTGGCAGCTTTTGCcaacacacaaGCAGAGGCTCTGGCAGCTTTTGCcaacaATGCATcGATATCaCTCGAGCATACACCTGGTACCCGACTACTACTACG
LSSB	GTAGCATCTGTCCGCTAGC	aTCGAGACTATACAAGGATCTACCTCAGTCGcacacaaGCAGAGGCTCTGGCAGCTTTTGCcaacacacaaGCAGAGGCTCTGGCAGCTTTTGCcaacaATCAGCCTCGACTGTGCCTTCTAGTTGCCAGCC	ATGCATcGATATCaCTCGAG	ACATTGTAA	GGTACCCGACTACTACTACG	GTAGCATCTGTCCGCTAGCaTCGAGACTATACAAGGATCTACCTCAGTCGcacacaaGCAGAGGCTCTGGCAGCTTTTGCcaacacacaaGCAGAGGCTCTGGCAGCTTTTGCcaacaATCAGCCTCGACTGTGCCTTCTAGTTGCCAGCCATGCATcGATATCaCTCGAGACATTGTAAGGTACCCGACTACTACTACG
LSBL	GTAGCATCTGTCCGCTAGC	aTCGAGACTATACAAGGATCTACCTCAGTCGcacacaaGCAGAGGCTCTGGCAGCTTTTGCcaacaATCAGCCTCGACTGTGCCTTCTAGTTGCCAGCCaTCGAGACTATACAAGGATCTACCTCAGTCGca	ATGCATcGATATCaCTCGAG	CGATACCAA	GGTACCCGACTACTACTACG	GTAGCATCTGTCCGCTAGCaTCGAGACTATACAAGGATCTACCTCAGTCGcacacaaGCAGAGGCTCTGGCAGCTTTTGCcaacaATCAGCCTCGACTGTGCCTTCTAGTTGCCAGCCaTCGAGACTATACAAGGATCTACCTCAGTCGcaATGCATcGATATCaCTCGAGCGATACCAAGGTACCCGACTACTACTACG
LSBA	GTAGCATCTGTCCGCTAGC	aTCGAGACTATACAAGGATCTACCTCAGTCGcacacaaGCAGAGGCTCTGGCAGCTTTTGCcaacaATCAGCCTCGACTGTGCCTTCTAGTTGCCAGCCTATTTATTTATTTATTTGTTTGTTTGTTTTATT	ATGCATcGATATCaCTCGAG	TGCTTGTAC	GGTACCCGACTACTACTACG	GTAGCATCTGTCCGCTAGCaTCGAGACTATACAAGGATCTACCTCAGTCGcacacaaGCAGAGGCTCTGGCAGCTTTTGCcaacaATCAGCCTCGACTGTGCCTTCTAGTTGCCAGCCTATTTATTTATTTATTTGTTTGTTTGTTTTATTATGCATcGATATCaCTCGAGTGCTTGTACGGTACCCGACTACTACTACG
LSBp	GTAGCATCTGTCCGCTAGC	aTCGAGACTATACAAGGATCTACCTCAGTCGcacacaaGCAGAGGCTCTGGCAGCTTTTGCcaacaATCAGCCTCGACTGTGCCTTCTAGTTGCCAGCCgtcagctccgactTGTAAATAtcagcctcgact	ATGCATcGATATCaCTCGAG	ACATGAGCC	GGTACCCGACTACTACTACG	GTAGCATCTGTCCGCTAGCaTCGAGACTATACAAGGATCTACCTCAGTCGcacacaaGCAGAGGCTCTGGCAGCTTTTGCcaacaATCAGCCTCGACTGTGCCTTCTAGTTGCCAGCCgtcagctccgactTGTAAATAtcagcctcgactATGCATcGATATCaCTCGAGACATGAGCCGGTACCCGACTACTACTACG
LSBS	GTAGCATCTGTCCGCTAGC	aTCGAGACTATACAAGGATCTACCTCAGTCGcacacaaGCAGAGGCTCTGGCAGCTTTTGCcaacaATCAGCCTCGACTGTGCCTTCTAGTTGCCAGCCcacaaGCAGAGGCTCTGGCAGCTTTTGCcaaca	ATGCATcGATATCaCTCGAG	TCATCTAAT	GGTACCCGACTACTACTACG	GTAGCATCTGTCCGCTAGCaTCGAGACTATACAAGGATCTACCTCAGTCGcacacaaGCAGAGGCTCTGGCAGCTTTTGCcaacaATCAGCCTCGACTGTGCCTTCTAGTTGCCAGCCcacaaGCAGAGGCTCTGGCAGCTTTTGCcaacaATGCATcGATATCaCTCGAGTCATCTAATGGTACCCGACTACTACTACG
LSBB	GTAGCATCTGTCCGCTAGC	aTCGAGACTATACAAGGATCTACCTCAGTCGcacacaaGCAGAGGCTCTGGCAGCTTTTGCcaacaATCAGCCTCGACTGTGCCTTCTAGTTGCCAGCCATCAGCCTCGACTGTGCCTTCTAGTTGCCAGCC	ATGCATcGATATCaCTCGAG	GCATGAGTC	GGTACCCGACTACTACTACG	GTAGCATCTGTCCGCTAGCaTCGAGACTATACAAGGATCTACCTCAGTCGcacacaaGCAGAGGCTCTGGCAGCTTTTGCcaacaATCAGCCTCGACTGTGCCTTCTAGTTGCCAGCCATCAGCCTCGACTGTGCCTTCTAGTTGCCAGCCATGCATcGATATCaCTCGAGGCATGAGTCGGTACCCGACTACTACTACG
LBLL	GTAGCATCTGTCCGCTAGC	aTCGAGACTATACAAGGATCTACCTCAGTCGcaATCAGCCTCGACTGTGCCTTCTAGTTGCCAGCCaTCGAGACTATACAAGGATCTACCTCAGTCGcaaTCGAGACTATACAAGGATCTACCTCAGTCGca	ATGCATcGATATCaCTCGAG	CTTGTGTTA	GGTACCCGACTACTACTACG	GTAGCATCTGTCCGCTAGCaTCGAGACTATACAAGGATCTACCTCAGTCGcaATCAGCCTCGACTGTGCCTTCTAGTTGCCAGCCaTCGAGACTATACAAGGATCTACCTCAGTCGcaaTCGAGACTATACAAGGATCTACCTCAGTCGcaATGCATcGATATCaCTCGAGCTTGTGTTAGGTACCCGACTACTACTACG
LBLA	GTAGCATCTGTCCGCTAGC	aTCGAGACTATACAAGGATCTACCTCAGTCGcaATCAGCCTCGACTGTGCCTTCTAGTTGCCAGCCaTCGAGACTATACAAGGATCTACCTCAGTCGcaTATTTATTTATTTATTTGTTTGTTTGTTTTATT	ATGCATcGATATCaCTCGAG	GGATATTAC	GGTACCCGACTACTACTACG	GTAGCATCTGTCCGCTAGCaTCGAGACTATACAAGGATCTACCTCAGTCGcaATCAGCCTCGACTGTGCCTTCTAGTTGCCAGCCaTCGAGACTATACAAGGATCTACCTCAGTCGcaTATTTATTTATTTATTTGTTTGTTTGTTTTATTATGCATcGATATCaCTCGAGGGATATTACGGTACCCGACTACTACTACG
LBLp	GTAGCATCTGTCCGCTAGC	aTCGAGACTATACAAGGATCTACCTCAGTCGcaATCAGCCTCGACTGTGCCTTCTAGTTGCCAGCCaTCGAGACTATACAAGGATCTACCTCAGTCGcagtcagctccgactTGTAAATAtcagcctcgact	ATGCATcGATATCaCTCGAG	GCGCGGTAC	GGTACCCGACTACTACTACG	GTAGCATCTGTCCGCTAGCaTCGAGACTATACAAGGATCTACCTCAGTCGcaATCAGCCTCGACTGTGCCTTCTAGTTGCCAGCCaTCGAGACTATACAAGGATCTACCTCAGTCGcagtcagctccgactTGTAAATAtcagcctcgactATGCATcGATATCaCTCGAGGCGCGGTACGGTACCCGACTACTACTACG
LBLS	GTAGCATCTGTCCGCTAGC	aTCGAGACTATACAAGGATCTACCTCAGTCGcaATCAGCCTCGACTGTGCCTTCTAGTTGCCAGCCaTCGAGACTATACAAGGATCTACCTCAGTCGcacacaaGCAGAGGCTCTGGCAGCTTTTGCcaaca	ATGCATcGATATCaCTCGAG	CGTTCATTA	GGTACCCGACTACTACTACG	GTAGCATCTGTCCGCTAGCaTCGAGACTATACAAGGATCTACCTCAGTCGcaATCAGCCTCGACTGTGCCTTCTAGTTGCCAGCCaTCGAGACTATACAAGGATCTACCTCAGTCGcacacaaGCAGAGGCTCTGGCAGCTTTTGCcaacaATGCATcGATATCaCTCGAGCGTTCATTAGGTACCCGACTACTACTACG
LBLB	GTAGCATCTGTCCGCTAGC	aTCGAGACTATACAAGGATCTACCTCAGTCGcaATCAGCCTCGACTGTGCCTTCTAGTTGCCAGCCaTCGAGACTATACAAGGATCTACCTCAGTCGcaATCAGCCTCGACTGTGCCTTCTAGTTGCCAGCC	ATGCATcGATATCaCTCGAG	GATGGCGTT	GGTACCCGACTACTACTACG	GTAGCATCTGTCCGCTAGCaTCGAGACTATACAAGGATCTACCTCAGTCGcaATCAGCCTCGACTGTGCCTTCTAGTTGCCAGCCaTCGAGACTATACAAGGATCTACCTCAGTCGcaATCAGCCTCGACTGTGCCTTCTAGTTGCCAGCCATGCATcGATATCaCTCGAGGATGGCGTTGGTACCCGACTACTACTACG
LBAL	GTAGCATCTGTCCGCTAGC	aTCGAGACTATACAAGGATCTACCTCAGTCGcaATCAGCCTCGACTGTGCCTTCTAGTTGCCAGCCTATTTATTTATTTATTTGTTTGTTTGTTTTATTaTCGAGACTATACAAGGATCTACCTCAGTCGca	ATGCATcGATATCaCTCGAG	ATGCGCGTG	GGTACCCGACTACTACTACG	GTAGCATCTGTCCGCTAGCaTCGAGACTATACAAGGATCTACCTCAGTCGcaATCAGCCTCGACTGTGCCTTCTAGTTGCCAGCCTATTTATTTATTTATTTGTTTGTTTGTTTTATTaTCGAGACTATACAAGGATCTACCTCAGTCGcaATGCATcGATATCaCTCGAGATGCGCGTGGGTACCCGACTACTACTACG
LBAA	GTAGCATCTGTCCGCTAGC	aTCGAGACTATACAAGGATCTACCTCAGTCGcaATCAGCCTCGACTGTGCCTTCTAGTTGCCAGCCTATTTATTTATTTATTTGTTTGTTTGTTTTATTTATTTATTTATTTATTTGTTTGTTTGTTTTATT	ATGCATcGATATCaCTCGAG	GCGATACCG	GGTACCCGACTACTACTACG	GTAGCATCTGTCCGCTAGCaTCGAGACTATACAAGGATCTACCTCAGTCGcaATCAGCCTCGACTGTGCCTTCTAGTTGCCAGCCTATTTATTTATTTATTTGTTTGTTTGTTTTATTTATTTATTTATTTATTTGTTTGTTTGTTTTATTATGCATcGATATCaCTCGAGGCGATACCGGGTACCCGACTACTACTACG
LBAp	GTAGCATCTGTCCGCTAGC	aTCGAGACTATACAAGGATCTACCTCAGTCGcaATCAGCCTCGACTGTGCCTTCTAGTTGCCAGCCTATTTATTTATTTATTTGTTTGTTTGTTTTATTgtcagctccgactTGTAAATAtcagcctcgact	ATGCATcGATATCaCTCGAG	CCGAGTGTG	GGTACCCGACTACTACTACG	GTAGCATCTGTCCGCTAGCaTCGAGACTATACAAGGATCTACCTCAGTCGcaATCAGCCTCGACTGTGCCTTCTAGTTGCCAGCCTATTTATTTATTTATTTGTTTGTTTGTTTTATTgtcagctccgactTGTAAATAtcagcctcgactATGCATcGATATCaCTCGAGCCGAGTGTGGGTACCCGACTACTACTACG
LBAS	GTAGCATCTGTCCGCTAGC	aTCGAGACTATACAAGGATCTACCTCAGTCGcaATCAGCCTCGACTGTGCCTTCTAGTTGCCAGCCTATTTATTTATTTATTTGTTTGTTTGTTTTATTcacaaGCAGAGGCTCTGGCAGCTTTTGCcaaca	ATGCATcGATATCaCTCGAG	GCTTCTATA	GGTACCCGACTACTACTACG	GTAGCATCTGTCCGCTAGCaTCGAGACTATACAAGGATCTACCTCAGTCGcaATCAGCCTCGACTGTGCCTTCTAGTTGCCAGCCTATTTATTTATTTATTTGTTTGTTTGTTTTATTcacaaGCAGAGGCTCTGGCAGCTTTTGCcaacaATGCATcGATATCaCTCGAGGCTTCTATAGGTACCCGACTACTACTACG
LBAB	GTAGCATCTGTCCGCTAGC	aTCGAGACTATACAAGGATCTACCTCAGTCGcaATCAGCCTCGACTGTGCCTTCTAGTTGCCAGCCTATTTATTTATTTATTTGTTTGTTTGTTTTATTATCAGCCTCGACTGTGCCTTCTAGTTGCCAGCC	ATGCATcGATATCaCTCGAG	TAGAGCTGC	GGTACCCGACTACTACTACG	GTAGCATCTGTCCGCTAGCaTCGAGACTATACAAGGATCTACCTCAGTCGcaATCAGCCTCGACTGTGCCTTCTAGTTGCCAGCCTATTTATTTATTTATTTGTTTGTTTGTTTTATTATCAGCCTCGACTGTGCCTTCTAGTTGCCAGCCATGCATcGATATCaCTCGAGTAGAGCTGCGGTACCCGACTACTACTACG
LBpL	GTAGCATCTGTCCGCTAGC	aTCGAGACTATACAAGGATCTACCTCAGTCGcaATCAGCCTCGACTGTGCCTTCTAGTTGCCAGCCgtcagctccgactTGTAAATAtcagcctcgactaTCGAGACTATACAAGGATCTACCTCAGTCGca	ATGCATcGATATCaCTCGAG	TACGAATTA	GGTACCCGACTACTACTACG	GTAGCATCTGTCCGCTAGCaTCGAGACTATACAAGGATCTACCTCAGTCGcaATCAGCCTCGACTGTGCCTTCTAGTTGCCAGCCgtcagctccgactTGTAAATAtcagcctcgactaTCGAGACTATACAAGGATCTACCTCAGTCGcaATGCATcGATATCaCTCGAGTACGAATTAGGTACCCGACTACTACTACG
LBpA	GTAGCATCTGTCCGCTAGC	aTCGAGACTATACAAGGATCTACCTCAGTCGcaATCAGCCTCGACTGTGCCTTCTAGTTGCCAGCCgtcagctccgactTGTAAATAtcagcctcgactTATTTATTTATTTATTTGTTTGTTTGTTTTATT	ATGCATcGATATCaCTCGAG	TAATTGACA	GGTACCCGACTACTACTACG	GTAGCATCTGTCCGCTAGCaTCGAGACTATACAAGGATCTACCTCAGTCGcaATCAGCCTCGACTGTGCCTTCTAGTTGCCAGCCgtcagctccgactTGTAAATAtcagcctcgactTATTTATTTATTTATTTGTTTGTTTGTTTTATTATGCATcGATATCaCTCGAGTAATTGACAGGTACCCGACTACTACTACG
LBpp	GTAGCATCTGTCCGCTAGC	aTCGAGACTATACAAGGATCTACCTCAGTCGcaATCAGCCTCGACTGTGCCTTCTAGTTGCCAGCCgtcagctccgactTGTAAATAtcagcctcgactgtcagctccgactTGTAAATAtcagcctcgact	ATGCATcGATATCaCTCGAG	CCGAGTTCC	GGTACCCGACTACTACTACG	GTAGCATCTGTCCGCTAGCaTCGAGACTATACAAGGATCTACCTCAGTCGcaATCAGCCTCGACTGTGCCTTCTAGTTGCCAGCCgtcagctccgactTGTAAATAtcagcctcgactgtcagctccgactTGTAAATAtcagcctcgactATGCATcGATATCaCTCGAGCCGAGTTCCGGTACCCGACTACTACTACG
LBpS	GTAGCATCTGTCCGCTAGC	aTCGAGACTATACAAGGATCTACCTCAGTCGcaATCAGCCTCGACTGTGCCTTCTAGTTGCCAGCCgtcagctccgactTGTAAATAtcagcctcgactcacaaGCAGAGGCTCTGGCAGCTTTTGCcaaca	ATGCATcGATATCaCTCGAG	GACCGCGAC	GGTACCCGACTACTACTACG	GTAGCATCTGTCCGCTAGCaTCGAGACTATACAAGGATCTACCTCAGTCGcaATCAGCCTCGACTGTGCCTTCTAGTTGCCAGCCgtcagctccgactTGTAAATAtcagcctcgactcacaaGCAGAGGCTCTGGCAGCTTTTGCcaacaATGCATcGATATCaCTCGAGGACCGCGACGGTACCCGACTACTACTACG
LBpB	GTAGCATCTGTCCGCTAGC	aTCGAGACTATACAAGGATCTACCTCAGTCGcaATCAGCCTCGACTGTGCCTTCTAGTTGCCAGCCgtcagctccgactTGTAAATAtcagcctcgactATCAGCCTCGACTGTGCCTTCTAGTTGCCAGCC	ATGCATcGATATCaCTCGAG	CCAACCATT	GGTACCCGACTACTACTACG	GTAGCATCTGTCCGCTAGCaTCGAGACTATACAAGGATCTACCTCAGTCGcaATCAGCCTCGACTGTGCCTTCTAGTTGCCAGCCgtcagctccgactTGTAAATAtcagcctcgactATCAGCCTCGACTGTGCCTTCTAGTTGCCAGCCATGCATcGATATCaCTCGAGCCAACCATTGGTACCCGACTACTACTACG
LBSL	GTAGCATCTGTCCGCTAGC	aTCGAGACTATACAAGGATCTACCTCAGTCGcaATCAGCCTCGACTGTGCCTTCTAGTTGCCAGCCcacaaGCAGAGGCTCTGGCAGCTTTTGCcaacaaTCGAGACTATACAAGGATCTACCTCAGTCGca	ATGCATcGATATCaCTCGAG	CTGCAGGAT	GGTACCCGACTACTACTACG	GTAGCATCTGTCCGCTAGCaTCGAGACTATACAAGGATCTACCTCAGTCGcaATCAGCCTCGACTGTGCCTTCTAGTTGCCAGCCcacaaGCAGAGGCTCTGGCAGCTTTTGCcaacaaTCGAGACTATACAAGGATCTACCTCAGTCGcaATGCATcGATATCaCTCGAGCTGCAGGATGGTACCCGACTACTACTACG
LBSA	GTAGCATCTGTCCGCTAGC	aTCGAGACTATACAAGGATCTACCTCAGTCGcaATCAGCCTCGACTGTGCCTTCTAGTTGCCAGCCcacaaGCAGAGGCTCTGGCAGCTTTTGCcaacaTATTTATTTATTTATTTGTTTGTTTGTTTTATT	ATGCATcGATATCaCTCGAG	AGCCGAGTT	GGTACCCGACTACTACTACG	GTAGCATCTGTCCGCTAGCaTCGAGACTATACAAGGATCTACCTCAGTCGcaATCAGCCTCGACTGTGCCTTCTAGTTGCCAGCCcacaaGCAGAGGCTCTGGCAGCTTTTGCcaacaTATTTATTTATTTATTTGTTTGTTTGTTTTATTATGCATcGATATCaCTCGAGAGCCGAGTTGGTACCCGACTACTACTACG
LBSp	GTAGCATCTGTCCGCTAGC	aTCGAGACTATACAAGGATCTACCTCAGTCGcaATCAGCCTCGACTGTGCCTTCTAGTTGCCAGCCcacaaGCAGAGGCTCTGGCAGCTTTTGCcaacagtcagctccgactTGTAAATAtcagcctcgact	ATGCATcGATATCaCTCGAG	AATAGTTGC	GGTACCCGACTACTACTACG	GTAGCATCTGTCCGCTAGCaTCGAGACTATACAAGGATCTACCTCAGTCGcaATCAGCCTCGACTGTGCCTTCTAGTTGCCAGCCcacaaGCAGAGGCTCTGGCAGCTTTTGCcaacagtcagctccgactTGTAAATAtcagcctcgactATGCATcGATATCaCTCGAGAATAGTTGCGGTACCCGACTACTACTACG
LBSS	GTAGCATCTGTCCGCTAGC	aTCGAGACTATACAAGGATCTACCTCAGTCGcaATCAGCCTCGACTGTGCCTTCTAGTTGCCAGCCcacaaGCAGAGGCTCTGGCAGCTTTTGCcaacacacaaGCAGAGGCTCTGGCAGCTTTTGCcaaca	ATGCATcGATATCaCTCGAG	ACGCCTTAT	GGTACCCGACTACTACTACG	GTAGCATCTGTCCGCTAGCaTCGAGACTATACAAGGATCTACCTCAGTCGcaATCAGCCTCGACTGTGCCTTCTAGTTGCCAGCCcacaaGCAGAGGCTCTGGCAGCTTTTGCcaacacacaaGCAGAGGCTCTGGCAGCTTTTGCcaacaATGCATcGATATCaCTCGAGACGCCTTATGGTACCCGACTACTACTACG
LBSB	GTAGCATCTGTCCGCTAGC	aTCGAGACTATACAAGGATCTACCTCAGTCGcaATCAGCCTCGACTGTGCCTTCTAGTTGCCAGCCcacaaGCAGAGGCTCTGGCAGCTTTTGCcaacaATCAGCCTCGACTGTGCCTTCTAGTTGCCAGCC	ATGCATcGATATCaCTCGAG	GATTCGTCT	GGTACCCGACTACTACTACG	GTAGCATCTGTCCGCTAGCaTCGAGACTATACAAGGATCTACCTCAGTCGcaATCAGCCTCGACTGTGCCTTCTAGTTGCCAGCCcacaaGCAGAGGCTCTGGCAGCTTTTGCcaacaATCAGCCTCGACTGTGCCTTCTAGTTGCCAGCCATGCATcGATATCaCTCGAGGATTCGTCTGGTACCCGACTACTACTACG
LBBL	GTAGCATCTGTCCGCTAGC	aTCGAGACTATACAAGGATCTACCTCAGTCGcaATCAGCCTCGACTGTGCCTTCTAGTTGCCAGCCATCAGCCTCGACTGTGCCTTCTAGTTGCCAGCCaTCGAGACTATACAAGGATCTACCTCAGTCGca	ATGCATcGATATCaCTCGAG	CAGGATGGA	GGTACCCGACTACTACTACG	GTAGCATCTGTCCGCTAGCaTCGAGACTATACAAGGATCTACCTCAGTCGcaATCAGCCTCGACTGTGCCTTCTAGTTGCCAGCCATCAGCCTCGACTGTGCCTTCTAGTTGCCAGCCaTCGAGACTATACAAGGATCTACCTCAGTCGcaATGCATcGATATCaCTCGAGCAGGATGGAGGTACCCGACTACTACTACG
LBBA	GTAGCATCTGTCCGCTAGC	aTCGAGACTATACAAGGATCTACCTCAGTCGcaATCAGCCTCGACTGTGCCTTCTAGTTGCCAGCCATCAGCCTCGACTGTGCCTTCTAGTTGCCAGCCTATTTATTTATTTATTTGTTTGTTTGTTTTATT	ATGCATcGATATCaCTCGAG	AACCACAAT	GGTACCCGACTACTACTACG	GTAGCATCTGTCCGCTAGCaTCGAGACTATACAAGGATCTACCTCAGTCGcaATCAGCCTCGACTGTGCCTTCTAGTTGCCAGCCATCAGCCTCGACTGTGCCTTCTAGTTGCCAGCCTATTTATTTATTTATTTGTTTGTTTGTTTTATTATGCATcGATATCaCTCGAGAACCACAATGGTACCCGACTACTACTACG
LBBp	GTAGCATCTGTCCGCTAGC	aTCGAGACTATACAAGGATCTACCTCAGTCGcaATCAGCCTCGACTGTGCCTTCTAGTTGCCAGCCATCAGCCTCGACTGTGCCTTCTAGTTGCCAGCCgtcagctccgactTGTAAATAtcagcctcgact	ATGCATcGATATCaCTCGAG	AACTGCTCT	GGTACCCGACTACTACTACG	GTAGCATCTGTCCGCTAGCaTCGAGACTATACAAGGATCTACCTCAGTCGcaATCAGCCTCGACTGTGCCTTCTAGTTGCCAGCCATCAGCCTCGACTGTGCCTTCTAGTTGCCAGCCgtcagctccgactTGTAAATAtcagcctcgactATGCATcGATATCaCTCGAGAACTGCTCTGGTACCCGACTACTACTACG
LBBS	GTAGCATCTGTCCGCTAGC	aTCGAGACTATACAAGGATCTACCTCAGTCGcaATCAGCCTCGACTGTGCCTTCTAGTTGCCAGCCATCAGCCTCGACTGTGCCTTCTAGTTGCCAGCCcacaaGCAGAGGCTCTGGCAGCTTTTGCcaaca	ATGCATcGATATCaCTCGAG	GCTTGAGAC	GGTACCCGACTACTACTACG	GTAGCATCTGTCCGCTAGCaTCGAGACTATACAAGGATCTACCTCAGTCGcaATCAGCCTCGACTGTGCCTTCTAGTTGCCAGCCATCAGCCTCGACTGTGCCTTCTAGTTGCCAGCCcacaaGCAGAGGCTCTGGCAGCTTTTGCcaacaATGCATcGATATCaCTCGAGGCTTGAGACGGTACCCGACTACTACTACG
LBBB	GTAGCATCTGTCCGCTAGC	aTCGAGACTATACAAGGATCTACCTCAGTCGcaATCAGCCTCGACTGTGCCTTCTAGTTGCCAGCCATCAGCCTCGACTGTGCCTTCTAGTTGCCAGCCATCAGCCTCGACTGTGCCTTCTAGTTGCCAGCC	ATGCATcGATATCaCTCGAG	TGCTACTCG	GGTACCCGACTACTACTACG	GTAGCATCTGTCCGCTAGCaTCGAGACTATACAAGGATCTACCTCAGTCGcaATCAGCCTCGACTGTGCCTTCTAGTTGCCAGCCATCAGCCTCGACTGTGCCTTCTAGTTGCCAGCCATCAGCCTCGACTGTGCCTTCTAGTTGCCAGCCATGCATcGATATCaCTCGAGTGCTACTCGGGTACCCGACTACTACTACG
ALLL	GTAGCATCTGTCCGCTAGC	TATTTATTTATTTATTTGTTTGTTTGTTTTATTaTCGAGACTATACAAGGATCTACCTCAGTCGcaaTCGAGACTATACAAGGATCTACCTCAGTCGcaaTCGAGACTATACAAGGATCTACCTCAGTCGca	ATGCATcGATATCaCTCGAG	GCACTAATG	GGTACCCGACTACTACTACG	GTAGCATCTGTCCGCTAGCTATTTATTTATTTATTTGTTTGTTTGTTTTATTaTCGAGACTATACAAGGATCTACCTCAGTCGcaaTCGAGACTATACAAGGATCTACCTCAGTCGcaaTCGAGACTATACAAGGATCTACCTCAGTCGcaATGCATcGATATCaCTCGAGGCACTAATGGGTACCCGACTACTACTACG
ALLA	GTAGCATCTGTCCGCTAGC	TATTTATTTATTTATTTGTTTGTTTGTTTTATTaTCGAGACTATACAAGGATCTACCTCAGTCGcaaTCGAGACTATACAAGGATCTACCTCAGTCGcaTATTTATTTATTTATTTGTTTGTTTGTTTTATT	ATGCATcGATATCaCTCGAG	GAGCGGCCT	GGTACCCGACTACTACTACG	GTAGCATCTGTCCGCTAGCTATTTATTTATTTATTTGTTTGTTTGTTTTATTaTCGAGACTATACAAGGATCTACCTCAGTCGcaaTCGAGACTATACAAGGATCTACCTCAGTCGcaTATTTATTTATTTATTTGTTTGTTTGTTTTATTATGCATcGATATCaCTCGAGGAGCGGCCTGGTACCCGACTACTACTACG
ALLp	GTAGCATCTGTCCGCTAGC	TATTTATTTATTTATTTGTTTGTTTGTTTTATTaTCGAGACTATACAAGGATCTACCTCAGTCGcaaTCGAGACTATACAAGGATCTACCTCAGTCGcagtcagctccgactTGTAAATAtcagcctcgact	ATGCATcGATATCaCTCGAG	ACACTTAGG	GGTACCCGACTACTACTACG	GTAGCATCTGTCCGCTAGCTATTTATTTATTTATTTGTTTGTTTGTTTTATTaTCGAGACTATACAAGGATCTACCTCAGTCGcaaTCGAGACTATACAAGGATCTACCTCAGTCGcagtcagctccgactTGTAAATAtcagcctcgactATGCATcGATATCaCTCGAGACACTTAGGGGTACCCGACTACTACTACG
ALLS	GTAGCATCTGTCCGCTAGC	TATTTATTTATTTATTTGTTTGTTTGTTTTATTaTCGAGACTATACAAGGATCTACCTCAGTCGcaaTCGAGACTATACAAGGATCTACCTCAGTCGcacacaaGCAGAGGCTCTGGCAGCTTTTGCcaaca	ATGCATcGATATCaCTCGAG	CAGTCTAAG	GGTACCCGACTACTACTACG	GTAGCATCTGTCCGCTAGCTATTTATTTATTTATTTGTTTGTTTGTTTTATTaTCGAGACTATACAAGGATCTACCTCAGTCGcaaTCGAGACTATACAAGGATCTACCTCAGTCGcacacaaGCAGAGGCTCTGGCAGCTTTTGCcaacaATGCATcGATATCaCTCGAGCAGTCTAAGGGTACCCGACTACTACTACG
ALLB	GTAGCATCTGTCCGCTAGC	TATTTATTTATTTATTTGTTTGTTTGTTTTATTaTCGAGACTATACAAGGATCTACCTCAGTCGcaaTCGAGACTATACAAGGATCTACCTCAGTCGcaATCAGCCTCGACTGTGCCTTCTAGTTGCCAGCC	ATGCATcGATATCaCTCGAG	TATTAGTGA	GGTACCCGACTACTACTACG	GTAGCATCTGTCCGCTAGCTATTTATTTATTTATTTGTTTGTTTGTTTTATTaTCGAGACTATACAAGGATCTACCTCAGTCGcaaTCGAGACTATACAAGGATCTACCTCAGTCGcaATCAGCCTCGACTGTGCCTTCTAGTTGCCAGCCATGCATcGATATCaCTCGAGTATTAGTGAGGTACCCGACTACTACTACG
ALAL	GTAGCATCTGTCCGCTAGC	TATTTATTTATTTATTTGTTTGTTTGTTTTATTaTCGAGACTATACAAGGATCTACCTCAGTCGcaTATTTATTTATTTATTTGTTTGTTTGTTTTATTaTCGAGACTATACAAGGATCTACCTCAGTCGca	ATGCATcGATATCaCTCGAG	AATACAACC	GGTACCCGACTACTACTACG	GTAGCATCTGTCCGCTAGCTATTTATTTATTTATTTGTTTGTTTGTTTTATTaTCGAGACTATACAAGGATCTACCTCAGTCGcaTATTTATTTATTTATTTGTTTGTTTGTTTTATTaTCGAGACTATACAAGGATCTACCTCAGTCGcaATGCATcGATATCaCTCGAGAATACAACCGGTACCCGACTACTACTACG
ALAA	GTAGCATCTGTCCGCTAGC	TATTTATTTATTTATTTGTTTGTTTGTTTTATTaTCGAGACTATACAAGGATCTACCTCAGTCGcaTATTTATTTATTTATTTGTTTGTTTGTTTTATTTATTTATTTATTTATTTGTTTGTTTGTTTTATT	ATGCATcGATATCaCTCGAG	CCGAGACTG	GGTACCCGACTACTACTACG	GTAGCATCTGTCCGCTAGCTATTTATTTATTTATTTGTTTGTTTGTTTTATTaTCGAGACTATACAAGGATCTACCTCAGTCGcaTATTTATTTATTTATTTGTTTGTTTGTTTTATTTATTTATTTATTTATTTGTTTGTTTGTTTTATTATGCATcGATATCaCTCGAGCCGAGACTGGGTACCCGACTACTACTACG
ALAp	GTAGCATCTGTCCGCTAGC	TATTTATTTATTTATTTGTTTGTTTGTTTTATTaTCGAGACTATACAAGGATCTACCTCAGTCGcaTATTTATTTATTTATTTGTTTGTTTGTTTTATTgtcagctccgactTGTAAATAtcagcctcgact	ATGCATcGATATCaCTCGAG	TGCGTGTCC	GGTACCCGACTACTACTACG	GTAGCATCTGTCCGCTAGCTATTTATTTATTTATTTGTTTGTTTGTTTTATTaTCGAGACTATACAAGGATCTACCTCAGTCGcaTATTTATTTATTTATTTGTTTGTTTGTTTTATTgtcagctccgactTGTAAATAtcagcctcgactATGCATcGATATCaCTCGAGTGCGTGTCCGGTACCCGACTACTACTACG
ALAS	GTAGCATCTGTCCGCTAGC	TATTTATTTATTTATTTGTTTGTTTGTTTTATTaTCGAGACTATACAAGGATCTACCTCAGTCGcaTATTTATTTATTTATTTGTTTGTTTGTTTTATTcacaaGCAGAGGCTCTGGCAGCTTTTGCcaaca	ATGCATcGATATCaCTCGAG	GCACATATG	GGTACCCGACTACTACTACG	GTAGCATCTGTCCGCTAGCTATTTATTTATTTATTTGTTTGTTTGTTTTATTaTCGAGACTATACAAGGATCTACCTCAGTCGcaTATTTATTTATTTATTTGTTTGTTTGTTTTATTcacaaGCAGAGGCTCTGGCAGCTTTTGCcaacaATGCATcGATATCaCTCGAGGCACATATGGGTACCCGACTACTACTACG
ALAB	GTAGCATCTGTCCGCTAGC	TATTTATTTATTTATTTGTTTGTTTGTTTTATTaTCGAGACTATACAAGGATCTACCTCAGTCGcaTATTTATTTATTTATTTGTTTGTTTGTTTTATTATCAGCCTCGACTGTGCCTTCTAGTTGCCAGCC	ATGCATcGATATCaCTCGAG	CTACTCCAG	GGTACCCGACTACTACTACG	GTAGCATCTGTCCGCTAGCTATTTATTTATTTATTTGTTTGTTTGTTTTATTaTCGAGACTATACAAGGATCTACCTCAGTCGcaTATTTATTTATTTATTTGTTTGTTTGTTTTATTATCAGCCTCGACTGTGCCTTCTAGTTGCCAGCCATGCATcGATATCaCTCGAGCTACTCCAGGGTACCCGACTACTACTACG
ALpL	GTAGCATCTGTCCGCTAGC	TATTTATTTATTTATTTGTTTGTTTGTTTTATTaTCGAGACTATACAAGGATCTACCTCAGTCGcagtcagctccgactTGTAAATAtcagcctcgactaTCGAGACTATACAAGGATCTACCTCAGTCGca	ATGCATcGATATCaCTCGAG	ACCTCGTCA	GGTACCCGACTACTACTACG	GTAGCATCTGTCCGCTAGCTATTTATTTATTTATTTGTTTGTTTGTTTTATTaTCGAGACTATACAAGGATCTACCTCAGTCGcagtcagctccgactTGTAAATAtcagcctcgactaTCGAGACTATACAAGGATCTACCTCAGTCGcaATGCATcGATATCaCTCGAGACCTCGTCAGGTACCCGACTACTACTACG
ALpA	GTAGCATCTGTCCGCTAGC	TATTTATTTATTTATTTGTTTGTTTGTTTTATTaTCGAGACTATACAAGGATCTACCTCAGTCGcagtcagctccgactTGTAAATAtcagcctcgactTATTTATTTATTTATTTGTTTGTTTGTTTTATT	ATGCATcGATATCaCTCGAG	TTCTTGGTA	GGTACCCGACTACTACTACG	GTAGCATCTGTCCGCTAGCTATTTATTTATTTATTTGTTTGTTTGTTTTATTaTCGAGACTATACAAGGATCTACCTCAGTCGcagtcagctccgactTGTAAATAtcagcctcgactTATTTATTTATTTATTTGTTTGTTTGTTTTATTATGCATcGATATCaCTCGAGTTCTTGGTAGGTACCCGACTACTACTACG
ALpp	GTAGCATCTGTCCGCTAGC	TATTTATTTATTTATTTGTTTGTTTGTTTTATTaTCGAGACTATACAAGGATCTACCTCAGTCGcagtcagctccgactTGTAAATAtcagcctcgactgtcagctccgactTGTAAATAtcagcctcgact	ATGCATcGATATCaCTCGAG	CCAATCAGA	GGTACCCGACTACTACTACG	GTAGCATCTGTCCGCTAGCTATTTATTTATTTATTTGTTTGTTTGTTTTATTaTCGAGACTATACAAGGATCTACCTCAGTCGcagtcagctccgactTGTAAATAtcagcctcgactgtcagctccgactTGTAAATAtcagcctcgactATGCATcGATATCaCTCGAGCCAATCAGAGGTACCCGACTACTACTACG
ALpS	GTAGCATCTGTCCGCTAGC	TATTTATTTATTTATTTGTTTGTTTGTTTTATTaTCGAGACTATACAAGGATCTACCTCAGTCGcagtcagctccgactTGTAAATAtcagcctcgactcacaaGCAGAGGCTCTGGCAGCTTTTGCcaaca	ATGCATcGATATCaCTCGAG	CCTGGTGGA	GGTACCCGACTACTACTACG	GTAGCATCTGTCCGCTAGCTATTTATTTATTTATTTGTTTGTTTGTTTTATTaTCGAGACTATACAAGGATCTACCTCAGTCGcagtcagctccgactTGTAAATAtcagcctcgactcacaaGCAGAGGCTCTGGCAGCTTTTGCcaacaATGCATcGATATCaCTCGAGCCTGGTGGAGGTACCCGACTACTACTACG
ALpB	GTAGCATCTGTCCGCTAGC	TATTTATTTATTTATTTGTTTGTTTGTTTTATTaTCGAGACTATACAAGGATCTACCTCAGTCGcagtcagctccgactTGTAAATAtcagcctcgactATCAGCCTCGACTGTGCCTTCTAGTTGCCAGCC	ATGCATcGATATCaCTCGAG	CCAGTAGAC	GGTACCCGACTACTACTACG	GTAGCATCTGTCCGCTAGCTATTTATTTATTTATTTGTTTGTTTGTTTTATTaTCGAGACTATACAAGGATCTACCTCAGTCGcagtcagctccgactTGTAAATAtcagcctcgactATCAGCCTCGACTGTGCCTTCTAGTTGCCAGCCATGCATcGATATCaCTCGAGCCAGTAGACGGTACCCGACTACTACTACG
ALSL	GTAGCATCTGTCCGCTAGC	TATTTATTTATTTATTTGTTTGTTTGTTTTATTaTCGAGACTATACAAGGATCTACCTCAGTCGcacacaaGCAGAGGCTCTGGCAGCTTTTGCcaacaaTCGAGACTATACAAGGATCTACCTCAGTCGca	ATGCATcGATATCaCTCGAG	GGCTACGTG	GGTACCCGACTACTACTACG	GTAGCATCTGTCCGCTAGCTATTTATTTATTTATTTGTTTGTTTGTTTTATTaTCGAGACTATACAAGGATCTACCTCAGTCGcacacaaGCAGAGGCTCTGGCAGCTTTTGCcaacaaTCGAGACTATACAAGGATCTACCTCAGTCGcaATGCATcGATATCaCTCGAGGGCTACGTGGGTACCCGACTACTACTACG
ALSA	GTAGCATCTGTCCGCTAGC	TATTTATTTATTTATTTGTTTGTTTGTTTTATTaTCGAGACTATACAAGGATCTACCTCAGTCGcacacaaGCAGAGGCTCTGGCAGCTTTTGCcaacaTATTTATTTATTTATTTGTTTGTTTGTTTTATT	ATGCATcGATATCaCTCGAG	TCTCAGTAC	GGTACCCGACTACTACTACG	GTAGCATCTGTCCGCTAGCTATTTATTTATTTATTTGTTTGTTTGTTTTATTaTCGAGACTATACAAGGATCTACCTCAGTCGcacacaaGCAGAGGCTCTGGCAGCTTTTGCcaacaTATTTATTTATTTATTTGTTTGTTTGTTTTATTATGCATcGATATCaCTCGAGTCTCAGTACGGTACCCGACTACTACTACG
ALSp	GTAGCATCTGTCCGCTAGC	TATTTATTTATTTATTTGTTTGTTTGTTTTATTaTCGAGACTATACAAGGATCTACCTCAGTCGcacacaaGCAGAGGCTCTGGCAGCTTTTGCcaacagtcagctccgactTGTAAATAtcagcctcgact	ATGCATcGATATCaCTCGAG	ACGCAGTAC	GGTACCCGACTACTACTACG	GTAGCATCTGTCCGCTAGCTATTTATTTATTTATTTGTTTGTTTGTTTTATTaTCGAGACTATACAAGGATCTACCTCAGTCGcacacaaGCAGAGGCTCTGGCAGCTTTTGCcaacagtcagctccgactTGTAAATAtcagcctcgactATGCATcGATATCaCTCGAGACGCAGTACGGTACCCGACTACTACTACG
ALSS	GTAGCATCTGTCCGCTAGC	TATTTATTTATTTATTTGTTTGTTTGTTTTATTaTCGAGACTATACAAGGATCTACCTCAGTCGcacacaaGCAGAGGCTCTGGCAGCTTTTGCcaacacacaaGCAGAGGCTCTGGCAGCTTTTGCcaaca	ATGCATcGATATCaCTCGAG	TGGCAATGC	GGTACCCGACTACTACTACG	GTAGCATCTGTCCGCTAGCTATTTATTTATTTATTTGTTTGTTTGTTTTATTaTCGAGACTATACAAGGATCTACCTCAGTCGcacacaaGCAGAGGCTCTGGCAGCTTTTGCcaacacacaaGCAGAGGCTCTGGCAGCTTTTGCcaacaATGCATcGATATCaCTCGAGTGGCAATGCGGTACCCGACTACTACTACG
ALSB	GTAGCATCTGTCCGCTAGC	TATTTATTTATTTATTTGTTTGTTTGTTTTATTaTCGAGACTATACAAGGATCTACCTCAGTCGcacacaaGCAGAGGCTCTGGCAGCTTTTGCcaacaATCAGCCTCGACTGTGCCTTCTAGTTGCCAGCC	ATGCATcGATATCaCTCGAG	GCAGAACCT	GGTACCCGACTACTACTACG	GTAGCATCTGTCCGCTAGCTATTTATTTATTTATTTGTTTGTTTGTTTTATTaTCGAGACTATACAAGGATCTACCTCAGTCGcacacaaGCAGAGGCTCTGGCAGCTTTTGCcaacaATCAGCCTCGACTGTGCCTTCTAGTTGCCAGCCATGCATcGATATCaCTCGAGGCAGAACCTGGTACCCGACTACTACTACG
ALBL	GTAGCATCTGTCCGCTAGC	TATTTATTTATTTATTTGTTTGTTTGTTTTATTaTCGAGACTATACAAGGATCTACCTCAGTCGcaATCAGCCTCGACTGTGCCTTCTAGTTGCCAGCCaTCGAGACTATACAAGGATCTACCTCAGTCGca	ATGCATcGATATCaCTCGAG	GCAGCGTCA	GGTACCCGACTACTACTACG	GTAGCATCTGTCCGCTAGCTATTTATTTATTTATTTGTTTGTTTGTTTTATTaTCGAGACTATACAAGGATCTACCTCAGTCGcaATCAGCCTCGACTGTGCCTTCTAGTTGCCAGCCaTCGAGACTATACAAGGATCTACCTCAGTCGcaATGCATcGATATCaCTCGAGGCAGCGTCAGGTACCCGACTACTACTACG
ALBA	GTAGCATCTGTCCGCTAGC	TATTTATTTATTTATTTGTTTGTTTGTTTTATTaTCGAGACTATACAAGGATCTACCTCAGTCGcaATCAGCCTCGACTGTGCCTTCTAGTTGCCAGCCTATTTATTTATTTATTTGTTTGTTTGTTTTATT	ATGCATcGATATCaCTCGAG	TAGGATCTG	GGTACCCGACTACTACTACG	GTAGCATCTGTCCGCTAGCTATTTATTTATTTATTTGTTTGTTTGTTTTATTaTCGAGACTATACAAGGATCTACCTCAGTCGcaATCAGCCTCGACTGTGCCTTCTAGTTGCCAGCCTATTTATTTATTTATTTGTTTGTTTGTTTTATTATGCATcGATATCaCTCGAGTAGGATCTGGGTACCCGACTACTACTACG
ALBp	GTAGCATCTGTCCGCTAGC	TATTTATTTATTTATTTGTTTGTTTGTTTTATTaTCGAGACTATACAAGGATCTACCTCAGTCGcaATCAGCCTCGACTGTGCCTTCTAGTTGCCAGCCgtcagctccgactTGTAAATAtcagcctcgact	ATGCATcGATATCaCTCGAG	TCAGCACAA	GGTACCCGACTACTACTACG	GTAGCATCTGTCCGCTAGCTATTTATTTATTTATTTGTTTGTTTGTTTTATTaTCGAGACTATACAAGGATCTACCTCAGTCGcaATCAGCCTCGACTGTGCCTTCTAGTTGCCAGCCgtcagctccgactTGTAAATAtcagcctcgactATGCATcGATATCaCTCGAGTCAGCACAAGGTACCCGACTACTACTACG
ALBS	GTAGCATCTGTCCGCTAGC	TATTTATTTATTTATTTGTTTGTTTGTTTTATTaTCGAGACTATACAAGGATCTACCTCAGTCGcaATCAGCCTCGACTGTGCCTTCTAGTTGCCAGCCcacaaGCAGAGGCTCTGGCAGCTTTTGCcaaca	ATGCATcGATATCaCTCGAG	TCGGCGTCT	GGTACCCGACTACTACTACG	GTAGCATCTGTCCGCTAGCTATTTATTTATTTATTTGTTTGTTTGTTTTATTaTCGAGACTATACAAGGATCTACCTCAGTCGcaATCAGCCTCGACTGTGCCTTCTAGTTGCCAGCCcacaaGCAGAGGCTCTGGCAGCTTTTGCcaacaATGCATcGATATCaCTCGAGTCGGCGTCTGGTACCCGACTACTACTACG
ALBB	GTAGCATCTGTCCGCTAGC	TATTTATTTATTTATTTGTTTGTTTGTTTTATTaTCGAGACTATACAAGGATCTACCTCAGTCGcaATCAGCCTCGACTGTGCCTTCTAGTTGCCAGCCATCAGCCTCGACTGTGCCTTCTAGTTGCCAGCC	ATGCATcGATATCaCTCGAG	TATGCCTCG	GGTACCCGACTACTACTACG	GTAGCATCTGTCCGCTAGCTATTTATTTATTTATTTGTTTGTTTGTTTTATTaTCGAGACTATACAAGGATCTACCTCAGTCGcaATCAGCCTCGACTGTGCCTTCTAGTTGCCAGCCATCAGCCTCGACTGTGCCTTCTAGTTGCCAGCCATGCATcGATATCaCTCGAGTATGCCTCGGGTACCCGACTACTACTACG
AALL	GTAGCATCTGTCCGCTAGC	TATTTATTTATTTATTTGTTTGTTTGTTTTATTTATTTATTTATTTATTTGTTTGTTTGTTTTATTaTCGAGACTATACAAGGATCTACCTCAGTCGcaaTCGAGACTATACAAGGATCTACCTCAGTCGca	ATGCATcGATATCaCTCGAG	TCCAAGTCT	GGTACCCGACTACTACTACG	GTAGCATCTGTCCGCTAGCTATTTATTTATTTATTTGTTTGTTTGTTTTATTTATTTATTTATTTATTTGTTTGTTTGTTTTATTaTCGAGACTATACAAGGATCTACCTCAGTCGcaaTCGAGACTATACAAGGATCTACCTCAGTCGcaATGCATcGATATCaCTCGAGTCCAAGTCTGGTACCCGACTACTACTACG
AALA	GTAGCATCTGTCCGCTAGC	TATTTATTTATTTATTTGTTTGTTTGTTTTATTTATTTATTTATTTATTTGTTTGTTTGTTTTATTaTCGAGACTATACAAGGATCTACCTCAGTCGcaTATTTATTTATTTATTTGTTTGTTTGTTTTATT	ATGCATcGATATCaCTCGAG	CCAGGAGAA	GGTACCCGACTACTACTACG	GTAGCATCTGTCCGCTAGCTATTTATTTATTTATTTGTTTGTTTGTTTTATTTATTTATTTATTTATTTGTTTGTTTGTTTTATTaTCGAGACTATACAAGGATCTACCTCAGTCGcaTATTTATTTATTTATTTGTTTGTTTGTTTTATTATGCATcGATATCaCTCGAGCCAGGAGAAGGTACCCGACTACTACTACG
AALp	GTAGCATCTGTCCGCTAGC	TATTTATTTATTTATTTGTTTGTTTGTTTTATTTATTTATTTATTTATTTGTTTGTTTGTTTTATTaTCGAGACTATACAAGGATCTACCTCAGTCGcagtcagctccgactTGTAAATAtcagcctcgact	ATGCATcGATATCaCTCGAG	AAGAATGAT	GGTACCCGACTACTACTACG	GTAGCATCTGTCCGCTAGCTATTTATTTATTTATTTGTTTGTTTGTTTTATTTATTTATTTATTTATTTGTTTGTTTGTTTTATTaTCGAGACTATACAAGGATCTACCTCAGTCGcagtcagctccgactTGTAAATAtcagcctcgactATGCATcGATATCaCTCGAGAAGAATGATGGTACCCGACTACTACTACG
AALS	GTAGCATCTGTCCGCTAGC	TATTTATTTATTTATTTGTTTGTTTGTTTTATTTATTTATTTATTTATTTGTTTGTTTGTTTTATTaTCGAGACTATACAAGGATCTACCTCAGTCGcacacaaGCAGAGGCTCTGGCAGCTTTTGCcaaca	ATGCATcGATATCaCTCGAG	TTGGTAGTG	GGTACCCGACTACTACTACG	GTAGCATCTGTCCGCTAGCTATTTATTTATTTATTTGTTTGTTTGTTTTATTTATTTATTTATTTATTTGTTTGTTTGTTTTATTaTCGAGACTATACAAGGATCTACCTCAGTCGcacacaaGCAGAGGCTCTGGCAGCTTTTGCcaacaATGCATcGATATCaCTCGAGTTGGTAGTGGGTACCCGACTACTACTACG
AALB	GTAGCATCTGTCCGCTAGC	TATTTATTTATTTATTTGTTTGTTTGTTTTATTTATTTATTTATTTATTTGTTTGTTTGTTTTATTaTCGAGACTATACAAGGATCTACCTCAGTCGcaATCAGCCTCGACTGTGCCTTCTAGTTGCCAGCC	ATGCATcGATATCaCTCGAG	CATGGCCTC	GGTACCCGACTACTACTACG	GTAGCATCTGTCCGCTAGCTATTTATTTATTTATTTGTTTGTTTGTTTTATTTATTTATTTATTTATTTGTTTGTTTGTTTTATTaTCGAGACTATACAAGGATCTACCTCAGTCGcaATCAGCCTCGACTGTGCCTTCTAGTTGCCAGCCATGCATcGATATCaCTCGAGCATGGCCTCGGTACCCGACTACTACTACG
AAAL	GTAGCATCTGTCCGCTAGC	TATTTATTTATTTATTTGTTTGTTTGTTTTATTTATTTATTTATTTATTTGTTTGTTTGTTTTATTTATTTATTTATTTATTTGTTTGTTTGTTTTATTaTCGAGACTATACAAGGATCTACCTCAGTCGca	ATGCATcGATATCaCTCGAG	TATGCTATT	GGTACCCGACTACTACTACG	GTAGCATCTGTCCGCTAGCTATTTATTTATTTATTTGTTTGTTTGTTTTATTTATTTATTTATTTATTTGTTTGTTTGTTTTATTTATTTATTTATTTATTTGTTTGTTTGTTTTATTaTCGAGACTATACAAGGATCTACCTCAGTCGcaATGCATcGATATCaCTCGAGTATGCTATTGGTACCCGACTACTACTACG
AAAA	GTAGCATCTGTCCGCTAGC	TATTTATTTATTTATTTGTTTGTTTGTTTTATTTATTTATTTATTTATTTGTTTGTTTGTTTTATTTATTTATTTATTTATTTGTTTGTTTGTTTTATTTATTTATTTATTTATTTGTTTGTTTGTTTTATT	ATGCATcGATATCaCTCGAG	CTATGGACA	GGTACCCGACTACTACTACG	GTAGCATCTGTCCGCTAGCTATTTATTTATTTATTTGTTTGTTTGTTTTATTTATTTATTTATTTATTTGTTTGTTTGTTTTATTTATTTATTTATTTATTTGTTTGTTTGTTTTATTTATTTATTTATTTATTTGTTTGTTTGTTTTATTATGCATcGATATCaCTCGAGCTATGGACAGGTACCCGACTACTACTACG
AAAp	GTAGCATCTGTCCGCTAGC	TATTTATTTATTTATTTGTTTGTTTGTTTTATTTATTTATTTATTTATTTGTTTGTTTGTTTTATTTATTTATTTATTTATTTGTTTGTTTGTTTTATTgtcagctccgactTGTAAATAtcagcctcgact	ATGCATcGATATCaCTCGAG	GTTAGCCAA	GGTACCCGACTACTACTACG	GTAGCATCTGTCCGCTAGCTATTTATTTATTTATTTGTTTGTTTGTTTTATTTATTTATTTATTTATTTGTTTGTTTGTTTTATTTATTTATTTATTTATTTGTTTGTTTGTTTTATTgtcagctccgactTGTAAATAtcagcctcgactATGCATcGATATCaCTCGAGGTTAGCCAAGGTACCCGACTACTACTACG
AAAS	GTAGCATCTGTCCGCTAGC	TATTTATTTATTTATTTGTTTGTTTGTTTTATTTATTTATTTATTTATTTGTTTGTTTGTTTTATTTATTTATTTATTTATTTGTTTGTTTGTTTTATTcacaaGCAGAGGCTCTGGCAGCTTTTGCcaaca	ATGCATcGATATCaCTCGAG	TGGTGTAAT	GGTACCCGACTACTACTACG	GTAGCATCTGTCCGCTAGCTATTTATTTATTTATTTGTTTGTTTGTTTTATTTATTTATTTATTTATTTGTTTGTTTGTTTTATTTATTTATTTATTTATTTGTTTGTTTGTTTTATTcacaaGCAGAGGCTCTGGCAGCTTTTGCcaacaATGCATcGATATCaCTCGAGTGGTGTAATGGTACCCGACTACTACTACG
AAAB	GTAGCATCTGTCCGCTAGC	TATTTATTTATTTATTTGTTTGTTTGTTTTATTTATTTATTTATTTATTTGTTTGTTTGTTTTATTTATTTATTTATTTATTTGTTTGTTTGTTTTATTATCAGCCTCGACTGTGCCTTCTAGTTGCCAGCC	ATGCATcGATATCaCTCGAG	CGTGCGAAT	GGTACCCGACTACTACTACG	GTAGCATCTGTCCGCTAGCTATTTATTTATTTATTTGTTTGTTTGTTTTATTTATTTATTTATTTATTTGTTTGTTTGTTTTATTTATTTATTTATTTATTTGTTTGTTTGTTTTATTATCAGCCTCGACTGTGCCTTCTAGTTGCCAGCCATGCATcGATATCaCTCGAGCGTGCGAATGGTACCCGACTACTACTACG
AApL	GTAGCATCTGTCCGCTAGC	TATTTATTTATTTATTTGTTTGTTTGTTTTATTTATTTATTTATTTATTTGTTTGTTTGTTTTATTgtcagctccgactTGTAAATAtcagcctcgactaTCGAGACTATACAAGGATCTACCTCAGTCGca	ATGCATcGATATCaCTCGAG	CGATGATAT	GGTACCCGACTACTACTACG	GTAGCATCTGTCCGCTAGCTATTTATTTATTTATTTGTTTGTTTGTTTTATTTATTTATTTATTTATTTGTTTGTTTGTTTTATTgtcagctccgactTGTAAATAtcagcctcgactaTCGAGACTATACAAGGATCTACCTCAGTCGcaATGCATcGATATCaCTCGAGCGATGATATGGTACCCGACTACTACTACG
AApA	GTAGCATCTGTCCGCTAGC	TATTTATTTATTTATTTGTTTGTTTGTTTTATTTATTTATTTATTTATTTGTTTGTTTGTTTTATTgtcagctccgactTGTAAATAtcagcctcgactTATTTATTTATTTATTTGTTTGTTTGTTTTATT	ATGCATcGATATCaCTCGAG	GATTCGATG	GGTACCCGACTACTACTACG	GTAGCATCTGTCCGCTAGCTATTTATTTATTTATTTGTTTGTTTGTTTTATTTATTTATTTATTTATTTGTTTGTTTGTTTTATTgtcagctccgactTGTAAATAtcagcctcgactTATTTATTTATTTATTTGTTTGTTTGTTTTATTATGCATcGATATCaCTCGAGGATTCGATGGGTACCCGACTACTACTACG
AApp	GTAGCATCTGTCCGCTAGC	TATTTATTTATTTATTTGTTTGTTTGTTTTATTTATTTATTTATTTATTTGTTTGTTTGTTTTATTgtcagctccgactTGTAAATAtcagcctcgactgtcagctccgactTGTAAATAtcagcctcgact	ATGCATcGATATCaCTCGAG	CTCTAGTGT	GGTACCCGACTACTACTACG	GTAGCATCTGTCCGCTAGCTATTTATTTATTTATTTGTTTGTTTGTTTTATTTATTTATTTATTTATTTGTTTGTTTGTTTTATTgtcagctccgactTGTAAATAtcagcctcgactgtcagctccgactTGTAAATAtcagcctcgactATGCATcGATATCaCTCGAGCTCTAGTGTGGTACCCGACTACTACTACG
AApS	GTAGCATCTGTCCGCTAGC	TATTTATTTATTTATTTGTTTGTTTGTTTTATTTATTTATTTATTTATTTGTTTGTTTGTTTTATTgtcagctccgactTGTAAATAtcagcctcgactcacaaGCAGAGGCTCTGGCAGCTTTTGCcaaca	ATGCATcGATATCaCTCGAG	GGCCTGGTA	GGTACCCGACTACTACTACG	GTAGCATCTGTCCGCTAGCTATTTATTTATTTATTTGTTTGTTTGTTTTATTTATTTATTTATTTATTTGTTTGTTTGTTTTATTgtcagctccgactTGTAAATAtcagcctcgactcacaaGCAGAGGCTCTGGCAGCTTTTGCcaacaATGCATcGATATCaCTCGAGGGCCTGGTAGGTACCCGACTACTACTACG
AApB	GTAGCATCTGTCCGCTAGC	TATTTATTTATTTATTTGTTTGTTTGTTTTATTTATTTATTTATTTATTTGTTTGTTTGTTTTATTgtcagctccgactTGTAAATAtcagcctcgactATCAGCCTCGACTGTGCCTTCTAGTTGCCAGCC	ATGCATcGATATCaCTCGAG	AGTAACCAT	GGTACCCGACTACTACTACG	GTAGCATCTGTCCGCTAGCTATTTATTTATTTATTTGTTTGTTTGTTTTATTTATTTATTTATTTATTTGTTTGTTTGTTTTATTgtcagctccgactTGTAAATAtcagcctcgactATCAGCCTCGACTGTGCCTTCTAGTTGCCAGCCATGCATcGATATCaCTCGAGAGTAACCATGGTACCCGACTACTACTACG
AASL	GTAGCATCTGTCCGCTAGC	TATTTATTTATTTATTTGTTTGTTTGTTTTATTTATTTATTTATTTATTTGTTTGTTTGTTTTATTcacaaGCAGAGGCTCTGGCAGCTTTTGCcaacaaTCGAGACTATACAAGGATCTACCTCAGTCGca	ATGCATcGATATCaCTCGAG	CAGACTGTA	GGTACCCGACTACTACTACG	GTAGCATCTGTCCGCTAGCTATTTATTTATTTATTTGTTTGTTTGTTTTATTTATTTATTTATTTATTTGTTTGTTTGTTTTATTcacaaGCAGAGGCTCTGGCAGCTTTTGCcaacaaTCGAGACTATACAAGGATCTACCTCAGTCGcaATGCATcGATATCaCTCGAGCAGACTGTAGGTACCCGACTACTACTACG
AASA	GTAGCATCTGTCCGCTAGC	TATTTATTTATTTATTTGTTTGTTTGTTTTATTTATTTATTTATTTATTTGTTTGTTTGTTTTATTcacaaGCAGAGGCTCTGGCAGCTTTTGCcaacaTATTTATTTATTTATTTGTTTGTTTGTTTTATT	ATGCATcGATATCaCTCGAG	GATGTAGAA	GGTACCCGACTACTACTACG	GTAGCATCTGTCCGCTAGCTATTTATTTATTTATTTGTTTGTTTGTTTTATTTATTTATTTATTTATTTGTTTGTTTGTTTTATTcacaaGCAGAGGCTCTGGCAGCTTTTGCcaacaTATTTATTTATTTATTTGTTTGTTTGTTTTATTATGCATcGATATCaCTCGAGGATGTAGAAGGTACCCGACTACTACTACG
AASp	GTAGCATCTGTCCGCTAGC	TATTTATTTATTTATTTGTTTGTTTGTTTTATTTATTTATTTATTTATTTGTTTGTTTGTTTTATTcacaaGCAGAGGCTCTGGCAGCTTTTGCcaacagtcagctccgactTGTAAATAtcagcctcgact	ATGCATcGATATCaCTCGAG	CCACCGATC	GGTACCCGACTACTACTACG	GTAGCATCTGTCCGCTAGCTATTTATTTATTTATTTGTTTGTTTGTTTTATTTATTTATTTATTTATTTGTTTGTTTGTTTTATTcacaaGCAGAGGCTCTGGCAGCTTTTGCcaacagtcagctccgactTGTAAATAtcagcctcgactATGCATcGATATCaCTCGAGCCACCGATCGGTACCCGACTACTACTACG
AASS	GTAGCATCTGTCCGCTAGC	TATTTATTTATTTATTTGTTTGTTTGTTTTATTTATTTATTTATTTATTTGTTTGTTTGTTTTATTcacaaGCAGAGGCTCTGGCAGCTTTTGCcaacacacaaGCAGAGGCTCTGGCAGCTTTTGCcaaca	ATGCATcGATATCaCTCGAG	GCTGTGCTC	GGTACCCGACTACTACTACG	GTAGCATCTGTCCGCTAGCTATTTATTTATTTATTTGTTTGTTTGTTTTATTTATTTATTTATTTATTTGTTTGTTTGTTTTATTcacaaGCAGAGGCTCTGGCAGCTTTTGCcaacacacaaGCAGAGGCTCTGGCAGCTTTTGCcaacaATGCATcGATATCaCTCGAGGCTGTGCTCGGTACCCGACTACTACTACG
AASB	GTAGCATCTGTCCGCTAGC	TATTTATTTATTTATTTGTTTGTTTGTTTTATTTATTTATTTATTTATTTGTTTGTTTGTTTTATTcacaaGCAGAGGCTCTGGCAGCTTTTGCcaacaATCAGCCTCGACTGTGCCTTCTAGTTGCCAGCC	ATGCATcGATATCaCTCGAG	CCTATACGT	GGTACCCGACTACTACTACG	GTAGCATCTGTCCGCTAGCTATTTATTTATTTATTTGTTTGTTTGTTTTATTTATTTATTTATTTATTTGTTTGTTTGTTTTATTcacaaGCAGAGGCTCTGGCAGCTTTTGCcaacaATCAGCCTCGACTGTGCCTTCTAGTTGCCAGCCATGCATcGATATCaCTCGAGCCTATACGTGGTACCCGACTACTACTACG
AABL	GTAGCATCTGTCCGCTAGC	TATTTATTTATTTATTTGTTTGTTTGTTTTATTTATTTATTTATTTATTTGTTTGTTTGTTTTATTATCAGCCTCGACTGTGCCTTCTAGTTGCCAGCCaTCGAGACTATACAAGGATCTACCTCAGTCGca	ATGCATcGATATCaCTCGAG	AATACTGGT	GGTACCCGACTACTACTACG	GTAGCATCTGTCCGCTAGCTATTTATTTATTTATTTGTTTGTTTGTTTTATTTATTTATTTATTTATTTGTTTGTTTGTTTTATTATCAGCCTCGACTGTGCCTTCTAGTTGCCAGCCaTCGAGACTATACAAGGATCTACCTCAGTCGcaATGCATcGATATCaCTCGAGAATACTGGTGGTACCCGACTACTACTACG
AABA	GTAGCATCTGTCCGCTAGC	TATTTATTTATTTATTTGTTTGTTTGTTTTATTTATTTATTTATTTATTTGTTTGTTTGTTTTATTATCAGCCTCGACTGTGCCTTCTAGTTGCCAGCCTATTTATTTATTTATTTGTTTGTTTGTTTTATT	ATGCATcGATATCaCTCGAG	ATAATCCGG	GGTACCCGACTACTACTACG	GTAGCATCTGTCCGCTAGCTATTTATTTATTTATTTGTTTGTTTGTTTTATTTATTTATTTATTTATTTGTTTGTTTGTTTTATTATCAGCCTCGACTGTGCCTTCTAGTTGCCAGCCTATTTATTTATTTATTTGTTTGTTTGTTTTATTATGCATcGATATCaCTCGAGATAATCCGGGGTACCCGACTACTACTACG
AABp	GTAGCATCTGTCCGCTAGC	TATTTATTTATTTATTTGTTTGTTTGTTTTATTTATTTATTTATTTATTTGTTTGTTTGTTTTATTATCAGCCTCGACTGTGCCTTCTAGTTGCCAGCCgtcagctccgactTGTAAATAtcagcctcgact	ATGCATcGATATCaCTCGAG	ACGAGGAAT	GGTACCCGACTACTACTACG	GTAGCATCTGTCCGCTAGCTATTTATTTATTTATTTGTTTGTTTGTTTTATTTATTTATTTATTTATTTGTTTGTTTGTTTTATTATCAGCCTCGACTGTGCCTTCTAGTTGCCAGCCgtcagctccgactTGTAAATAtcagcctcgactATGCATcGATATCaCTCGAGACGAGGAATGGTACCCGACTACTACTACG
AABS	GTAGCATCTGTCCGCTAGC	TATTTATTTATTTATTTGTTTGTTTGTTTTATTTATTTATTTATTTATTTGTTTGTTTGTTTTATTATCAGCCTCGACTGTGCCTTCTAGTTGCCAGCCcacaaGCAGAGGCTCTGGCAGCTTTTGCcaaca	ATGCATcGATATCaCTCGAG	TAAGAAGTG	GGTACCCGACTACTACTACG	GTAGCATCTGTCCGCTAGCTATTTATTTATTTATTTGTTTGTTTGTTTTATTTATTTATTTATTTATTTGTTTGTTTGTTTTATTATCAGCCTCGACTGTGCCTTCTAGTTGCCAGCCcacaaGCAGAGGCTCTGGCAGCTTTTGCcaacaATGCATcGATATCaCTCGAGTAAGAAGTGGGTACCCGACTACTACTACG
AABB	GTAGCATCTGTCCGCTAGC	TATTTATTTATTTATTTGTTTGTTTGTTTTATTTATTTATTTATTTATTTGTTTGTTTGTTTTATTATCAGCCTCGACTGTGCCTTCTAGTTGCCAGCCATCAGCCTCGACTGTGCCTTCTAGTTGCCAGCC	ATGCATcGATATCaCTCGAG	ACTGAAGTT	GGTACCCGACTACTACTACG	GTAGCATCTGTCCGCTAGCTATTTATTTATTTATTTGTTTGTTTGTTTTATTTATTTATTTATTTATTTGTTTGTTTGTTTTATTATCAGCCTCGACTGTGCCTTCTAGTTGCCAGCCATCAGCCTCGACTGTGCCTTCTAGTTGCCAGCCATGCATcGATATCaCTCGAGACTGAAGTTGGTACCCGACTACTACTACG
ApLL	GTAGCATCTGTCCGCTAGC	TATTTATTTATTTATTTGTTTGTTTGTTTTATTgtcagctccgactTGTAAATAtcagcctcgactaTCGAGACTATACAAGGATCTACCTCAGTCGcaaTCGAGACTATACAAGGATCTACCTCAGTCGca	ATGCATcGATATCaCTCGAG	CCACGGCAA	GGTACCCGACTACTACTACG	GTAGCATCTGTCCGCTAGCTATTTATTTATTTATTTGTTTGTTTGTTTTATTgtcagctccgactTGTAAATAtcagcctcgactaTCGAGACTATACAAGGATCTACCTCAGTCGcaaTCGAGACTATACAAGGATCTACCTCAGTCGcaATGCATcGATATCaCTCGAGCCACGGCAAGGTACCCGACTACTACTACG
ApLA	GTAGCATCTGTCCGCTAGC	TATTTATTTATTTATTTGTTTGTTTGTTTTATTgtcagctccgactTGTAAATAtcagcctcgactaTCGAGACTATACAAGGATCTACCTCAGTCGcaTATTTATTTATTTATTTGTTTGTTTGTTTTATT	ATGCATcGATATCaCTCGAG	ACGGACAAG	GGTACCCGACTACTACTACG	GTAGCATCTGTCCGCTAGCTATTTATTTATTTATTTGTTTGTTTGTTTTATTgtcagctccgactTGTAAATAtcagcctcgactaTCGAGACTATACAAGGATCTACCTCAGTCGcaTATTTATTTATTTATTTGTTTGTTTGTTTTATTATGCATcGATATCaCTCGAGACGGACAAGGGTACCCGACTACTACTACG
ApLp	GTAGCATCTGTCCGCTAGC	TATTTATTTATTTATTTGTTTGTTTGTTTTATTgtcagctccgactTGTAAATAtcagcctcgactaTCGAGACTATACAAGGATCTACCTCAGTCGcagtcagctccgactTGTAAATAtcagcctcgact	ATGCATcGATATCaCTCGAG	TCTCGCGTA	GGTACCCGACTACTACTACG	GTAGCATCTGTCCGCTAGCTATTTATTTATTTATTTGTTTGTTTGTTTTATTgtcagctccgactTGTAAATAtcagcctcgactaTCGAGACTATACAAGGATCTACCTCAGTCGcagtcagctccgactTGTAAATAtcagcctcgactATGCATcGATATCaCTCGAGTCTCGCGTAGGTACCCGACTACTACTACG
ApLS	GTAGCATCTGTCCGCTAGC	TATTTATTTATTTATTTGTTTGTTTGTTTTATTgtcagctccgactTGTAAATAtcagcctcgactaTCGAGACTATACAAGGATCTACCTCAGTCGcacacaaGCAGAGGCTCTGGCAGCTTTTGCcaaca	ATGCATcGATATCaCTCGAG	ACCGTGGTG	GGTACCCGACTACTACTACG	GTAGCATCTGTCCGCTAGCTATTTATTTATTTATTTGTTTGTTTGTTTTATTgtcagctccgactTGTAAATAtcagcctcgactaTCGAGACTATACAAGGATCTACCTCAGTCGcacacaaGCAGAGGCTCTGGCAGCTTTTGCcaacaATGCATcGATATCaCTCGAGACCGTGGTGGGTACCCGACTACTACTACG
ApLB	GTAGCATCTGTCCGCTAGC	TATTTATTTATTTATTTGTTTGTTTGTTTTATTgtcagctccgactTGTAAATAtcagcctcgactaTCGAGACTATACAAGGATCTACCTCAGTCGcaATCAGCCTCGACTGTGCCTTCTAGTTGCCAGCC	ATGCATcGATATCaCTCGAG	TCCTGTGAT	GGTACCCGACTACTACTACG	GTAGCATCTGTCCGCTAGCTATTTATTTATTTATTTGTTTGTTTGTTTTATTgtcagctccgactTGTAAATAtcagcctcgactaTCGAGACTATACAAGGATCTACCTCAGTCGcaATCAGCCTCGACTGTGCCTTCTAGTTGCCAGCCATGCATcGATATCaCTCGAGTCCTGTGATGGTACCCGACTACTACTACG
ApAL	GTAGCATCTGTCCGCTAGC	TATTTATTTATTTATTTGTTTGTTTGTTTTATTgtcagctccgactTGTAAATAtcagcctcgactTATTTATTTATTTATTTGTTTGTTTGTTTTATTaTCGAGACTATACAAGGATCTACCTCAGTCGca	ATGCATcGATATCaCTCGAG	AACTTGGTG	GGTACCCGACTACTACTACG	GTAGCATCTGTCCGCTAGCTATTTATTTATTTATTTGTTTGTTTGTTTTATTgtcagctccgactTGTAAATAtcagcctcgactTATTTATTTATTTATTTGTTTGTTTGTTTTATTaTCGAGACTATACAAGGATCTACCTCAGTCGcaATGCATcGATATCaCTCGAGAACTTGGTGGGTACCCGACTACTACTACG
ApAA	GTAGCATCTGTCCGCTAGC	TATTTATTTATTTATTTGTTTGTTTGTTTTATTgtcagctccgactTGTAAATAtcagcctcgactTATTTATTTATTTATTTGTTTGTTTGTTTTATTTATTTATTTATTTATTTGTTTGTTTGTTTTATT	ATGCATcGATATCaCTCGAG	GCTTCTCAG	GGTACCCGACTACTACTACG	GTAGCATCTGTCCGCTAGCTATTTATTTATTTATTTGTTTGTTTGTTTTATTgtcagctccgactTGTAAATAtcagcctcgactTATTTATTTATTTATTTGTTTGTTTGTTTTATTTATTTATTTATTTATTTGTTTGTTTGTTTTATTATGCATcGATATCaCTCGAGGCTTCTCAGGGTACCCGACTACTACTACG
ApAp	GTAGCATCTGTCCGCTAGC	TATTTATTTATTTATTTGTTTGTTTGTTTTATTgtcagctccgactTGTAAATAtcagcctcgactTATTTATTTATTTATTTGTTTGTTTGTTTTATTgtcagctccgactTGTAAATAtcagcctcgact	ATGCATcGATATCaCTCGAG	TGATAGCGC	GGTACCCGACTACTACTACG	GTAGCATCTGTCCGCTAGCTATTTATTTATTTATTTGTTTGTTTGTTTTATTgtcagctccgactTGTAAATAtcagcctcgactTATTTATTTATTTATTTGTTTGTTTGTTTTATTgtcagctccgactTGTAAATAtcagcctcgactATGCATcGATATCaCTCGAGTGATAGCGCGGTACCCGACTACTACTACG
ApAS	GTAGCATCTGTCCGCTAGC	TATTTATTTATTTATTTGTTTGTTTGTTTTATTgtcagctccgactTGTAAATAtcagcctcgactTATTTATTTATTTATTTGTTTGTTTGTTTTATTcacaaGCAGAGGCTCTGGCAGCTTTTGCcaaca	ATGCATcGATATCaCTCGAG	CACACCATT	GGTACCCGACTACTACTACG	GTAGCATCTGTCCGCTAGCTATTTATTTATTTATTTGTTTGTTTGTTTTATTgtcagctccgactTGTAAATAtcagcctcgactTATTTATTTATTTATTTGTTTGTTTGTTTTATTcacaaGCAGAGGCTCTGGCAGCTTTTGCcaacaATGCATcGATATCaCTCGAGCACACCATTGGTACCCGACTACTACTACG
ApAB	GTAGCATCTGTCCGCTAGC	TATTTATTTATTTATTTGTTTGTTTGTTTTATTgtcagctccgactTGTAAATAtcagcctcgactTATTTATTTATTTATTTGTTTGTTTGTTTTATTATCAGCCTCGACTGTGCCTTCTAGTTGCCAGCC	ATGCATcGATATCaCTCGAG	AAGAACAAT	GGTACCCGACTACTACTACG	GTAGCATCTGTCCGCTAGCTATTTATTTATTTATTTGTTTGTTTGTTTTATTgtcagctccgactTGTAAATAtcagcctcgactTATTTATTTATTTATTTGTTTGTTTGTTTTATTATCAGCCTCGACTGTGCCTTCTAGTTGCCAGCCATGCATcGATATCaCTCGAGAAGAACAATGGTACCCGACTACTACTACG
AppL	GTAGCATCTGTCCGCTAGC	TATTTATTTATTTATTTGTTTGTTTGTTTTATTgtcagctccgactTGTAAATAtcagcctcgactgtcagctccgactTGTAAATAtcagcctcgactaTCGAGACTATACAAGGATCTACCTCAGTCGca	ATGCATcGATATCaCTCGAG	AATGACGAA	GGTACCCGACTACTACTACG	GTAGCATCTGTCCGCTAGCTATTTATTTATTTATTTGTTTGTTTGTTTTATTgtcagctccgactTGTAAATAtcagcctcgactgtcagctccgactTGTAAATAtcagcctcgactaTCGAGACTATACAAGGATCTACCTCAGTCGcaATGCATcGATATCaCTCGAGAATGACGAAGGTACCCGACTACTACTACG
AppA	GTAGCATCTGTCCGCTAGC	TATTTATTTATTTATTTGTTTGTTTGTTTTATTgtcagctccgactTGTAAATAtcagcctcgactgtcagctccgactTGTAAATAtcagcctcgactTATTTATTTATTTATTTGTTTGTTTGTTTTATT	ATGCATcGATATCaCTCGAG	CGGCCACTT	GGTACCCGACTACTACTACG	GTAGCATCTGTCCGCTAGCTATTTATTTATTTATTTGTTTGTTTGTTTTATTgtcagctccgactTGTAAATAtcagcctcgactgtcagctccgactTGTAAATAtcagcctcgactTATTTATTTATTTATTTGTTTGTTTGTTTTATTATGCATcGATATCaCTCGAGCGGCCACTTGGTACCCGACTACTACTACG
Appp	GTAGCATCTGTCCGCTAGC	TATTTATTTATTTATTTGTTTGTTTGTTTTATTgtcagctccgactTGTAAATAtcagcctcgactgtcagctccgactTGTAAATAtcagcctcgactgtcagctccgactTGTAAATAtcagcctcgact	ATGCATcGATATCaCTCGAG	ACGCATTGA	GGTACCCGACTACTACTACG	GTAGCATCTGTCCGCTAGCTATTTATTTATTTATTTGTTTGTTTGTTTTATTgtcagctccgactTGTAAATAtcagcctcgactgtcagctccgactTGTAAATAtcagcctcgactgtcagctccgactTGTAAATAtcagcctcgactATGCATcGATATCaCTCGAGACGCATTGAGGTACCCGACTACTACTACG
AppS	GTAGCATCTGTCCGCTAGC	TATTTATTTATTTATTTGTTTGTTTGTTTTATTgtcagctccgactTGTAAATAtcagcctcgactgtcagctccgactTGTAAATAtcagcctcgactcacaaGCAGAGGCTCTGGCAGCTTTTGCcaaca	ATGCATcGATATCaCTCGAG	CGTTGTAGA	GGTACCCGACTACTACTACG	GTAGCATCTGTCCGCTAGCTATTTATTTATTTATTTGTTTGTTTGTTTTATTgtcagctccgactTGTAAATAtcagcctcgactgtcagctccgactTGTAAATAtcagcctcgactcacaaGCAGAGGCTCTGGCAGCTTTTGCcaacaATGCATcGATATCaCTCGAGCGTTGTAGAGGTACCCGACTACTACTACG
AppB	GTAGCATCTGTCCGCTAGC	TATTTATTTATTTATTTGTTTGTTTGTTTTATTgtcagctccgactTGTAAATAtcagcctcgactgtcagctccgactTGTAAATAtcagcctcgactATCAGCCTCGACTGTGCCTTCTAGTTGCCAGCC	ATGCATcGATATCaCTCGAG	CGGTTCGGA	GGTACCCGACTACTACTACG	GTAGCATCTGTCCGCTAGCTATTTATTTATTTATTTGTTTGTTTGTTTTATTgtcagctccgactTGTAAATAtcagcctcgactgtcagctccgactTGTAAATAtcagcctcgactATCAGCCTCGACTGTGCCTTCTAGTTGCCAGCCATGCATcGATATCaCTCGAGCGGTTCGGAGGTACCCGACTACTACTACG
ApSL	GTAGCATCTGTCCGCTAGC	TATTTATTTATTTATTTGTTTGTTTGTTTTATTgtcagctccgactTGTAAATAtcagcctcgactcacaaGCAGAGGCTCTGGCAGCTTTTGCcaacaaTCGAGACTATACAAGGATCTACCTCAGTCGca	ATGCATcGATATCaCTCGAG	AGAGAACGT	GGTACCCGACTACTACTACG	GTAGCATCTGTCCGCTAGCTATTTATTTATTTATTTGTTTGTTTGTTTTATTgtcagctccgactTGTAAATAtcagcctcgactcacaaGCAGAGGCTCTGGCAGCTTTTGCcaacaaTCGAGACTATACAAGGATCTACCTCAGTCGcaATGCATcGATATCaCTCGAGAGAGAACGTGGTACCCGACTACTACTACG
ApSA	GTAGCATCTGTCCGCTAGC	TATTTATTTATTTATTTGTTTGTTTGTTTTATTgtcagctccgactTGTAAATAtcagcctcgactcacaaGCAGAGGCTCTGGCAGCTTTTGCcaacaTATTTATTTATTTATTTGTTTGTTTGTTTTATT	ATGCATcGATATCaCTCGAG	CCACTTGTG	GGTACCCGACTACTACTACG	GTAGCATCTGTCCGCTAGCTATTTATTTATTTATTTGTTTGTTTGTTTTATTgtcagctccgactTGTAAATAtcagcctcgactcacaaGCAGAGGCTCTGGCAGCTTTTGCcaacaTATTTATTTATTTATTTGTTTGTTTGTTTTATTATGCATcGATATCaCTCGAGCCACTTGTGGGTACCCGACTACTACTACG
ApSp	GTAGCATCTGTCCGCTAGC	TATTTATTTATTTATTTGTTTGTTTGTTTTATTgtcagctccgactTGTAAATAtcagcctcgactcacaaGCAGAGGCTCTGGCAGCTTTTGCcaacagtcagctccgactTGTAAATAtcagcctcgact	ATGCATcGATATCaCTCGAG	CCGGTCTAC	GGTACCCGACTACTACTACG	GTAGCATCTGTCCGCTAGCTATTTATTTATTTATTTGTTTGTTTGTTTTATTgtcagctccgactTGTAAATAtcagcctcgactcacaaGCAGAGGCTCTGGCAGCTTTTGCcaacagtcagctccgactTGTAAATAtcagcctcgactATGCATcGATATCaCTCGAGCCGGTCTACGGTACCCGACTACTACTACG
ApSS	GTAGCATCTGTCCGCTAGC	TATTTATTTATTTATTTGTTTGTTTGTTTTATTgtcagctccgactTGTAAATAtcagcctcgactcacaaGCAGAGGCTCTGGCAGCTTTTGCcaacacacaaGCAGAGGCTCTGGCAGCTTTTGCcaaca	ATGCATcGATATCaCTCGAG	TGTGGACGT	GGTACCCGACTACTACTACG	GTAGCATCTGTCCGCTAGCTATTTATTTATTTATTTGTTTGTTTGTTTTATTgtcagctccgactTGTAAATAtcagcctcgactcacaaGCAGAGGCTCTGGCAGCTTTTGCcaacacacaaGCAGAGGCTCTGGCAGCTTTTGCcaacaATGCATcGATATCaCTCGAGTGTGGACGTGGTACCCGACTACTACTACG
ApSB	GTAGCATCTGTCCGCTAGC	TATTTATTTATTTATTTGTTTGTTTGTTTTATTgtcagctccgactTGTAAATAtcagcctcgactcacaaGCAGAGGCTCTGGCAGCTTTTGCcaacaATCAGCCTCGACTGTGCCTTCTAGTTGCCAGCC	ATGCATcGATATCaCTCGAG	GGTCTAACA	GGTACCCGACTACTACTACG	GTAGCATCTGTCCGCTAGCTATTTATTTATTTATTTGTTTGTTTGTTTTATTgtcagctccgactTGTAAATAtcagcctcgactcacaaGCAGAGGCTCTGGCAGCTTTTGCcaacaATCAGCCTCGACTGTGCCTTCTAGTTGCCAGCCATGCATcGATATCaCTCGAGGGTCTAACAGGTACCCGACTACTACTACG
ApBL	GTAGCATCTGTCCGCTAGC	TATTTATTTATTTATTTGTTTGTTTGTTTTATTgtcagctccgactTGTAAATAtcagcctcgactATCAGCCTCGACTGTGCCTTCTAGTTGCCAGCCaTCGAGACTATACAAGGATCTACCTCAGTCGca	ATGCATcGATATCaCTCGAG	TATGTTAGA	GGTACCCGACTACTACTACG	GTAGCATCTGTCCGCTAGCTATTTATTTATTTATTTGTTTGTTTGTTTTATTgtcagctccgactTGTAAATAtcagcctcgactATCAGCCTCGACTGTGCCTTCTAGTTGCCAGCCaTCGAGACTATACAAGGATCTACCTCAGTCGcaATGCATcGATATCaCTCGAGTATGTTAGAGGTACCCGACTACTACTACG
ApBA	GTAGCATCTGTCCGCTAGC	TATTTATTTATTTATTTGTTTGTTTGTTTTATTgtcagctccgactTGTAAATAtcagcctcgactATCAGCCTCGACTGTGCCTTCTAGTTGCCAGCCTATTTATTTATTTATTTGTTTGTTTGTTTTATT	ATGCATcGATATCaCTCGAG	CGTAGTGAC	GGTACCCGACTACTACTACG	GTAGCATCTGTCCGCTAGCTATTTATTTATTTATTTGTTTGTTTGTTTTATTgtcagctccgactTGTAAATAtcagcctcgactATCAGCCTCGACTGTGCCTTCTAGTTGCCAGCCTATTTATTTATTTATTTGTTTGTTTGTTTTATTATGCATcGATATCaCTCGAGCGTAGTGACGGTACCCGACTACTACTACG
ApBp	GTAGCATCTGTCCGCTAGC	TATTTATTTATTTATTTGTTTGTTTGTTTTATTgtcagctccgactTGTAAATAtcagcctcgactATCAGCCTCGACTGTGCCTTCTAGTTGCCAGCCgtcagctccgactTGTAAATAtcagcctcgact	ATGCATcGATATCaCTCGAG	TTAGTATCT	GGTACCCGACTACTACTACG	GTAGCATCTGTCCGCTAGCTATTTATTTATTTATTTGTTTGTTTGTTTTATTgtcagctccgactTGTAAATAtcagcctcgactATCAGCCTCGACTGTGCCTTCTAGTTGCCAGCCgtcagctccgactTGTAAATAtcagcctcgactATGCATcGATATCaCTCGAGTTAGTATCTGGTACCCGACTACTACTACG
ApBS	GTAGCATCTGTCCGCTAGC	TATTTATTTATTTATTTGTTTGTTTGTTTTATTgtcagctccgactTGTAAATAtcagcctcgactATCAGCCTCGACTGTGCCTTCTAGTTGCCAGCCcacaaGCAGAGGCTCTGGCAGCTTTTGCcaaca	ATGCATcGATATCaCTCGAG	AATCAGATC	GGTACCCGACTACTACTACG	GTAGCATCTGTCCGCTAGCTATTTATTTATTTATTTGTTTGTTTGTTTTATTgtcagctccgactTGTAAATAtcagcctcgactATCAGCCTCGACTGTGCCTTCTAGTTGCCAGCCcacaaGCAGAGGCTCTGGCAGCTTTTGCcaacaATGCATcGATATCaCTCGAGAATCAGATCGGTACCCGACTACTACTACG
ApBB	GTAGCATCTGTCCGCTAGC	TATTTATTTATTTATTTGTTTGTTTGTTTTATTgtcagctccgactTGTAAATAtcagcctcgactATCAGCCTCGACTGTGCCTTCTAGTTGCCAGCCATCAGCCTCGACTGTGCCTTCTAGTTGCCAGCC	ATGCATcGATATCaCTCGAG	CGCCAACAG	GGTACCCGACTACTACTACG	GTAGCATCTGTCCGCTAGCTATTTATTTATTTATTTGTTTGTTTGTTTTATTgtcagctccgactTGTAAATAtcagcctcgactATCAGCCTCGACTGTGCCTTCTAGTTGCCAGCCATCAGCCTCGACTGTGCCTTCTAGTTGCCAGCCATGCATcGATATCaCTCGAGCGCCAACAGGGTACCCGACTACTACTACG
ASLL	GTAGCATCTGTCCGCTAGC	TATTTATTTATTTATTTGTTTGTTTGTTTTATTcacaaGCAGAGGCTCTGGCAGCTTTTGCcaacaaTCGAGACTATACAAGGATCTACCTCAGTCGcaaTCGAGACTATACAAGGATCTACCTCAGTCGca	ATGCATcGATATCaCTCGAG	TGGTATGGC	GGTACCCGACTACTACTACG	GTAGCATCTGTCCGCTAGCTATTTATTTATTTATTTGTTTGTTTGTTTTATTcacaaGCAGAGGCTCTGGCAGCTTTTGCcaacaaTCGAGACTATACAAGGATCTACCTCAGTCGcaaTCGAGACTATACAAGGATCTACCTCAGTCGcaATGCATcGATATCaCTCGAGTGGTATGGCGGTACCCGACTACTACTACG
ASLA	GTAGCATCTGTCCGCTAGC	TATTTATTTATTTATTTGTTTGTTTGTTTTATTcacaaGCAGAGGCTCTGGCAGCTTTTGCcaacaaTCGAGACTATACAAGGATCTACCTCAGTCGcaTATTTATTTATTTATTTGTTTGTTTGTTTTATT	ATGCATcGATATCaCTCGAG	ATAGTCTAA	GGTACCCGACTACTACTACG	GTAGCATCTGTCCGCTAGCTATTTATTTATTTATTTGTTTGTTTGTTTTATTcacaaGCAGAGGCTCTGGCAGCTTTTGCcaacaaTCGAGACTATACAAGGATCTACCTCAGTCGcaTATTTATTTATTTATTTGTTTGTTTGTTTTATTATGCATcGATATCaCTCGAGATAGTCTAAGGTACCCGACTACTACTACG
ASLp	GTAGCATCTGTCCGCTAGC	TATTTATTTATTTATTTGTTTGTTTGTTTTATTcacaaGCAGAGGCTCTGGCAGCTTTTGCcaacaaTCGAGACTATACAAGGATCTACCTCAGTCGcagtcagctccgactTGTAAATAtcagcctcgact	ATGCATcGATATCaCTCGAG	GGCTGCTGA	GGTACCCGACTACTACTACG	GTAGCATCTGTCCGCTAGCTATTTATTTATTTATTTGTTTGTTTGTTTTATTcacaaGCAGAGGCTCTGGCAGCTTTTGCcaacaaTCGAGACTATACAAGGATCTACCTCAGTCGcagtcagctccgactTGTAAATAtcagcctcgactATGCATcGATATCaCTCGAGGGCTGCTGAGGTACCCGACTACTACTACG
ASLS	GTAGCATCTGTCCGCTAGC	TATTTATTTATTTATTTGTTTGTTTGTTTTATTcacaaGCAGAGGCTCTGGCAGCTTTTGCcaacaaTCGAGACTATACAAGGATCTACCTCAGTCGcacacaaGCAGAGGCTCTGGCAGCTTTTGCcaaca	ATGCATcGATATCaCTCGAG	AGTGGCCAT	GGTACCCGACTACTACTACG	GTAGCATCTGTCCGCTAGCTATTTATTTATTTATTTGTTTGTTTGTTTTATTcacaaGCAGAGGCTCTGGCAGCTTTTGCcaacaaTCGAGACTATACAAGGATCTACCTCAGTCGcacacaaGCAGAGGCTCTGGCAGCTTTTGCcaacaATGCATcGATATCaCTCGAGAGTGGCCATGGTACCCGACTACTACTACG
ASLB	GTAGCATCTGTCCGCTAGC	TATTTATTTATTTATTTGTTTGTTTGTTTTATTcacaaGCAGAGGCTCTGGCAGCTTTTGCcaacaaTCGAGACTATACAAGGATCTACCTCAGTCGcaATCAGCCTCGACTGTGCCTTCTAGTTGCCAGCC	ATGCATcGATATCaCTCGAG	ACCAGTATG	GGTACCCGACTACTACTACG	GTAGCATCTGTCCGCTAGCTATTTATTTATTTATTTGTTTGTTTGTTTTATTcacaaGCAGAGGCTCTGGCAGCTTTTGCcaacaaTCGAGACTATACAAGGATCTACCTCAGTCGcaATCAGCCTCGACTGTGCCTTCTAGTTGCCAGCCATGCATcGATATCaCTCGAGACCAGTATGGGTACCCGACTACTACTACG
ASAL	GTAGCATCTGTCCGCTAGC	TATTTATTTATTTATTTGTTTGTTTGTTTTATTcacaaGCAGAGGCTCTGGCAGCTTTTGCcaacaTATTTATTTATTTATTTGTTTGTTTGTTTTATTaTCGAGACTATACAAGGATCTACCTCAGTCGca	ATGCATcGATATCaCTCGAG	TATAGTCGG	GGTACCCGACTACTACTACG	GTAGCATCTGTCCGCTAGCTATTTATTTATTTATTTGTTTGTTTGTTTTATTcacaaGCAGAGGCTCTGGCAGCTTTTGCcaacaTATTTATTTATTTATTTGTTTGTTTGTTTTATTaTCGAGACTATACAAGGATCTACCTCAGTCGcaATGCATcGATATCaCTCGAGTATAGTCGGGGTACCCGACTACTACTACG
ASAA	GTAGCATCTGTCCGCTAGC	TATTTATTTATTTATTTGTTTGTTTGTTTTATTcacaaGCAGAGGCTCTGGCAGCTTTTGCcaacaTATTTATTTATTTATTTGTTTGTTTGTTTTATTTATTTATTTATTTATTTGTTTGTTTGTTTTATT	ATGCATcGATATCaCTCGAG	ATCCTACAC	GGTACCCGACTACTACTACG	GTAGCATCTGTCCGCTAGCTATTTATTTATTTATTTGTTTGTTTGTTTTATTcacaaGCAGAGGCTCTGGCAGCTTTTGCcaacaTATTTATTTATTTATTTGTTTGTTTGTTTTATTTATTTATTTATTTATTTGTTTGTTTGTTTTATTATGCATcGATATCaCTCGAGATCCTACACGGTACCCGACTACTACTACG
ASAp	GTAGCATCTGTCCGCTAGC	TATTTATTTATTTATTTGTTTGTTTGTTTTATTcacaaGCAGAGGCTCTGGCAGCTTTTGCcaacaTATTTATTTATTTATTTGTTTGTTTGTTTTATTgtcagctccgactTGTAAATAtcagcctcgact	ATGCATcGATATCaCTCGAG	TTAGCCATC	GGTACCCGACTACTACTACG	GTAGCATCTGTCCGCTAGCTATTTATTTATTTATTTGTTTGTTTGTTTTATTcacaaGCAGAGGCTCTGGCAGCTTTTGCcaacaTATTTATTTATTTATTTGTTTGTTTGTTTTATTgtcagctccgactTGTAAATAtcagcctcgactATGCATcGATATCaCTCGAGTTAGCCATCGGTACCCGACTACTACTACG
ASAS	GTAGCATCTGTCCGCTAGC	TATTTATTTATTTATTTGTTTGTTTGTTTTATTcacaaGCAGAGGCTCTGGCAGCTTTTGCcaacaTATTTATTTATTTATTTGTTTGTTTGTTTTATTcacaaGCAGAGGCTCTGGCAGCTTTTGCcaaca	ATGCATcGATATCaCTCGAG	CACCATAAG	GGTACCCGACTACTACTACG	GTAGCATCTGTCCGCTAGCTATTTATTTATTTATTTGTTTGTTTGTTTTATTcacaaGCAGAGGCTCTGGCAGCTTTTGCcaacaTATTTATTTATTTATTTGTTTGTTTGTTTTATTcacaaGCAGAGGCTCTGGCAGCTTTTGCcaacaATGCATcGATATCaCTCGAGCACCATAAGGGTACCCGACTACTACTACG
ASAB	GTAGCATCTGTCCGCTAGC	TATTTATTTATTTATTTGTTTGTTTGTTTTATTcacaaGCAGAGGCTCTGGCAGCTTTTGCcaacaTATTTATTTATTTATTTGTTTGTTTGTTTTATTATCAGCCTCGACTGTGCCTTCTAGTTGCCAGCC	ATGCATcGATATCaCTCGAG	TAATCTTGT	GGTACCCGACTACTACTACG	GTAGCATCTGTCCGCTAGCTATTTATTTATTTATTTGTTTGTTTGTTTTATTcacaaGCAGAGGCTCTGGCAGCTTTTGCcaacaTATTTATTTATTTATTTGTTTGTTTGTTTTATTATCAGCCTCGACTGTGCCTTCTAGTTGCCAGCCATGCATcGATATCaCTCGAGTAATCTTGTGGTACCCGACTACTACTACG
ASpL	GTAGCATCTGTCCGCTAGC	TATTTATTTATTTATTTGTTTGTTTGTTTTATTcacaaGCAGAGGCTCTGGCAGCTTTTGCcaacagtcagctccgactTGTAAATAtcagcctcgactaTCGAGACTATACAAGGATCTACCTCAGTCGca	ATGCATcGATATCaCTCGAG	GTTATCTTG	GGTACCCGACTACTACTACG	GTAGCATCTGTCCGCTAGCTATTTATTTATTTATTTGTTTGTTTGTTTTATTcacaaGCAGAGGCTCTGGCAGCTTTTGCcaacagtcagctccgactTGTAAATAtcagcctcgactaTCGAGACTATACAAGGATCTACCTCAGTCGcaATGCATcGATATCaCTCGAGGTTATCTTGGGTACCCGACTACTACTACG
ASpA	GTAGCATCTGTCCGCTAGC	TATTTATTTATTTATTTGTTTGTTTGTTTTATTcacaaGCAGAGGCTCTGGCAGCTTTTGCcaacagtcagctccgactTGTAAATAtcagcctcgactTATTTATTTATTTATTTGTTTGTTTGTTTTATT	ATGCATcGATATCaCTCGAG	CATACCACT	GGTACCCGACTACTACTACG	GTAGCATCTGTCCGCTAGCTATTTATTTATTTATTTGTTTGTTTGTTTTATTcacaaGCAGAGGCTCTGGCAGCTTTTGCcaacagtcagctccgactTGTAAATAtcagcctcgactTATTTATTTATTTATTTGTTTGTTTGTTTTATTATGCATcGATATCaCTCGAGCATACCACTGGTACCCGACTACTACTACG
ASpp	GTAGCATCTGTCCGCTAGC	TATTTATTTATTTATTTGTTTGTTTGTTTTATTcacaaGCAGAGGCTCTGGCAGCTTTTGCcaacagtcagctccgactTGTAAATAtcagcctcgactgtcagctccgactTGTAAATAtcagcctcgact	ATGCATcGATATCaCTCGAG	TCGTAATGG	GGTACCCGACTACTACTACG	GTAGCATCTGTCCGCTAGCTATTTATTTATTTATTTGTTTGTTTGTTTTATTcacaaGCAGAGGCTCTGGCAGCTTTTGCcaacagtcagctccgactTGTAAATAtcagcctcgactgtcagctccgactTGTAAATAtcagcctcgactATGCATcGATATCaCTCGAGTCGTAATGGGGTACCCGACTACTACTACG
ASpS	GTAGCATCTGTCCGCTAGC	TATTTATTTATTTATTTGTTTGTTTGTTTTATTcacaaGCAGAGGCTCTGGCAGCTTTTGCcaacagtcagctccgactTGTAAATAtcagcctcgactcacaaGCAGAGGCTCTGGCAGCTTTTGCcaaca	ATGCATcGATATCaCTCGAG	GCGACTGTG	GGTACCCGACTACTACTACG	GTAGCATCTGTCCGCTAGCTATTTATTTATTTATTTGTTTGTTTGTTTTATTcacaaGCAGAGGCTCTGGCAGCTTTTGCcaacagtcagctccgactTGTAAATAtcagcctcgactcacaaGCAGAGGCTCTGGCAGCTTTTGCcaacaATGCATcGATATCaCTCGAGGCGACTGTGGGTACCCGACTACTACTACG
ASpB	GTAGCATCTGTCCGCTAGC	TATTTATTTATTTATTTGTTTGTTTGTTTTATTcacaaGCAGAGGCTCTGGCAGCTTTTGCcaacagtcagctccgactTGTAAATAtcagcctcgactATCAGCCTCGACTGTGCCTTCTAGTTGCCAGCC	ATGCATcGATATCaCTCGAG	AACCGTTGA	GGTACCCGACTACTACTACG	GTAGCATCTGTCCGCTAGCTATTTATTTATTTATTTGTTTGTTTGTTTTATTcacaaGCAGAGGCTCTGGCAGCTTTTGCcaacagtcagctccgactTGTAAATAtcagcctcgactATCAGCCTCGACTGTGCCTTCTAGTTGCCAGCCATGCATcGATATCaCTCGAGAACCGTTGAGGTACCCGACTACTACTACG
ASSL	GTAGCATCTGTCCGCTAGC	TATTTATTTATTTATTTGTTTGTTTGTTTTATTcacaaGCAGAGGCTCTGGCAGCTTTTGCcaacacacaaGCAGAGGCTCTGGCAGCTTTTGCcaacaaTCGAGACTATACAAGGATCTACCTCAGTCGca	ATGCATcGATATCaCTCGAG	AACGCGTTA	GGTACCCGACTACTACTACG	GTAGCATCTGTCCGCTAGCTATTTATTTATTTATTTGTTTGTTTGTTTTATTcacaaGCAGAGGCTCTGGCAGCTTTTGCcaacacacaaGCAGAGGCTCTGGCAGCTTTTGCcaacaaTCGAGACTATACAAGGATCTACCTCAGTCGcaATGCATcGATATCaCTCGAGAACGCGTTAGGTACCCGACTACTACTACG
ASSA	GTAGCATCTGTCCGCTAGC	TATTTATTTATTTATTTGTTTGTTTGTTTTATTcacaaGCAGAGGCTCTGGCAGCTTTTGCcaacacacaaGCAGAGGCTCTGGCAGCTTTTGCcaacaTATTTATTTATTTATTTGTTTGTTTGTTTTATT	ATGCATcGATATCaCTCGAG	TTATACAAG	GGTACCCGACTACTACTACG	GTAGCATCTGTCCGCTAGCTATTTATTTATTTATTTGTTTGTTTGTTTTATTcacaaGCAGAGGCTCTGGCAGCTTTTGCcaacacacaaGCAGAGGCTCTGGCAGCTTTTGCcaacaTATTTATTTATTTATTTGTTTGTTTGTTTTATTATGCATcGATATCaCTCGAGTTATACAAGGGTACCCGACTACTACTACG
ASSp	GTAGCATCTGTCCGCTAGC	TATTTATTTATTTATTTGTTTGTTTGTTTTATTcacaaGCAGAGGCTCTGGCAGCTTTTGCcaacacacaaGCAGAGGCTCTGGCAGCTTTTGCcaacagtcagctccgactTGTAAATAtcagcctcgact	ATGCATcGATATCaCTCGAG	CTCACAGAA	GGTACCCGACTACTACTACG	GTAGCATCTGTCCGCTAGCTATTTATTTATTTATTTGTTTGTTTGTTTTATTcacaaGCAGAGGCTCTGGCAGCTTTTGCcaacacacaaGCAGAGGCTCTGGCAGCTTTTGCcaacagtcagctccgactTGTAAATAtcagcctcgactATGCATcGATATCaCTCGAGCTCACAGAAGGTACCCGACTACTACTACG
ASSS	GTAGCATCTGTCCGCTAGC	TATTTATTTATTTATTTGTTTGTTTGTTTTATTcacaaGCAGAGGCTCTGGCAGCTTTTGCcaacacacaaGCAGAGGCTCTGGCAGCTTTTGCcaacacacaaGCAGAGGCTCTGGCAGCTTTTGCcaaca	ATGCATcGATATCaCTCGAG	CTTCCTGCT	GGTACCCGACTACTACTACG	GTAGCATCTGTCCGCTAGCTATTTATTTATTTATTTGTTTGTTTGTTTTATTcacaaGCAGAGGCTCTGGCAGCTTTTGCcaacacacaaGCAGAGGCTCTGGCAGCTTTTGCcaacacacaaGCAGAGGCTCTGGCAGCTTTTGCcaacaATGCATcGATATCaCTCGAGCTTCCTGCTGGTACCCGACTACTACTACG
ASSB	GTAGCATCTGTCCGCTAGC	TATTTATTTATTTATTTGTTTGTTTGTTTTATTcacaaGCAGAGGCTCTGGCAGCTTTTGCcaacacacaaGCAGAGGCTCTGGCAGCTTTTGCcaacaATCAGCCTCGACTGTGCCTTCTAGTTGCCAGCC	ATGCATcGATATCaCTCGAG	CCTAATGGA	GGTACCCGACTACTACTACG	GTAGCATCTGTCCGCTAGCTATTTATTTATTTATTTGTTTGTTTGTTTTATTcacaaGCAGAGGCTCTGGCAGCTTTTGCcaacacacaaGCAGAGGCTCTGGCAGCTTTTGCcaacaATCAGCCTCGACTGTGCCTTCTAGTTGCCAGCCATGCATcGATATCaCTCGAGCCTAATGGAGGTACCCGACTACTACTACG
ASBL	GTAGCATCTGTCCGCTAGC	TATTTATTTATTTATTTGTTTGTTTGTTTTATTcacaaGCAGAGGCTCTGGCAGCTTTTGCcaacaATCAGCCTCGACTGTGCCTTCTAGTTGCCAGCCaTCGAGACTATACAAGGATCTACCTCAGTCGca	ATGCATcGATATCaCTCGAG	GTTGTATCC	GGTACCCGACTACTACTACG	GTAGCATCTGTCCGCTAGCTATTTATTTATTTATTTGTTTGTTTGTTTTATTcacaaGCAGAGGCTCTGGCAGCTTTTGCcaacaATCAGCCTCGACTGTGCCTTCTAGTTGCCAGCCaTCGAGACTATACAAGGATCTACCTCAGTCGcaATGCATcGATATCaCTCGAGGTTGTATCCGGTACCCGACTACTACTACG
ASBA	GTAGCATCTGTCCGCTAGC	TATTTATTTATTTATTTGTTTGTTTGTTTTATTcacaaGCAGAGGCTCTGGCAGCTTTTGCcaacaATCAGCCTCGACTGTGCCTTCTAGTTGCCAGCCTATTTATTTATTTATTTGTTTGTTTGTTTTATT	ATGCATcGATATCaCTCGAG	GAGATTCAT	GGTACCCGACTACTACTACG	GTAGCATCTGTCCGCTAGCTATTTATTTATTTATTTGTTTGTTTGTTTTATTcacaaGCAGAGGCTCTGGCAGCTTTTGCcaacaATCAGCCTCGACTGTGCCTTCTAGTTGCCAGCCTATTTATTTATTTATTTGTTTGTTTGTTTTATTATGCATcGATATCaCTCGAGGAGATTCATGGTACCCGACTACTACTACG
ASBp	GTAGCATCTGTCCGCTAGC	TATTTATTTATTTATTTGTTTGTTTGTTTTATTcacaaGCAGAGGCTCTGGCAGCTTTTGCcaacaATCAGCCTCGACTGTGCCTTCTAGTTGCCAGCCgtcagctccgactTGTAAATAtcagcctcgact	ATGCATcGATATCaCTCGAG	GCCTTCTAG	GGTACCCGACTACTACTACG	GTAGCATCTGTCCGCTAGCTATTTATTTATTTATTTGTTTGTTTGTTTTATTcacaaGCAGAGGCTCTGGCAGCTTTTGCcaacaATCAGCCTCGACTGTGCCTTCTAGTTGCCAGCCgtcagctccgactTGTAAATAtcagcctcgactATGCATcGATATCaCTCGAGGCCTTCTAGGGTACCCGACTACTACTACG
ASBS	GTAGCATCTGTCCGCTAGC	TATTTATTTATTTATTTGTTTGTTTGTTTTATTcacaaGCAGAGGCTCTGGCAGCTTTTGCcaacaATCAGCCTCGACTGTGCCTTCTAGTTGCCAGCCcacaaGCAGAGGCTCTGGCAGCTTTTGCcaaca	ATGCATcGATATCaCTCGAG	ATCTGGCTT	GGTACCCGACTACTACTACG	GTAGCATCTGTCCGCTAGCTATTTATTTATTTATTTGTTTGTTTGTTTTATTcacaaGCAGAGGCTCTGGCAGCTTTTGCcaacaATCAGCCTCGACTGTGCCTTCTAGTTGCCAGCCcacaaGCAGAGGCTCTGGCAGCTTTTGCcaacaATGCATcGATATCaCTCGAGATCTGGCTTGGTACCCGACTACTACTACG
ASBB	GTAGCATCTGTCCGCTAGC	TATTTATTTATTTATTTGTTTGTTTGTTTTATTcacaaGCAGAGGCTCTGGCAGCTTTTGCcaacaATCAGCCTCGACTGTGCCTTCTAGTTGCCAGCCATCAGCCTCGACTGTGCCTTCTAGTTGCCAGCC	ATGCATcGATATCaCTCGAG	TAGCAAGCC	GGTACCCGACTACTACTACG	GTAGCATCTGTCCGCTAGCTATTTATTTATTTATTTGTTTGTTTGTTTTATTcacaaGCAGAGGCTCTGGCAGCTTTTGCcaacaATCAGCCTCGACTGTGCCTTCTAGTTGCCAGCCATCAGCCTCGACTGTGCCTTCTAGTTGCCAGCCATGCATcGATATCaCTCGAGTAGCAAGCCGGTACCCGACTACTACTACG
ABLL	GTAGCATCTGTCCGCTAGC	TATTTATTTATTTATTTGTTTGTTTGTTTTATTATCAGCCTCGACTGTGCCTTCTAGTTGCCAGCCaTCGAGACTATACAAGGATCTACCTCAGTCGcaaTCGAGACTATACAAGGATCTACCTCAGTCGca	ATGCATcGATATCaCTCGAG	ATGCCGGTG	GGTACCCGACTACTACTACG	GTAGCATCTGTCCGCTAGCTATTTATTTATTTATTTGTTTGTTTGTTTTATTATCAGCCTCGACTGTGCCTTCTAGTTGCCAGCCaTCGAGACTATACAAGGATCTACCTCAGTCGcaaTCGAGACTATACAAGGATCTACCTCAGTCGcaATGCATcGATATCaCTCGAGATGCCGGTGGGTACCCGACTACTACTACG
ABLA	GTAGCATCTGTCCGCTAGC	TATTTATTTATTTATTTGTTTGTTTGTTTTATTATCAGCCTCGACTGTGCCTTCTAGTTGCCAGCCaTCGAGACTATACAAGGATCTACCTCAGTCGcaTATTTATTTATTTATTTGTTTGTTTGTTTTATT	ATGCATcGATATCaCTCGAG	GCGAGACTT	GGTACCCGACTACTACTACG	GTAGCATCTGTCCGCTAGCTATTTATTTATTTATTTGTTTGTTTGTTTTATTATCAGCCTCGACTGTGCCTTCTAGTTGCCAGCCaTCGAGACTATACAAGGATCTACCTCAGTCGcaTATTTATTTATTTATTTGTTTGTTTGTTTTATTATGCATcGATATCaCTCGAGGCGAGACTTGGTACCCGACTACTACTACG
ABLp	GTAGCATCTGTCCGCTAGC	TATTTATTTATTTATTTGTTTGTTTGTTTTATTATCAGCCTCGACTGTGCCTTCTAGTTGCCAGCCaTCGAGACTATACAAGGATCTACCTCAGTCGcagtcagctccgactTGTAAATAtcagcctcgact	ATGCATcGATATCaCTCGAG	CGTCTATTA	GGTACCCGACTACTACTACG	GTAGCATCTGTCCGCTAGCTATTTATTTATTTATTTGTTTGTTTGTTTTATTATCAGCCTCGACTGTGCCTTCTAGTTGCCAGCCaTCGAGACTATACAAGGATCTACCTCAGTCGcagtcagctccgactTGTAAATAtcagcctcgactATGCATcGATATCaCTCGAGCGTCTATTAGGTACCCGACTACTACTACG
ABLS	GTAGCATCTGTCCGCTAGC	TATTTATTTATTTATTTGTTTGTTTGTTTTATTATCAGCCTCGACTGTGCCTTCTAGTTGCCAGCCaTCGAGACTATACAAGGATCTACCTCAGTCGcacacaaGCAGAGGCTCTGGCAGCTTTTGCcaaca	ATGCATcGATATCaCTCGAG	GTCACGTAA	GGTACCCGACTACTACTACG	GTAGCATCTGTCCGCTAGCTATTTATTTATTTATTTGTTTGTTTGTTTTATTATCAGCCTCGACTGTGCCTTCTAGTTGCCAGCCaTCGAGACTATACAAGGATCTACCTCAGTCGcacacaaGCAGAGGCTCTGGCAGCTTTTGCcaacaATGCATcGATATCaCTCGAGGTCACGTAAGGTACCCGACTACTACTACG
ABLB	GTAGCATCTGTCCGCTAGC	TATTTATTTATTTATTTGTTTGTTTGTTTTATTATCAGCCTCGACTGTGCCTTCTAGTTGCCAGCCaTCGAGACTATACAAGGATCTACCTCAGTCGcaATCAGCCTCGACTGTGCCTTCTAGTTGCCAGCC	ATGCATcGATATCaCTCGAG	ATCTGAAGT	GGTACCCGACTACTACTACG	GTAGCATCTGTCCGCTAGCTATTTATTTATTTATTTGTTTGTTTGTTTTATTATCAGCCTCGACTGTGCCTTCTAGTTGCCAGCCaTCGAGACTATACAAGGATCTACCTCAGTCGcaATCAGCCTCGACTGTGCCTTCTAGTTGCCAGCCATGCATcGATATCaCTCGAGATCTGAAGTGGTACCCGACTACTACTACG
ABAL	GTAGCATCTGTCCGCTAGC	TATTTATTTATTTATTTGTTTGTTTGTTTTATTATCAGCCTCGACTGTGCCTTCTAGTTGCCAGCCTATTTATTTATTTATTTGTTTGTTTGTTTTATTaTCGAGACTATACAAGGATCTACCTCAGTCGca	ATGCATcGATATCaCTCGAG	ATGTTCGTC	GGTACCCGACTACTACTACG	GTAGCATCTGTCCGCTAGCTATTTATTTATTTATTTGTTTGTTTGTTTTATTATCAGCCTCGACTGTGCCTTCTAGTTGCCAGCCTATTTATTTATTTATTTGTTTGTTTGTTTTATTaTCGAGACTATACAAGGATCTACCTCAGTCGcaATGCATcGATATCaCTCGAGATGTTCGTCGGTACCCGACTACTACTACG
ABAA	GTAGCATCTGTCCGCTAGC	TATTTATTTATTTATTTGTTTGTTTGTTTTATTATCAGCCTCGACTGTGCCTTCTAGTTGCCAGCCTATTTATTTATTTATTTGTTTGTTTGTTTTATTTATTTATTTATTTATTTGTTTGTTTGTTTTATT	ATGCATcGATATCaCTCGAG	CAATGTAGT	GGTACCCGACTACTACTACG	GTAGCATCTGTCCGCTAGCTATTTATTTATTTATTTGTTTGTTTGTTTTATTATCAGCCTCGACTGTGCCTTCTAGTTGCCAGCCTATTTATTTATTTATTTGTTTGTTTGTTTTATTTATTTATTTATTTATTTGTTTGTTTGTTTTATTATGCATcGATATCaCTCGAGCAATGTAGTGGTACCCGACTACTACTACG
ABAp	GTAGCATCTGTCCGCTAGC	TATTTATTTATTTATTTGTTTGTTTGTTTTATTATCAGCCTCGACTGTGCCTTCTAGTTGCCAGCCTATTTATTTATTTATTTGTTTGTTTGTTTTATTgtcagctccgactTGTAAATAtcagcctcgact	ATGCATcGATATCaCTCGAG	CGCTTGCTA	GGTACCCGACTACTACTACG	GTAGCATCTGTCCGCTAGCTATTTATTTATTTATTTGTTTGTTTGTTTTATTATCAGCCTCGACTGTGCCTTCTAGTTGCCAGCCTATTTATTTATTTATTTGTTTGTTTGTTTTATTgtcagctccgactTGTAAATAtcagcctcgactATGCATcGATATCaCTCGAGCGCTTGCTAGGTACCCGACTACTACTACG
ABAS	GTAGCATCTGTCCGCTAGC	TATTTATTTATTTATTTGTTTGTTTGTTTTATTATCAGCCTCGACTGTGCCTTCTAGTTGCCAGCCTATTTATTTATTTATTTGTTTGTTTGTTTTATTcacaaGCAGAGGCTCTGGCAGCTTTTGCcaaca	ATGCATcGATATCaCTCGAG	GCACGGTAT	GGTACCCGACTACTACTACG	GTAGCATCTGTCCGCTAGCTATTTATTTATTTATTTGTTTGTTTGTTTTATTATCAGCCTCGACTGTGCCTTCTAGTTGCCAGCCTATTTATTTATTTATTTGTTTGTTTGTTTTATTcacaaGCAGAGGCTCTGGCAGCTTTTGCcaacaATGCATcGATATCaCTCGAGGCACGGTATGGTACCCGACTACTACTACG
ABAB	GTAGCATCTGTCCGCTAGC	TATTTATTTATTTATTTGTTTGTTTGTTTTATTATCAGCCTCGACTGTGCCTTCTAGTTGCCAGCCTATTTATTTATTTATTTGTTTGTTTGTTTTATTATCAGCCTCGACTGTGCCTTCTAGTTGCCAGCC	ATGCATcGATATCaCTCGAG	TATGCTTAT	GGTACCCGACTACTACTACG	GTAGCATCTGTCCGCTAGCTATTTATTTATTTATTTGTTTGTTTGTTTTATTATCAGCCTCGACTGTGCCTTCTAGTTGCCAGCCTATTTATTTATTTATTTGTTTGTTTGTTTTATTATCAGCCTCGACTGTGCCTTCTAGTTGCCAGCCATGCATcGATATCaCTCGAGTATGCTTATGGTACCCGACTACTACTACG
ABpL	GTAGCATCTGTCCGCTAGC	TATTTATTTATTTATTTGTTTGTTTGTTTTATTATCAGCCTCGACTGTGCCTTCTAGTTGCCAGCCgtcagctccgactTGTAAATAtcagcctcgactaTCGAGACTATACAAGGATCTACCTCAGTCGca	ATGCATcGATATCaCTCGAG	AACCGGATC	GGTACCCGACTACTACTACG	GTAGCATCTGTCCGCTAGCTATTTATTTATTTATTTGTTTGTTTGTTTTATTATCAGCCTCGACTGTGCCTTCTAGTTGCCAGCCgtcagctccgactTGTAAATAtcagcctcgactaTCGAGACTATACAAGGATCTACCTCAGTCGcaATGCATcGATATCaCTCGAGAACCGGATCGGTACCCGACTACTACTACG
ABpA	GTAGCATCTGTCCGCTAGC	TATTTATTTATTTATTTGTTTGTTTGTTTTATTATCAGCCTCGACTGTGCCTTCTAGTTGCCAGCCgtcagctccgactTGTAAATAtcagcctcgactTATTTATTTATTTATTTGTTTGTTTGTTTTATT	ATGCATcGATATCaCTCGAG	CTCCACTTC	GGTACCCGACTACTACTACG	GTAGCATCTGTCCGCTAGCTATTTATTTATTTATTTGTTTGTTTGTTTTATTATCAGCCTCGACTGTGCCTTCTAGTTGCCAGCCgtcagctccgactTGTAAATAtcagcctcgactTATTTATTTATTTATTTGTTTGTTTGTTTTATTATGCATcGATATCaCTCGAGCTCCACTTCGGTACCCGACTACTACTACG
ABpp	GTAGCATCTGTCCGCTAGC	TATTTATTTATTTATTTGTTTGTTTGTTTTATTATCAGCCTCGACTGTGCCTTCTAGTTGCCAGCCgtcagctccgactTGTAAATAtcagcctcgactgtcagctccgactTGTAAATAtcagcctcgact	ATGCATcGATATCaCTCGAG	CGAGCCATG	GGTACCCGACTACTACTACG	GTAGCATCTGTCCGCTAGCTATTTATTTATTTATTTGTTTGTTTGTTTTATTATCAGCCTCGACTGTGCCTTCTAGTTGCCAGCCgtcagctccgactTGTAAATAtcagcctcgactgtcagctccgactTGTAAATAtcagcctcgactATGCATcGATATCaCTCGAGCGAGCCATGGGTACCCGACTACTACTACG
ABpS	GTAGCATCTGTCCGCTAGC	TATTTATTTATTTATTTGTTTGTTTGTTTTATTATCAGCCTCGACTGTGCCTTCTAGTTGCCAGCCgtcagctccgactTGTAAATAtcagcctcgactcacaaGCAGAGGCTCTGGCAGCTTTTGCcaaca	ATGCATcGATATCaCTCGAG	GATAGAGAC	GGTACCCGACTACTACTACG	GTAGCATCTGTCCGCTAGCTATTTATTTATTTATTTGTTTGTTTGTTTTATTATCAGCCTCGACTGTGCCTTCTAGTTGCCAGCCgtcagctccgactTGTAAATAtcagcctcgactcacaaGCAGAGGCTCTGGCAGCTTTTGCcaacaATGCATcGATATCaCTCGAGGATAGAGACGGTACCCGACTACTACTACG
ABpB	GTAGCATCTGTCCGCTAGC	TATTTATTTATTTATTTGTTTGTTTGTTTTATTATCAGCCTCGACTGTGCCTTCTAGTTGCCAGCCgtcagctccgactTGTAAATAtcagcctcgactATCAGCCTCGACTGTGCCTTCTAGTTGCCAGCC	ATGCATcGATATCaCTCGAG	TGCTATTGC	GGTACCCGACTACTACTACG	GTAGCATCTGTCCGCTAGCTATTTATTTATTTATTTGTTTGTTTGTTTTATTATCAGCCTCGACTGTGCCTTCTAGTTGCCAGCCgtcagctccgactTGTAAATAtcagcctcgactATCAGCCTCGACTGTGCCTTCTAGTTGCCAGCCATGCATcGATATCaCTCGAGTGCTATTGCGGTACCCGACTACTACTACG
ABSL	GTAGCATCTGTCCGCTAGC	TATTTATTTATTTATTTGTTTGTTTGTTTTATTATCAGCCTCGACTGTGCCTTCTAGTTGCCAGCCcacaaGCAGAGGCTCTGGCAGCTTTTGCcaacaaTCGAGACTATACAAGGATCTACCTCAGTCGca	ATGCATcGATATCaCTCGAG	TAGACCGCG	GGTACCCGACTACTACTACG	GTAGCATCTGTCCGCTAGCTATTTATTTATTTATTTGTTTGTTTGTTTTATTATCAGCCTCGACTGTGCCTTCTAGTTGCCAGCCcacaaGCAGAGGCTCTGGCAGCTTTTGCcaacaaTCGAGACTATACAAGGATCTACCTCAGTCGcaATGCATcGATATCaCTCGAGTAGACCGCGGGTACCCGACTACTACTACG
ABSA	GTAGCATCTGTCCGCTAGC	TATTTATTTATTTATTTGTTTGTTTGTTTTATTATCAGCCTCGACTGTGCCTTCTAGTTGCCAGCCcacaaGCAGAGGCTCTGGCAGCTTTTGCcaacaTATTTATTTATTTATTTGTTTGTTTGTTTTATT	ATGCATcGATATCaCTCGAG	AAGGCTCTA	GGTACCCGACTACTACTACG	GTAGCATCTGTCCGCTAGCTATTTATTTATTTATTTGTTTGTTTGTTTTATTATCAGCCTCGACTGTGCCTTCTAGTTGCCAGCCcacaaGCAGAGGCTCTGGCAGCTTTTGCcaacaTATTTATTTATTTATTTGTTTGTTTGTTTTATTATGCATcGATATCaCTCGAGAAGGCTCTAGGTACCCGACTACTACTACG
ABSp	GTAGCATCTGTCCGCTAGC	TATTTATTTATTTATTTGTTTGTTTGTTTTATTATCAGCCTCGACTGTGCCTTCTAGTTGCCAGCCcacaaGCAGAGGCTCTGGCAGCTTTTGCcaacagtcagctccgactTGTAAATAtcagcctcgact	ATGCATcGATATCaCTCGAG	TCGAACTTC	GGTACCCGACTACTACTACG	GTAGCATCTGTCCGCTAGCTATTTATTTATTTATTTGTTTGTTTGTTTTATTATCAGCCTCGACTGTGCCTTCTAGTTGCCAGCCcacaaGCAGAGGCTCTGGCAGCTTTTGCcaacagtcagctccgactTGTAAATAtcagcctcgactATGCATcGATATCaCTCGAGTCGAACTTCGGTACCCGACTACTACTACG
ABSS	GTAGCATCTGTCCGCTAGC	TATTTATTTATTTATTTGTTTGTTTGTTTTATTATCAGCCTCGACTGTGCCTTCTAGTTGCCAGCCcacaaGCAGAGGCTCTGGCAGCTTTTGCcaacacacaaGCAGAGGCTCTGGCAGCTTTTGCcaaca	ATGCATcGATATCaCTCGAG	AATGAGGTA	GGTACCCGACTACTACTACG	GTAGCATCTGTCCGCTAGCTATTTATTTATTTATTTGTTTGTTTGTTTTATTATCAGCCTCGACTGTGCCTTCTAGTTGCCAGCCcacaaGCAGAGGCTCTGGCAGCTTTTGCcaacacacaaGCAGAGGCTCTGGCAGCTTTTGCcaacaATGCATcGATATCaCTCGAGAATGAGGTAGGTACCCGACTACTACTACG
ABSB	GTAGCATCTGTCCGCTAGC	TATTTATTTATTTATTTGTTTGTTTGTTTTATTATCAGCCTCGACTGTGCCTTCTAGTTGCCAGCCcacaaGCAGAGGCTCTGGCAGCTTTTGCcaacaATCAGCCTCGACTGTGCCTTCTAGTTGCCAGCC	ATGCATcGATATCaCTCGAG	GATGCAACC	GGTACCCGACTACTACTACG	GTAGCATCTGTCCGCTAGCTATTTATTTATTTATTTGTTTGTTTGTTTTATTATCAGCCTCGACTGTGCCTTCTAGTTGCCAGCCcacaaGCAGAGGCTCTGGCAGCTTTTGCcaacaATCAGCCTCGACTGTGCCTTCTAGTTGCCAGCCATGCATcGATATCaCTCGAGGATGCAACCGGTACCCGACTACTACTACG
ABBL	GTAGCATCTGTCCGCTAGC	TATTTATTTATTTATTTGTTTGTTTGTTTTATTATCAGCCTCGACTGTGCCTTCTAGTTGCCAGCCATCAGCCTCGACTGTGCCTTCTAGTTGCCAGCCaTCGAGACTATACAAGGATCTACCTCAGTCGca	ATGCATcGATATCaCTCGAG	ACGAGCCTG	GGTACCCGACTACTACTACG	GTAGCATCTGTCCGCTAGCTATTTATTTATTTATTTGTTTGTTTGTTTTATTATCAGCCTCGACTGTGCCTTCTAGTTGCCAGCCATCAGCCTCGACTGTGCCTTCTAGTTGCCAGCCaTCGAGACTATACAAGGATCTACCTCAGTCGcaATGCATcGATATCaCTCGAGACGAGCCTGGGTACCCGACTACTACTACG
ABBA	GTAGCATCTGTCCGCTAGC	TATTTATTTATTTATTTGTTTGTTTGTTTTATTATCAGCCTCGACTGTGCCTTCTAGTTGCCAGCCATCAGCCTCGACTGTGCCTTCTAGTTGCCAGCCTATTTATTTATTTATTTGTTTGTTTGTTTTATT	ATGCATcGATATCaCTCGAG	ATCAGGTTG	GGTACCCGACTACTACTACG	GTAGCATCTGTCCGCTAGCTATTTATTTATTTATTTGTTTGTTTGTTTTATTATCAGCCTCGACTGTGCCTTCTAGTTGCCAGCCATCAGCCTCGACTGTGCCTTCTAGTTGCCAGCCTATTTATTTATTTATTTGTTTGTTTGTTTTATTATGCATcGATATCaCTCGAGATCAGGTTGGGTACCCGACTACTACTACG
ABBp	GTAGCATCTGTCCGCTAGC	TATTTATTTATTTATTTGTTTGTTTGTTTTATTATCAGCCTCGACTGTGCCTTCTAGTTGCCAGCCATCAGCCTCGACTGTGCCTTCTAGTTGCCAGCCgtcagctccgactTGTAAATAtcagcctcgact	ATGCATcGATATCaCTCGAG	TCAATAGAC	GGTACCCGACTACTACTACG	GTAGCATCTGTCCGCTAGCTATTTATTTATTTATTTGTTTGTTTGTTTTATTATCAGCCTCGACTGTGCCTTCTAGTTGCCAGCCATCAGCCTCGACTGTGCCTTCTAGTTGCCAGCCgtcagctccgactTGTAAATAtcagcctcgactATGCATcGATATCaCTCGAGTCAATAGACGGTACCCGACTACTACTACG
ABBS	GTAGCATCTGTCCGCTAGC	TATTTATTTATTTATTTGTTTGTTTGTTTTATTATCAGCCTCGACTGTGCCTTCTAGTTGCCAGCCATCAGCCTCGACTGTGCCTTCTAGTTGCCAGCCcacaaGCAGAGGCTCTGGCAGCTTTTGCcaaca	ATGCATcGATATCaCTCGAG	TCTCATGGT	GGTACCCGACTACTACTACG	GTAGCATCTGTCCGCTAGCTATTTATTTATTTATTTGTTTGTTTGTTTTATTATCAGCCTCGACTGTGCCTTCTAGTTGCCAGCCATCAGCCTCGACTGTGCCTTCTAGTTGCCAGCCcacaaGCAGAGGCTCTGGCAGCTTTTGCcaacaATGCATcGATATCaCTCGAGTCTCATGGTGGTACCCGACTACTACTACG
ABBB	GTAGCATCTGTCCGCTAGC	TATTTATTTATTTATTTGTTTGTTTGTTTTATTATCAGCCTCGACTGTGCCTTCTAGTTGCCAGCCATCAGCCTCGACTGTGCCTTCTAGTTGCCAGCCATCAGCCTCGACTGTGCCTTCTAGTTGCCAGCC	ATGCATcGATATCaCTCGAG	TGGTTGGCG	GGTACCCGACTACTACTACG	GTAGCATCTGTCCGCTAGCTATTTATTTATTTATTTGTTTGTTTGTTTTATTATCAGCCTCGACTGTGCCTTCTAGTTGCCAGCCATCAGCCTCGACTGTGCCTTCTAGTTGCCAGCCATCAGCCTCGACTGTGCCTTCTAGTTGCCAGCCATGCATcGATATCaCTCGAGTGGTTGGCGGGTACCCGACTACTACTACG
pLLL	GTAGCATCTGTCCGCTAGC	gtcagctccgactTGTAAATAtcagcctcgactaTCGAGACTATACAAGGATCTACCTCAGTCGcaaTCGAGACTATACAAGGATCTACCTCAGTCGcaaTCGAGACTATACAAGGATCTACCTCAGTCGca	ATGCATcGATATCaCTCGAG	CGATCTGAA	GGTACCCGACTACTACTACG	GTAGCATCTGTCCGCTAGCgtcagctccgactTGTAAATAtcagcctcgactaTCGAGACTATACAAGGATCTACCTCAGTCGcaaTCGAGACTATACAAGGATCTACCTCAGTCGcaaTCGAGACTATACAAGGATCTACCTCAGTCGcaATGCATcGATATCaCTCGAGCGATCTGAAGGTACCCGACTACTACTACG
pLLA	GTAGCATCTGTCCGCTAGC	gtcagctccgactTGTAAATAtcagcctcgactaTCGAGACTATACAAGGATCTACCTCAGTCGcaaTCGAGACTATACAAGGATCTACCTCAGTCGcaTATTTATTTATTTATTTGTTTGTTTGTTTTATT	ATGCATcGATATCaCTCGAG	ACGCGCTAG	GGTACCCGACTACTACTACG	GTAGCATCTGTCCGCTAGCgtcagctccgactTGTAAATAtcagcctcgactaTCGAGACTATACAAGGATCTACCTCAGTCGcaaTCGAGACTATACAAGGATCTACCTCAGTCGcaTATTTATTTATTTATTTGTTTGTTTGTTTTATTATGCATcGATATCaCTCGAGACGCGCTAGGGTACCCGACTACTACTACG
pLLp	GTAGCATCTGTCCGCTAGC	gtcagctccgactTGTAAATAtcagcctcgactaTCGAGACTATACAAGGATCTACCTCAGTCGcaaTCGAGACTATACAAGGATCTACCTCAGTCGcagtcagctccgactTGTAAATAtcagcctcgact	ATGCATcGATATCaCTCGAG	CTATCGTTA	GGTACCCGACTACTACTACG	GTAGCATCTGTCCGCTAGCgtcagctccgactTGTAAATAtcagcctcgactaTCGAGACTATACAAGGATCTACCTCAGTCGcaaTCGAGACTATACAAGGATCTACCTCAGTCGcagtcagctccgactTGTAAATAtcagcctcgactATGCATcGATATCaCTCGAGCTATCGTTAGGTACCCGACTACTACTACG
pLLS	GTAGCATCTGTCCGCTAGC	gtcagctccgactTGTAAATAtcagcctcgactaTCGAGACTATACAAGGATCTACCTCAGTCGcaaTCGAGACTATACAAGGATCTACCTCAGTCGcacacaaGCAGAGGCTCTGGCAGCTTTTGCcaaca	ATGCATcGATATCaCTCGAG	CAGGAGTCT	GGTACCCGACTACTACTACG	GTAGCATCTGTCCGCTAGCgtcagctccgactTGTAAATAtcagcctcgactaTCGAGACTATACAAGGATCTACCTCAGTCGcaaTCGAGACTATACAAGGATCTACCTCAGTCGcacacaaGCAGAGGCTCTGGCAGCTTTTGCcaacaATGCATcGATATCaCTCGAGCAGGAGTCTGGTACCCGACTACTACTACG
pLLB	GTAGCATCTGTCCGCTAGC	gtcagctccgactTGTAAATAtcagcctcgactaTCGAGACTATACAAGGATCTACCTCAGTCGcaaTCGAGACTATACAAGGATCTACCTCAGTCGcaATCAGCCTCGACTGTGCCTTCTAGTTGCCAGCC	ATGCATcGATATCaCTCGAG	TCCGCGATC	GGTACCCGACTACTACTACG	GTAGCATCTGTCCGCTAGCgtcagctccgactTGTAAATAtcagcctcgactaTCGAGACTATACAAGGATCTACCTCAGTCGcaaTCGAGACTATACAAGGATCTACCTCAGTCGcaATCAGCCTCGACTGTGCCTTCTAGTTGCCAGCCATGCATcGATATCaCTCGAGTCCGCGATCGGTACCCGACTACTACTACG
pLAL	GTAGCATCTGTCCGCTAGC	gtcagctccgactTGTAAATAtcagcctcgactaTCGAGACTATACAAGGATCTACCTCAGTCGcaTATTTATTTATTTATTTGTTTGTTTGTTTTATTaTCGAGACTATACAAGGATCTACCTCAGTCGca	ATGCATcGATATCaCTCGAG	TAATGACCG	GGTACCCGACTACTACTACG	GTAGCATCTGTCCGCTAGCgtcagctccgactTGTAAATAtcagcctcgactaTCGAGACTATACAAGGATCTACCTCAGTCGcaTATTTATTTATTTATTTGTTTGTTTGTTTTATTaTCGAGACTATACAAGGATCTACCTCAGTCGcaATGCATcGATATCaCTCGAGTAATGACCGGGTACCCGACTACTACTACG
pLAA	GTAGCATCTGTCCGCTAGC	gtcagctccgactTGTAAATAtcagcctcgactaTCGAGACTATACAAGGATCTACCTCAGTCGcaTATTTATTTATTTATTTGTTTGTTTGTTTTATTTATTTATTTATTTATTTGTTTGTTTGTTTTATT	ATGCATcGATATCaCTCGAG	GCAATGTCA	GGTACCCGACTACTACTACG	GTAGCATCTGTCCGCTAGCgtcagctccgactTGTAAATAtcagcctcgactaTCGAGACTATACAAGGATCTACCTCAGTCGcaTATTTATTTATTTATTTGTTTGTTTGTTTTATTTATTTATTTATTTATTTGTTTGTTTGTTTTATTATGCATcGATATCaCTCGAGGCAATGTCAGGTACCCGACTACTACTACG
pLAp	GTAGCATCTGTCCGCTAGC	gtcagctccgactTGTAAATAtcagcctcgactaTCGAGACTATACAAGGATCTACCTCAGTCGcaTATTTATTTATTTATTTGTTTGTTTGTTTTATTgtcagctccgactTGTAAATAtcagcctcgact	ATGCATcGATATCaCTCGAG	GGCAGAGCG	GGTACCCGACTACTACTACG	GTAGCATCTGTCCGCTAGCgtcagctccgactTGTAAATAtcagcctcgactaTCGAGACTATACAAGGATCTACCTCAGTCGcaTATTTATTTATTTATTTGTTTGTTTGTTTTATTgtcagctccgactTGTAAATAtcagcctcgactATGCATcGATATCaCTCGAGGGCAGAGCGGGTACCCGACTACTACTACG
pLAS	GTAGCATCTGTCCGCTAGC	gtcagctccgactTGTAAATAtcagcctcgactaTCGAGACTATACAAGGATCTACCTCAGTCGcaTATTTATTTATTTATTTGTTTGTTTGTTTTATTcacaaGCAGAGGCTCTGGCAGCTTTTGCcaaca	ATGCATcGATATCaCTCGAG	GTGTTCTTA	GGTACCCGACTACTACTACG	GTAGCATCTGTCCGCTAGCgtcagctccgactTGTAAATAtcagcctcgactaTCGAGACTATACAAGGATCTACCTCAGTCGcaTATTTATTTATTTATTTGTTTGTTTGTTTTATTcacaaGCAGAGGCTCTGGCAGCTTTTGCcaacaATGCATcGATATCaCTCGAGGTGTTCTTAGGTACCCGACTACTACTACG
pLAB	GTAGCATCTGTCCGCTAGC	gtcagctccgactTGTAAATAtcagcctcgactaTCGAGACTATACAAGGATCTACCTCAGTCGcaTATTTATTTATTTATTTGTTTGTTTGTTTTATTATCAGCCTCGACTGTGCCTTCTAGTTGCCAGCC	ATGCATcGATATCaCTCGAG	CTAACTGCT	GGTACCCGACTACTACTACG	GTAGCATCTGTCCGCTAGCgtcagctccgactTGTAAATAtcagcctcgactaTCGAGACTATACAAGGATCTACCTCAGTCGcaTATTTATTTATTTATTTGTTTGTTTGTTTTATTATCAGCCTCGACTGTGCCTTCTAGTTGCCAGCCATGCATcGATATCaCTCGAGCTAACTGCTGGTACCCGACTACTACTACG
pLpL	GTAGCATCTGTCCGCTAGC	gtcagctccgactTGTAAATAtcagcctcgactaTCGAGACTATACAAGGATCTACCTCAGTCGcagtcagctccgactTGTAAATAtcagcctcgactaTCGAGACTATACAAGGATCTACCTCAGTCGca	ATGCATcGATATCaCTCGAG	GGCTCACGA	GGTACCCGACTACTACTACG	GTAGCATCTGTCCGCTAGCgtcagctccgactTGTAAATAtcagcctcgactaTCGAGACTATACAAGGATCTACCTCAGTCGcagtcagctccgactTGTAAATAtcagcctcgactaTCGAGACTATACAAGGATCTACCTCAGTCGcaATGCATcGATATCaCTCGAGGGCTCACGAGGTACCCGACTACTACTACG
pLpA	GTAGCATCTGTCCGCTAGC	gtcagctccgactTGTAAATAtcagcctcgactaTCGAGACTATACAAGGATCTACCTCAGTCGcagtcagctccgactTGTAAATAtcagcctcgactTATTTATTTATTTATTTGTTTGTTTGTTTTATT	ATGCATcGATATCaCTCGAG	GTGGAAGCA	GGTACCCGACTACTACTACG	GTAGCATCTGTCCGCTAGCgtcagctccgactTGTAAATAtcagcctcgactaTCGAGACTATACAAGGATCTACCTCAGTCGcagtcagctccgactTGTAAATAtcagcctcgactTATTTATTTATTTATTTGTTTGTTTGTTTTATTATGCATcGATATCaCTCGAGGTGGAAGCAGGTACCCGACTACTACTACG
pLpp	GTAGCATCTGTCCGCTAGC	gtcagctccgactTGTAAATAtcagcctcgactaTCGAGACTATACAAGGATCTACCTCAGTCGcagtcagctccgactTGTAAATAtcagcctcgactgtcagctccgactTGTAAATAtcagcctcgact	ATGCATcGATATCaCTCGAG	ATCGTTACC	GGTACCCGACTACTACTACG	GTAGCATCTGTCCGCTAGCgtcagctccgactTGTAAATAtcagcctcgactaTCGAGACTATACAAGGATCTACCTCAGTCGcagtcagctccgactTGTAAATAtcagcctcgactgtcagctccgactTGTAAATAtcagcctcgactATGCATcGATATCaCTCGAGATCGTTACCGGTACCCGACTACTACTACG
pLpS	GTAGCATCTGTCCGCTAGC	gtcagctccgactTGTAAATAtcagcctcgactaTCGAGACTATACAAGGATCTACCTCAGTCGcagtcagctccgactTGTAAATAtcagcctcgactcacaaGCAGAGGCTCTGGCAGCTTTTGCcaaca	ATGCATcGATATCaCTCGAG	CACTCCTCT	GGTACCCGACTACTACTACG	GTAGCATCTGTCCGCTAGCgtcagctccgactTGTAAATAtcagcctcgactaTCGAGACTATACAAGGATCTACCTCAGTCGcagtcagctccgactTGTAAATAtcagcctcgactcacaaGCAGAGGCTCTGGCAGCTTTTGCcaacaATGCATcGATATCaCTCGAGCACTCCTCTGGTACCCGACTACTACTACG
pLpB	GTAGCATCTGTCCGCTAGC	gtcagctccgactTGTAAATAtcagcctcgactaTCGAGACTATACAAGGATCTACCTCAGTCGcagtcagctccgactTGTAAATAtcagcctcgactATCAGCCTCGACTGTGCCTTCTAGTTGCCAGCC	ATGCATcGATATCaCTCGAG	CTTCGCCGG	GGTACCCGACTACTACTACG	GTAGCATCTGTCCGCTAGCgtcagctccgactTGTAAATAtcagcctcgactaTCGAGACTATACAAGGATCTACCTCAGTCGcagtcagctccgactTGTAAATAtcagcctcgactATCAGCCTCGACTGTGCCTTCTAGTTGCCAGCCATGCATcGATATCaCTCGAGCTTCGCCGGGGTACCCGACTACTACTACG
pLSL	GTAGCATCTGTCCGCTAGC	gtcagctccgactTGTAAATAtcagcctcgactaTCGAGACTATACAAGGATCTACCTCAGTCGcacacaaGCAGAGGCTCTGGCAGCTTTTGCcaacaaTCGAGACTATACAAGGATCTACCTCAGTCGca	ATGCATcGATATCaCTCGAG	GCACCACCT	GGTACCCGACTACTACTACG	GTAGCATCTGTCCGCTAGCgtcagctccgactTGTAAATAtcagcctcgactaTCGAGACTATACAAGGATCTACCTCAGTCGcacacaaGCAGAGGCTCTGGCAGCTTTTGCcaacaaTCGAGACTATACAAGGATCTACCTCAGTCGcaATGCATcGATATCaCTCGAGGCACCACCTGGTACCCGACTACTACTACG
pLSA	GTAGCATCTGTCCGCTAGC	gtcagctccgactTGTAAATAtcagcctcgactaTCGAGACTATACAAGGATCTACCTCAGTCGcacacaaGCAGAGGCTCTGGCAGCTTTTGCcaacaTATTTATTTATTTATTTGTTTGTTTGTTTTATT	ATGCATcGATATCaCTCGAG	CATGAAGTT	GGTACCCGACTACTACTACG	GTAGCATCTGTCCGCTAGCgtcagctccgactTGTAAATAtcagcctcgactaTCGAGACTATACAAGGATCTACCTCAGTCGcacacaaGCAGAGGCTCTGGCAGCTTTTGCcaacaTATTTATTTATTTATTTGTTTGTTTGTTTTATTATGCATcGATATCaCTCGAGCATGAAGTTGGTACCCGACTACTACTACG
pLSp	GTAGCATCTGTCCGCTAGC	gtcagctccgactTGTAAATAtcagcctcgactaTCGAGACTATACAAGGATCTACCTCAGTCGcacacaaGCAGAGGCTCTGGCAGCTTTTGCcaacagtcagctccgactTGTAAATAtcagcctcgact	ATGCATcGATATCaCTCGAG	AACCACAGC	GGTACCCGACTACTACTACG	GTAGCATCTGTCCGCTAGCgtcagctccgactTGTAAATAtcagcctcgactaTCGAGACTATACAAGGATCTACCTCAGTCGcacacaaGCAGAGGCTCTGGCAGCTTTTGCcaacagtcagctccgactTGTAAATAtcagcctcgactATGCATcGATATCaCTCGAGAACCACAGCGGTACCCGACTACTACTACG
pLSS	GTAGCATCTGTCCGCTAGC	gtcagctccgactTGTAAATAtcagcctcgactaTCGAGACTATACAAGGATCTACCTCAGTCGcacacaaGCAGAGGCTCTGGCAGCTTTTGCcaacacacaaGCAGAGGCTCTGGCAGCTTTTGCcaaca	ATGCATcGATATCaCTCGAG	AGTGGTCTA	GGTACCCGACTACTACTACG	GTAGCATCTGTCCGCTAGCgtcagctccgactTGTAAATAtcagcctcgactaTCGAGACTATACAAGGATCTACCTCAGTCGcacacaaGCAGAGGCTCTGGCAGCTTTTGCcaacacacaaGCAGAGGCTCTGGCAGCTTTTGCcaacaATGCATcGATATCaCTCGAGAGTGGTCTAGGTACCCGACTACTACTACG
pLSB	GTAGCATCTGTCCGCTAGC	gtcagctccgactTGTAAATAtcagcctcgactaTCGAGACTATACAAGGATCTACCTCAGTCGcacacaaGCAGAGGCTCTGGCAGCTTTTGCcaacaATCAGCCTCGACTGTGCCTTCTAGTTGCCAGCC	ATGCATcGATATCaCTCGAG	ACATAATTG	GGTACCCGACTACTACTACG	GTAGCATCTGTCCGCTAGCgtcagctccgactTGTAAATAtcagcctcgactaTCGAGACTATACAAGGATCTACCTCAGTCGcacacaaGCAGAGGCTCTGGCAGCTTTTGCcaacaATCAGCCTCGACTGTGCCTTCTAGTTGCCAGCCATGCATcGATATCaCTCGAGACATAATTGGGTACCCGACTACTACTACG
pLBL	GTAGCATCTGTCCGCTAGC	gtcagctccgactTGTAAATAtcagcctcgactaTCGAGACTATACAAGGATCTACCTCAGTCGcaATCAGCCTCGACTGTGCCTTCTAGTTGCCAGCCaTCGAGACTATACAAGGATCTACCTCAGTCGca	ATGCATcGATATCaCTCGAG	GGAAGTAGT	GGTACCCGACTACTACTACG	GTAGCATCTGTCCGCTAGCgtcagctccgactTGTAAATAtcagcctcgactaTCGAGACTATACAAGGATCTACCTCAGTCGcaATCAGCCTCGACTGTGCCTTCTAGTTGCCAGCCaTCGAGACTATACAAGGATCTACCTCAGTCGcaATGCATcGATATCaCTCGAGGGAAGTAGTGGTACCCGACTACTACTACG
pLBA	GTAGCATCTGTCCGCTAGC	gtcagctccgactTGTAAATAtcagcctcgactaTCGAGACTATACAAGGATCTACCTCAGTCGcaATCAGCCTCGACTGTGCCTTCTAGTTGCCAGCCTATTTATTTATTTATTTGTTTGTTTGTTTTATT	ATGCATcGATATCaCTCGAG	TGTTAGATA	GGTACCCGACTACTACTACG	GTAGCATCTGTCCGCTAGCgtcagctccgactTGTAAATAtcagcctcgactaTCGAGACTATACAAGGATCTACCTCAGTCGcaATCAGCCTCGACTGTGCCTTCTAGTTGCCAGCCTATTTATTTATTTATTTGTTTGTTTGTTTTATTATGCATcGATATCaCTCGAGTGTTAGATAGGTACCCGACTACTACTACG
pLBp	GTAGCATCTGTCCGCTAGC	gtcagctccgactTGTAAATAtcagcctcgactaTCGAGACTATACAAGGATCTACCTCAGTCGcaATCAGCCTCGACTGTGCCTTCTAGTTGCCAGCCgtcagctccgactTGTAAATAtcagcctcgact	ATGCATcGATATCaCTCGAG	AGACAGACG	GGTACCCGACTACTACTACG	GTAGCATCTGTCCGCTAGCgtcagctccgactTGTAAATAtcagcctcgactaTCGAGACTATACAAGGATCTACCTCAGTCGcaATCAGCCTCGACTGTGCCTTCTAGTTGCCAGCCgtcagctccgactTGTAAATAtcagcctcgactATGCATcGATATCaCTCGAGAGACAGACGGGTACCCGACTACTACTACG
pLBS	GTAGCATCTGTCCGCTAGC	gtcagctccgactTGTAAATAtcagcctcgactaTCGAGACTATACAAGGATCTACCTCAGTCGcaATCAGCCTCGACTGTGCCTTCTAGTTGCCAGCCcacaaGCAGAGGCTCTGGCAGCTTTTGCcaaca	ATGCATcGATATCaCTCGAG	AGGTCCTCC	GGTACCCGACTACTACTACG	GTAGCATCTGTCCGCTAGCgtcagctccgactTGTAAATAtcagcctcgactaTCGAGACTATACAAGGATCTACCTCAGTCGcaATCAGCCTCGACTGTGCCTTCTAGTTGCCAGCCcacaaGCAGAGGCTCTGGCAGCTTTTGCcaacaATGCATcGATATCaCTCGAGAGGTCCTCCGGTACCCGACTACTACTACG
pLBB	GTAGCATCTGTCCGCTAGC	gtcagctccgactTGTAAATAtcagcctcgactaTCGAGACTATACAAGGATCTACCTCAGTCGcaATCAGCCTCGACTGTGCCTTCTAGTTGCCAGCCATCAGCCTCGACTGTGCCTTCTAGTTGCCAGCC	ATGCATcGATATCaCTCGAG	TTAGAGGTT	GGTACCCGACTACTACTACG	GTAGCATCTGTCCGCTAGCgtcagctccgactTGTAAATAtcagcctcgactaTCGAGACTATACAAGGATCTACCTCAGTCGcaATCAGCCTCGACTGTGCCTTCTAGTTGCCAGCCATCAGCCTCGACTGTGCCTTCTAGTTGCCAGCCATGCATcGATATCaCTCGAGTTAGAGGTTGGTACCCGACTACTACTACG
pALL	GTAGCATCTGTCCGCTAGC	gtcagctccgactTGTAAATAtcagcctcgactTATTTATTTATTTATTTGTTTGTTTGTTTTATTaTCGAGACTATACAAGGATCTACCTCAGTCGcaaTCGAGACTATACAAGGATCTACCTCAGTCGca	ATGCATcGATATCaCTCGAG	CAATCAGCA	GGTACCCGACTACTACTACG	GTAGCATCTGTCCGCTAGCgtcagctccgactTGTAAATAtcagcctcgactTATTTATTTATTTATTTGTTTGTTTGTTTTATTaTCGAGACTATACAAGGATCTACCTCAGTCGcaaTCGAGACTATACAAGGATCTACCTCAGTCGcaATGCATcGATATCaCTCGAGCAATCAGCAGGTACCCGACTACTACTACG
pALA	GTAGCATCTGTCCGCTAGC	gtcagctccgactTGTAAATAtcagcctcgactTATTTATTTATTTATTTGTTTGTTTGTTTTATTaTCGAGACTATACAAGGATCTACCTCAGTCGcaTATTTATTTATTTATTTGTTTGTTTGTTTTATT	ATGCATcGATATCaCTCGAG	CCTTACAGT	GGTACCCGACTACTACTACG	GTAGCATCTGTCCGCTAGCgtcagctccgactTGTAAATAtcagcctcgactTATTTATTTATTTATTTGTTTGTTTGTTTTATTaTCGAGACTATACAAGGATCTACCTCAGTCGcaTATTTATTTATTTATTTGTTTGTTTGTTTTATTATGCATcGATATCaCTCGAGCCTTACAGTGGTACCCGACTACTACTACG
pALp	GTAGCATCTGTCCGCTAGC	gtcagctccgactTGTAAATAtcagcctcgactTATTTATTTATTTATTTGTTTGTTTGTTTTATTaTCGAGACTATACAAGGATCTACCTCAGTCGcagtcagctccgactTGTAAATAtcagcctcgact	ATGCATcGATATCaCTCGAG	ACTACTGCT	GGTACCCGACTACTACTACG	GTAGCATCTGTCCGCTAGCgtcagctccgactTGTAAATAtcagcctcgactTATTTATTTATTTATTTGTTTGTTTGTTTTATTaTCGAGACTATACAAGGATCTACCTCAGTCGcagtcagctccgactTGTAAATAtcagcctcgactATGCATcGATATCaCTCGAGACTACTGCTGGTACCCGACTACTACTACG
pALS	GTAGCATCTGTCCGCTAGC	gtcagctccgactTGTAAATAtcagcctcgactTATTTATTTATTTATTTGTTTGTTTGTTTTATTaTCGAGACTATACAAGGATCTACCTCAGTCGcacacaaGCAGAGGCTCTGGCAGCTTTTGCcaaca	ATGCATcGATATCaCTCGAG	ATCCGAGCG	GGTACCCGACTACTACTACG	GTAGCATCTGTCCGCTAGCgtcagctccgactTGTAAATAtcagcctcgactTATTTATTTATTTATTTGTTTGTTTGTTTTATTaTCGAGACTATACAAGGATCTACCTCAGTCGcacacaaGCAGAGGCTCTGGCAGCTTTTGCcaacaATGCATcGATATCaCTCGAGATCCGAGCGGGTACCCGACTACTACTACG
pALB	GTAGCATCTGTCCGCTAGC	gtcagctccgactTGTAAATAtcagcctcgactTATTTATTTATTTATTTGTTTGTTTGTTTTATTaTCGAGACTATACAAGGATCTACCTCAGTCGcaATCAGCCTCGACTGTGCCTTCTAGTTGCCAGCC	ATGCATcGATATCaCTCGAG	GTCAGCAAC	GGTACCCGACTACTACTACG	GTAGCATCTGTCCGCTAGCgtcagctccgactTGTAAATAtcagcctcgactTATTTATTTATTTATTTGTTTGTTTGTTTTATTaTCGAGACTATACAAGGATCTACCTCAGTCGcaATCAGCCTCGACTGTGCCTTCTAGTTGCCAGCCATGCATcGATATCaCTCGAGGTCAGCAACGGTACCCGACTACTACTACG
pAAL	GTAGCATCTGTCCGCTAGC	gtcagctccgactTGTAAATAtcagcctcgactTATTTATTTATTTATTTGTTTGTTTGTTTTATTTATTTATTTATTTATTTGTTTGTTTGTTTTATTaTCGAGACTATACAAGGATCTACCTCAGTCGca	ATGCATcGATATCaCTCGAG	ACGGCATAC	GGTACCCGACTACTACTACG	GTAGCATCTGTCCGCTAGCgtcagctccgactTGTAAATAtcagcctcgactTATTTATTTATTTATTTGTTTGTTTGTTTTATTTATTTATTTATTTATTTGTTTGTTTGTTTTATTaTCGAGACTATACAAGGATCTACCTCAGTCGcaATGCATcGATATCaCTCGAGACGGCATACGGTACCCGACTACTACTACG
pAAA	GTAGCATCTGTCCGCTAGC	gtcagctccgactTGTAAATAtcagcctcgactTATTTATTTATTTATTTGTTTGTTTGTTTTATTTATTTATTTATTTATTTGTTTGTTTGTTTTATTTATTTATTTATTTATTTGTTTGTTTGTTTTATT	ATGCATcGATATCaCTCGAG	ATGTACAAC	GGTACCCGACTACTACTACG	GTAGCATCTGTCCGCTAGCgtcagctccgactTGTAAATAtcagcctcgactTATTTATTTATTTATTTGTTTGTTTGTTTTATTTATTTATTTATTTATTTGTTTGTTTGTTTTATTTATTTATTTATTTATTTGTTTGTTTGTTTTATTATGCATcGATATCaCTCGAGATGTACAACGGTACCCGACTACTACTACG
pAAp	GTAGCATCTGTCCGCTAGC	gtcagctccgactTGTAAATAtcagcctcgactTATTTATTTATTTATTTGTTTGTTTGTTTTATTTATTTATTTATTTATTTGTTTGTTTGTTTTATTgtcagctccgactTGTAAATAtcagcctcgact	ATGCATcGATATCaCTCGAG	GACTGTCGG	GGTACCCGACTACTACTACG	GTAGCATCTGTCCGCTAGCgtcagctccgactTGTAAATAtcagcctcgactTATTTATTTATTTATTTGTTTGTTTGTTTTATTTATTTATTTATTTATTTGTTTGTTTGTTTTATTgtcagctccgactTGTAAATAtcagcctcgactATGCATcGATATCaCTCGAGGACTGTCGGGGTACCCGACTACTACTACG
pAAS	GTAGCATCTGTCCGCTAGC	gtcagctccgactTGTAAATAtcagcctcgactTATTTATTTATTTATTTGTTTGTTTGTTTTATTTATTTATTTATTTATTTGTTTGTTTGTTTTATTcacaaGCAGAGGCTCTGGCAGCTTTTGCcaaca	ATGCATcGATATCaCTCGAG	CAGGATGAG	GGTACCCGACTACTACTACG	GTAGCATCTGTCCGCTAGCgtcagctccgactTGTAAATAtcagcctcgactTATTTATTTATTTATTTGTTTGTTTGTTTTATTTATTTATTTATTTATTTGTTTGTTTGTTTTATTcacaaGCAGAGGCTCTGGCAGCTTTTGCcaacaATGCATcGATATCaCTCGAGCAGGATGAGGGTACCCGACTACTACTACG
pAAB	GTAGCATCTGTCCGCTAGC	gtcagctccgactTGTAAATAtcagcctcgactTATTTATTTATTTATTTGTTTGTTTGTTTTATTTATTTATTTATTTATTTGTTTGTTTGTTTTATTATCAGCCTCGACTGTGCCTTCTAGTTGCCAGCC	ATGCATcGATATCaCTCGAG	CACTCTTCC	GGTACCCGACTACTACTACG	GTAGCATCTGTCCGCTAGCgtcagctccgactTGTAAATAtcagcctcgactTATTTATTTATTTATTTGTTTGTTTGTTTTATTTATTTATTTATTTATTTGTTTGTTTGTTTTATTATCAGCCTCGACTGTGCCTTCTAGTTGCCAGCCATGCATcGATATCaCTCGAGCACTCTTCCGGTACCCGACTACTACTACG
pApL	GTAGCATCTGTCCGCTAGC	gtcagctccgactTGTAAATAtcagcctcgactTATTTATTTATTTATTTGTTTGTTTGTTTTATTgtcagctccgactTGTAAATAtcagcctcgactaTCGAGACTATACAAGGATCTACCTCAGTCGca	ATGCATcGATATCaCTCGAG	GAGTGCGCC	GGTACCCGACTACTACTACG	GTAGCATCTGTCCGCTAGCgtcagctccgactTGTAAATAtcagcctcgactTATTTATTTATTTATTTGTTTGTTTGTTTTATTgtcagctccgactTGTAAATAtcagcctcgactaTCGAGACTATACAAGGATCTACCTCAGTCGcaATGCATcGATATCaCTCGAGGAGTGCGCCGGTACCCGACTACTACTACG
pApA	GTAGCATCTGTCCGCTAGC	gtcagctccgactTGTAAATAtcagcctcgactTATTTATTTATTTATTTGTTTGTTTGTTTTATTgtcagctccgactTGTAAATAtcagcctcgactTATTTATTTATTTATTTGTTTGTTTGTTTTATT	ATGCATcGATATCaCTCGAG	GATGCTGGT	GGTACCCGACTACTACTACG	GTAGCATCTGTCCGCTAGCgtcagctccgactTGTAAATAtcagcctcgactTATTTATTTATTTATTTGTTTGTTTGTTTTATTgtcagctccgactTGTAAATAtcagcctcgactTATTTATTTATTTATTTGTTTGTTTGTTTTATTATGCATcGATATCaCTCGAGGATGCTGGTGGTACCCGACTACTACTACG
pApp	GTAGCATCTGTCCGCTAGC	gtcagctccgactTGTAAATAtcagcctcgactTATTTATTTATTTATTTGTTTGTTTGTTTTATTgtcagctccgactTGTAAATAtcagcctcgactgtcagctccgactTGTAAATAtcagcctcgact	ATGCATcGATATCaCTCGAG	TACAATGAC	GGTACCCGACTACTACTACG	GTAGCATCTGTCCGCTAGCgtcagctccgactTGTAAATAtcagcctcgactTATTTATTTATTTATTTGTTTGTTTGTTTTATTgtcagctccgactTGTAAATAtcagcctcgactgtcagctccgactTGTAAATAtcagcctcgactATGCATcGATATCaCTCGAGTACAATGACGGTACCCGACTACTACTACG
pApS	GTAGCATCTGTCCGCTAGC	gtcagctccgactTGTAAATAtcagcctcgactTATTTATTTATTTATTTGTTTGTTTGTTTTATTgtcagctccgactTGTAAATAtcagcctcgactcacaaGCAGAGGCTCTGGCAGCTTTTGCcaaca	ATGCATcGATATCaCTCGAG	GCACATACA	GGTACCCGACTACTACTACG	GTAGCATCTGTCCGCTAGCgtcagctccgactTGTAAATAtcagcctcgactTATTTATTTATTTATTTGTTTGTTTGTTTTATTgtcagctccgactTGTAAATAtcagcctcgactcacaaGCAGAGGCTCTGGCAGCTTTTGCcaacaATGCATcGATATCaCTCGAGGCACATACAGGTACCCGACTACTACTACG
pApB	GTAGCATCTGTCCGCTAGC	gtcagctccgactTGTAAATAtcagcctcgactTATTTATTTATTTATTTGTTTGTTTGTTTTATTgtcagctccgactTGTAAATAtcagcctcgactATCAGCCTCGACTGTGCCTTCTAGTTGCCAGCC	ATGCATcGATATCaCTCGAG	TACAACAAC	GGTACCCGACTACTACTACG	GTAGCATCTGTCCGCTAGCgtcagctccgactTGTAAATAtcagcctcgactTATTTATTTATTTATTTGTTTGTTTGTTTTATTgtcagctccgactTGTAAATAtcagcctcgactATCAGCCTCGACTGTGCCTTCTAGTTGCCAGCCATGCATcGATATCaCTCGAGTACAACAACGGTACCCGACTACTACTACG
pASL	GTAGCATCTGTCCGCTAGC	gtcagctccgactTGTAAATAtcagcctcgactTATTTATTTATTTATTTGTTTGTTTGTTTTATTcacaaGCAGAGGCTCTGGCAGCTTTTGCcaacaaTCGAGACTATACAAGGATCTACCTCAGTCGca	ATGCATcGATATCaCTCGAG	GAGCATTGC	GGTACCCGACTACTACTACG	GTAGCATCTGTCCGCTAGCgtcagctccgactTGTAAATAtcagcctcgactTATTTATTTATTTATTTGTTTGTTTGTTTTATTcacaaGCAGAGGCTCTGGCAGCTTTTGCcaacaaTCGAGACTATACAAGGATCTACCTCAGTCGcaATGCATcGATATCaCTCGAGGAGCATTGCGGTACCCGACTACTACTACG
pASA	GTAGCATCTGTCCGCTAGC	gtcagctccgactTGTAAATAtcagcctcgactTATTTATTTATTTATTTGTTTGTTTGTTTTATTcacaaGCAGAGGCTCTGGCAGCTTTTGCcaacaTATTTATTTATTTATTTGTTTGTTTGTTTTATT	ATGCATcGATATCaCTCGAG	GGCTCTGCT	GGTACCCGACTACTACTACG	GTAGCATCTGTCCGCTAGCgtcagctccgactTGTAAATAtcagcctcgactTATTTATTTATTTATTTGTTTGTTTGTTTTATTcacaaGCAGAGGCTCTGGCAGCTTTTGCcaacaTATTTATTTATTTATTTGTTTGTTTGTTTTATTATGCATcGATATCaCTCGAGGGCTCTGCTGGTACCCGACTACTACTACG
pASp	GTAGCATCTGTCCGCTAGC	gtcagctccgactTGTAAATAtcagcctcgactTATTTATTTATTTATTTGTTTGTTTGTTTTATTcacaaGCAGAGGCTCTGGCAGCTTTTGCcaacagtcagctccgactTGTAAATAtcagcctcgact	ATGCATcGATATCaCTCGAG	TAACAAGAG	GGTACCCGACTACTACTACG	GTAGCATCTGTCCGCTAGCgtcagctccgactTGTAAATAtcagcctcgactTATTTATTTATTTATTTGTTTGTTTGTTTTATTcacaaGCAGAGGCTCTGGCAGCTTTTGCcaacagtcagctccgactTGTAAATAtcagcctcgactATGCATcGATATCaCTCGAGTAACAAGAGGGTACCCGACTACTACTACG
pASS	GTAGCATCTGTCCGCTAGC	gtcagctccgactTGTAAATAtcagcctcgactTATTTATTTATTTATTTGTTTGTTTGTTTTATTcacaaGCAGAGGCTCTGGCAGCTTTTGCcaacacacaaGCAGAGGCTCTGGCAGCTTTTGCcaaca	ATGCATcGATATCaCTCGAG	CATCTCATA	GGTACCCGACTACTACTACG	GTAGCATCTGTCCGCTAGCgtcagctccgactTGTAAATAtcagcctcgactTATTTATTTATTTATTTGTTTGTTTGTTTTATTcacaaGCAGAGGCTCTGGCAGCTTTTGCcaacacacaaGCAGAGGCTCTGGCAGCTTTTGCcaacaATGCATcGATATCaCTCGAGCATCTCATAGGTACCCGACTACTACTACG
pASB	GTAGCATCTGTCCGCTAGC	gtcagctccgactTGTAAATAtcagcctcgactTATTTATTTATTTATTTGTTTGTTTGTTTTATTcacaaGCAGAGGCTCTGGCAGCTTTTGCcaacaATCAGCCTCGACTGTGCCTTCTAGTTGCCAGCC	ATGCATcGATATCaCTCGAG	TTCAAGCAG	GGTACCCGACTACTACTACG	GTAGCATCTGTCCGCTAGCgtcagctccgactTGTAAATAtcagcctcgactTATTTATTTATTTATTTGTTTGTTTGTTTTATTcacaaGCAGAGGCTCTGGCAGCTTTTGCcaacaATCAGCCTCGACTGTGCCTTCTAGTTGCCAGCCATGCATcGATATCaCTCGAGTTCAAGCAGGGTACCCGACTACTACTACG
pABL	GTAGCATCTGTCCGCTAGC	gtcagctccgactTGTAAATAtcagcctcgactTATTTATTTATTTATTTGTTTGTTTGTTTTATTATCAGCCTCGACTGTGCCTTCTAGTTGCCAGCCaTCGAGACTATACAAGGATCTACCTCAGTCGca	ATGCATcGATATCaCTCGAG	GGACATCCG	GGTACCCGACTACTACTACG	GTAGCATCTGTCCGCTAGCgtcagctccgactTGTAAATAtcagcctcgactTATTTATTTATTTATTTGTTTGTTTGTTTTATTATCAGCCTCGACTGTGCCTTCTAGTTGCCAGCCaTCGAGACTATACAAGGATCTACCTCAGTCGcaATGCATcGATATCaCTCGAGGGACATCCGGGTACCCGACTACTACTACG
pABA	GTAGCATCTGTCCGCTAGC	gtcagctccgactTGTAAATAtcagcctcgactTATTTATTTATTTATTTGTTTGTTTGTTTTATTATCAGCCTCGACTGTGCCTTCTAGTTGCCAGCCTATTTATTTATTTATTTGTTTGTTTGTTTTATT	ATGCATcGATATCaCTCGAG	GCGAAGGTA	GGTACCCGACTACTACTACG	GTAGCATCTGTCCGCTAGCgtcagctccgactTGTAAATAtcagcctcgactTATTTATTTATTTATTTGTTTGTTTGTTTTATTATCAGCCTCGACTGTGCCTTCTAGTTGCCAGCCTATTTATTTATTTATTTGTTTGTTTGTTTTATTATGCATcGATATCaCTCGAGGCGAAGGTAGGTACCCGACTACTACTACG
pABp	GTAGCATCTGTCCGCTAGC	gtcagctccgactTGTAAATAtcagcctcgactTATTTATTTATTTATTTGTTTGTTTGTTTTATTATCAGCCTCGACTGTGCCTTCTAGTTGCCAGCCgtcagctccgactTGTAAATAtcagcctcgact	ATGCATcGATATCaCTCGAG	AGATGCACC	GGTACCCGACTACTACTACG	GTAGCATCTGTCCGCTAGCgtcagctccgactTGTAAATAtcagcctcgactTATTTATTTATTTATTTGTTTGTTTGTTTTATTATCAGCCTCGACTGTGCCTTCTAGTTGCCAGCCgtcagctccgactTGTAAATAtcagcctcgactATGCATcGATATCaCTCGAGAGATGCACCGGTACCCGACTACTACTACG
pABS	GTAGCATCTGTCCGCTAGC	gtcagctccgactTGTAAATAtcagcctcgactTATTTATTTATTTATTTGTTTGTTTGTTTTATTATCAGCCTCGACTGTGCCTTCTAGTTGCCAGCCcacaaGCAGAGGCTCTGGCAGCTTTTGCcaaca	ATGCATcGATATCaCTCGAG	GTCGCACTC	GGTACCCGACTACTACTACG	GTAGCATCTGTCCGCTAGCgtcagctccgactTGTAAATAtcagcctcgactTATTTATTTATTTATTTGTTTGTTTGTTTTATTATCAGCCTCGACTGTGCCTTCTAGTTGCCAGCCcacaaGCAGAGGCTCTGGCAGCTTTTGCcaacaATGCATcGATATCaCTCGAGGTCGCACTCGGTACCCGACTACTACTACG
pABB	GTAGCATCTGTCCGCTAGC	gtcagctccgactTGTAAATAtcagcctcgactTATTTATTTATTTATTTGTTTGTTTGTTTTATTATCAGCCTCGACTGTGCCTTCTAGTTGCCAGCCATCAGCCTCGACTGTGCCTTCTAGTTGCCAGCC	ATGCATcGATATCaCTCGAG	AGCCTAGCG	GGTACCCGACTACTACTACG	GTAGCATCTGTCCGCTAGCgtcagctccgactTGTAAATAtcagcctcgactTATTTATTTATTTATTTGTTTGTTTGTTTTATTATCAGCCTCGACTGTGCCTTCTAGTTGCCAGCCATCAGCCTCGACTGTGCCTTCTAGTTGCCAGCCATGCATcGATATCaCTCGAGAGCCTAGCGGGTACCCGACTACTACTACG
ppLL	GTAGCATCTGTCCGCTAGC	gtcagctccgactTGTAAATAtcagcctcgactgtcagctccgactTGTAAATAtcagcctcgactaTCGAGACTATACAAGGATCTACCTCAGTCGcaaTCGAGACTATACAAGGATCTACCTCAGTCGca	ATGCATcGATATCaCTCGAG	GTGGCGATT	GGTACCCGACTACTACTACG	GTAGCATCTGTCCGCTAGCgtcagctccgactTGTAAATAtcagcctcgactgtcagctccgactTGTAAATAtcagcctcgactaTCGAGACTATACAAGGATCTACCTCAGTCGcaaTCGAGACTATACAAGGATCTACCTCAGTCGcaATGCATcGATATCaCTCGAGGTGGCGATTGGTACCCGACTACTACTACG
ppLA	GTAGCATCTGTCCGCTAGC	gtcagctccgactTGTAAATAtcagcctcgactgtcagctccgactTGTAAATAtcagcctcgactaTCGAGACTATACAAGGATCTACCTCAGTCGcaTATTTATTTATTTATTTGTTTGTTTGTTTTATT	ATGCATcGATATCaCTCGAG	ACCGCTCCG	GGTACCCGACTACTACTACG	GTAGCATCTGTCCGCTAGCgtcagctccgactTGTAAATAtcagcctcgactgtcagctccgactTGTAAATAtcagcctcgactaTCGAGACTATACAAGGATCTACCTCAGTCGcaTATTTATTTATTTATTTGTTTGTTTGTTTTATTATGCATcGATATCaCTCGAGACCGCTCCGGGTACCCGACTACTACTACG
ppLp	GTAGCATCTGTCCGCTAGC	gtcagctccgactTGTAAATAtcagcctcgactgtcagctccgactTGTAAATAtcagcctcgactaTCGAGACTATACAAGGATCTACCTCAGTCGcagtcagctccgactTGTAAATAtcagcctcgact	ATGCATcGATATCaCTCGAG	TACGGCAAC	GGTACCCGACTACTACTACG	GTAGCATCTGTCCGCTAGCgtcagctccgactTGTAAATAtcagcctcgactgtcagctccgactTGTAAATAtcagcctcgactaTCGAGACTATACAAGGATCTACCTCAGTCGcagtcagctccgactTGTAAATAtcagcctcgactATGCATcGATATCaCTCGAGTACGGCAACGGTACCCGACTACTACTACG
ppLS	GTAGCATCTGTCCGCTAGC	gtcagctccgactTGTAAATAtcagcctcgactgtcagctccgactTGTAAATAtcagcctcgactaTCGAGACTATACAAGGATCTACCTCAGTCGcacacaaGCAGAGGCTCTGGCAGCTTTTGCcaaca	ATGCATcGATATCaCTCGAG	TGTATACGG	GGTACCCGACTACTACTACG	GTAGCATCTGTCCGCTAGCgtcagctccgactTGTAAATAtcagcctcgactgtcagctccgactTGTAAATAtcagcctcgactaTCGAGACTATACAAGGATCTACCTCAGTCGcacacaaGCAGAGGCTCTGGCAGCTTTTGCcaacaATGCATcGATATCaCTCGAGTGTATACGGGGTACCCGACTACTACTACG
ppLB	GTAGCATCTGTCCGCTAGC	gtcagctccgactTGTAAATAtcagcctcgactgtcagctccgactTGTAAATAtcagcctcgactaTCGAGACTATACAAGGATCTACCTCAGTCGcaATCAGCCTCGACTGTGCCTTCTAGTTGCCAGCC	ATGCATcGATATCaCTCGAG	TTGGTGTTC	GGTACCCGACTACTACTACG	GTAGCATCTGTCCGCTAGCgtcagctccgactTGTAAATAtcagcctcgactgtcagctccgactTGTAAATAtcagcctcgactaTCGAGACTATACAAGGATCTACCTCAGTCGcaATCAGCCTCGACTGTGCCTTCTAGTTGCCAGCCATGCATcGATATCaCTCGAGTTGGTGTTCGGTACCCGACTACTACTACG
ppAL	GTAGCATCTGTCCGCTAGC	gtcagctccgactTGTAAATAtcagcctcgactgtcagctccgactTGTAAATAtcagcctcgactTATTTATTTATTTATTTGTTTGTTTGTTTTATTaTCGAGACTATACAAGGATCTACCTCAGTCGca	ATGCATcGATATCaCTCGAG	GGTAATTCG	GGTACCCGACTACTACTACG	GTAGCATCTGTCCGCTAGCgtcagctccgactTGTAAATAtcagcctcgactgtcagctccgactTGTAAATAtcagcctcgactTATTTATTTATTTATTTGTTTGTTTGTTTTATTaTCGAGACTATACAAGGATCTACCTCAGTCGcaATGCATcGATATCaCTCGAGGGTAATTCGGGTACCCGACTACTACTACG
ppAA	GTAGCATCTGTCCGCTAGC	gtcagctccgactTGTAAATAtcagcctcgactgtcagctccgactTGTAAATAtcagcctcgactTATTTATTTATTTATTTGTTTGTTTGTTTTATTTATTTATTTATTTATTTGTTTGTTTGTTTTATT	ATGCATcGATATCaCTCGAG	CAAGGACCT	GGTACCCGACTACTACTACG	GTAGCATCTGTCCGCTAGCgtcagctccgactTGTAAATAtcagcctcgactgtcagctccgactTGTAAATAtcagcctcgactTATTTATTTATTTATTTGTTTGTTTGTTTTATTTATTTATTTATTTATTTGTTTGTTTGTTTTATTATGCATcGATATCaCTCGAGCAAGGACCTGGTACCCGACTACTACTACG
ppAp	GTAGCATCTGTCCGCTAGC	gtcagctccgactTGTAAATAtcagcctcgactgtcagctccgactTGTAAATAtcagcctcgactTATTTATTTATTTATTTGTTTGTTTGTTTTATTgtcagctccgactTGTAAATAtcagcctcgact	ATGCATcGATATCaCTCGAG	AAGTTCTCC	GGTACCCGACTACTACTACG	GTAGCATCTGTCCGCTAGCgtcagctccgactTGTAAATAtcagcctcgactgtcagctccgactTGTAAATAtcagcctcgactTATTTATTTATTTATTTGTTTGTTTGTTTTATTgtcagctccgactTGTAAATAtcagcctcgactATGCATcGATATCaCTCGAGAAGTTCTCCGGTACCCGACTACTACTACG
ppAS	GTAGCATCTGTCCGCTAGC	gtcagctccgactTGTAAATAtcagcctcgactgtcagctccgactTGTAAATAtcagcctcgactTATTTATTTATTTATTTGTTTGTTTGTTTTATTcacaaGCAGAGGCTCTGGCAGCTTTTGCcaaca	ATGCATcGATATCaCTCGAG	AAGACGTGG	GGTACCCGACTACTACTACG	GTAGCATCTGTCCGCTAGCgtcagctccgactTGTAAATAtcagcctcgactgtcagctccgactTGTAAATAtcagcctcgactTATTTATTTATTTATTTGTTTGTTTGTTTTATTcacaaGCAGAGGCTCTGGCAGCTTTTGCcaacaATGCATcGATATCaCTCGAGAAGACGTGGGGTACCCGACTACTACTACG
ppAB	GTAGCATCTGTCCGCTAGC	gtcagctccgactTGTAAATAtcagcctcgactgtcagctccgactTGTAAATAtcagcctcgactTATTTATTTATTTATTTGTTTGTTTGTTTTATTATCAGCCTCGACTGTGCCTTCTAGTTGCCAGCC	ATGCATcGATATCaCTCGAG	TTCGCTATA	GGTACCCGACTACTACTACG	GTAGCATCTGTCCGCTAGCgtcagctccgactTGTAAATAtcagcctcgactgtcagctccgactTGTAAATAtcagcctcgactTATTTATTTATTTATTTGTTTGTTTGTTTTATTATCAGCCTCGACTGTGCCTTCTAGTTGCCAGCCATGCATcGATATCaCTCGAGTTCGCTATAGGTACCCGACTACTACTACG
pppL	GTAGCATCTGTCCGCTAGC	gtcagctccgactTGTAAATAtcagcctcgactgtcagctccgactTGTAAATAtcagcctcgactgtcagctccgactTGTAAATAtcagcctcgactaTCGAGACTATACAAGGATCTACCTCAGTCGca	ATGCATcGATATCaCTCGAG	CTCGTTACG	GGTACCCGACTACTACTACG	GTAGCATCTGTCCGCTAGCgtcagctccgactTGTAAATAtcagcctcgactgtcagctccgactTGTAAATAtcagcctcgactgtcagctccgactTGTAAATAtcagcctcgactaTCGAGACTATACAAGGATCTACCTCAGTCGcaATGCATcGATATCaCTCGAGCTCGTTACGGGTACCCGACTACTACTACG
pppA	GTAGCATCTGTCCGCTAGC	gtcagctccgactTGTAAATAtcagcctcgactgtcagctccgactTGTAAATAtcagcctcgactgtcagctccgactTGTAAATAtcagcctcgactTATTTATTTATTTATTTGTTTGTTTGTTTTATT	ATGCATcGATATCaCTCGAG	AATCCTGTC	GGTACCCGACTACTACTACG	GTAGCATCTGTCCGCTAGCgtcagctccgactTGTAAATAtcagcctcgactgtcagctccgactTGTAAATAtcagcctcgactgtcagctccgactTGTAAATAtcagcctcgactTATTTATTTATTTATTTGTTTGTTTGTTTTATTATGCATcGATATCaCTCGAGAATCCTGTCGGTACCCGACTACTACTACG
pppp	GTAGCATCTGTCCGCTAGC	gtcagctccgactTGTAAATAtcagcctcgactgtcagctccgactTGTAAATAtcagcctcgactgtcagctccgactTGTAAATAtcagcctcgactgtcagctccgactTGTAAATAtcagcctcgact	ATGCATcGATATCaCTCGAG	TACTCTCAA	GGTACCCGACTACTACTACG	GTAGCATCTGTCCGCTAGCgtcagctccgactTGTAAATAtcagcctcgactgtcagctccgactTGTAAATAtcagcctcgactgtcagctccgactTGTAAATAtcagcctcgactgtcagctccgactTGTAAATAtcagcctcgactATGCATcGATATCaCTCGAGTACTCTCAAGGTACCCGACTACTACTACG
pppS	GTAGCATCTGTCCGCTAGC	gtcagctccgactTGTAAATAtcagcctcgactgtcagctccgactTGTAAATAtcagcctcgactgtcagctccgactTGTAAATAtcagcctcgactcacaaGCAGAGGCTCTGGCAGCTTTTGCcaaca	ATGCATcGATATCaCTCGAG	GCTATTCCG	GGTACCCGACTACTACTACG	GTAGCATCTGTCCGCTAGCgtcagctccgactTGTAAATAtcagcctcgactgtcagctccgactTGTAAATAtcagcctcgactgtcagctccgactTGTAAATAtcagcctcgactcacaaGCAGAGGCTCTGGCAGCTTTTGCcaacaATGCATcGATATCaCTCGAGGCTATTCCGGGTACCCGACTACTACTACG
pppB	GTAGCATCTGTCCGCTAGC	gtcagctccgactTGTAAATAtcagcctcgactgtcagctccgactTGTAAATAtcagcctcgactgtcagctccgactTGTAAATAtcagcctcgactATCAGCCTCGACTGTGCCTTCTAGTTGCCAGCC	ATGCATcGATATCaCTCGAG	TACCGTCGC	GGTACCCGACTACTACTACG	GTAGCATCTGTCCGCTAGCgtcagctccgactTGTAAATAtcagcctcgactgtcagctccgactTGTAAATAtcagcctcgactgtcagctccgactTGTAAATAtcagcctcgactATCAGCCTCGACTGTGCCTTCTAGTTGCCAGCCATGCATcGATATCaCTCGAGTACCGTCGCGGTACCCGACTACTACTACG
ppSL	GTAGCATCTGTCCGCTAGC	gtcagctccgactTGTAAATAtcagcctcgactgtcagctccgactTGTAAATAtcagcctcgactcacaaGCAGAGGCTCTGGCAGCTTTTGCcaacaaTCGAGACTATACAAGGATCTACCTCAGTCGca	ATGCATcGATATCaCTCGAG	TTAAGTGAC	GGTACCCGACTACTACTACG	GTAGCATCTGTCCGCTAGCgtcagctccgactTGTAAATAtcagcctcgactgtcagctccgactTGTAAATAtcagcctcgactcacaaGCAGAGGCTCTGGCAGCTTTTGCcaacaaTCGAGACTATACAAGGATCTACCTCAGTCGcaATGCATcGATATCaCTCGAGTTAAGTGACGGTACCCGACTACTACTACG
ppSA	GTAGCATCTGTCCGCTAGC	gtcagctccgactTGTAAATAtcagcctcgactgtcagctccgactTGTAAATAtcagcctcgactcacaaGCAGAGGCTCTGGCAGCTTTTGCcaacaTATTTATTTATTTATTTGTTTGTTTGTTTTATT	ATGCATcGATATCaCTCGAG	ACACATTAA	GGTACCCGACTACTACTACG	GTAGCATCTGTCCGCTAGCgtcagctccgactTGTAAATAtcagcctcgactgtcagctccgactTGTAAATAtcagcctcgactcacaaGCAGAGGCTCTGGCAGCTTTTGCcaacaTATTTATTTATTTATTTGTTTGTTTGTTTTATTATGCATcGATATCaCTCGAGACACATTAAGGTACCCGACTACTACTACG
ppSp	GTAGCATCTGTCCGCTAGC	gtcagctccgactTGTAAATAtcagcctcgactgtcagctccgactTGTAAATAtcagcctcgactcacaaGCAGAGGCTCTGGCAGCTTTTGCcaacagtcagctccgactTGTAAATAtcagcctcgact	ATGCATcGATATCaCTCGAG	CTCGCACGT	GGTACCCGACTACTACTACG	GTAGCATCTGTCCGCTAGCgtcagctccgactTGTAAATAtcagcctcgactgtcagctccgactTGTAAATAtcagcctcgactcacaaGCAGAGGCTCTGGCAGCTTTTGCcaacagtcagctccgactTGTAAATAtcagcctcgactATGCATcGATATCaCTCGAGCTCGCACGTGGTACCCGACTACTACTACG
ppSS	GTAGCATCTGTCCGCTAGC	gtcagctccgactTGTAAATAtcagcctcgactgtcagctccgactTGTAAATAtcagcctcgactcacaaGCAGAGGCTCTGGCAGCTTTTGCcaacacacaaGCAGAGGCTCTGGCAGCTTTTGCcaaca	ATGCATcGATATCaCTCGAG	CATTGCTGT	GGTACCCGACTACTACTACG	GTAGCATCTGTCCGCTAGCgtcagctccgactTGTAAATAtcagcctcgactgtcagctccgactTGTAAATAtcagcctcgactcacaaGCAGAGGCTCTGGCAGCTTTTGCcaacacacaaGCAGAGGCTCTGGCAGCTTTTGCcaacaATGCATcGATATCaCTCGAGCATTGCTGTGGTACCCGACTACTACTACG
ppSB	GTAGCATCTGTCCGCTAGC	gtcagctccgactTGTAAATAtcagcctcgactgtcagctccgactTGTAAATAtcagcctcgactcacaaGCAGAGGCTCTGGCAGCTTTTGCcaacaATCAGCCTCGACTGTGCCTTCTAGTTGCCAGCC	ATGCATcGATATCaCTCGAG	CTTGGTTGT	GGTACCCGACTACTACTACG	GTAGCATCTGTCCGCTAGCgtcagctccgactTGTAAATAtcagcctcgactgtcagctccgactTGTAAATAtcagcctcgactcacaaGCAGAGGCTCTGGCAGCTTTTGCcaacaATCAGCCTCGACTGTGCCTTCTAGTTGCCAGCCATGCATcGATATCaCTCGAGCTTGGTTGTGGTACCCGACTACTACTACG
ppBL	GTAGCATCTGTCCGCTAGC	gtcagctccgactTGTAAATAtcagcctcgactgtcagctccgactTGTAAATAtcagcctcgactATCAGCCTCGACTGTGCCTTCTAGTTGCCAGCCaTCGAGACTATACAAGGATCTACCTCAGTCGca	ATGCATcGATATCaCTCGAG	AACGGCCGC	GGTACCCGACTACTACTACG	GTAGCATCTGTCCGCTAGCgtcagctccgactTGTAAATAtcagcctcgactgtcagctccgactTGTAAATAtcagcctcgactATCAGCCTCGACTGTGCCTTCTAGTTGCCAGCCaTCGAGACTATACAAGGATCTACCTCAGTCGcaATGCATcGATATCaCTCGAGAACGGCCGCGGTACCCGACTACTACTACG
ppBA	GTAGCATCTGTCCGCTAGC	gtcagctccgactTGTAAATAtcagcctcgactgtcagctccgactTGTAAATAtcagcctcgactATCAGCCTCGACTGTGCCTTCTAGTTGCCAGCCTATTTATTTATTTATTTGTTTGTTTGTTTTATT	ATGCATcGATATCaCTCGAG	CGGTTGATA	GGTACCCGACTACTACTACG	GTAGCATCTGTCCGCTAGCgtcagctccgactTGTAAATAtcagcctcgactgtcagctccgactTGTAAATAtcagcctcgactATCAGCCTCGACTGTGCCTTCTAGTTGCCAGCCTATTTATTTATTTATTTGTTTGTTTGTTTTATTATGCATcGATATCaCTCGAGCGGTTGATAGGTACCCGACTACTACTACG
ppBp	GTAGCATCTGTCCGCTAGC	gtcagctccgactTGTAAATAtcagcctcgactgtcagctccgactTGTAAATAtcagcctcgactATCAGCCTCGACTGTGCCTTCTAGTTGCCAGCCgtcagctccgactTGTAAATAtcagcctcgact	ATGCATcGATATCaCTCGAG	ATCTCGCCA	GGTACCCGACTACTACTACG	GTAGCATCTGTCCGCTAGCgtcagctccgactTGTAAATAtcagcctcgactgtcagctccgactTGTAAATAtcagcctcgactATCAGCCTCGACTGTGCCTTCTAGTTGCCAGCCgtcagctccgactTGTAAATAtcagcctcgactATGCATcGATATCaCTCGAGATCTCGCCAGGTACCCGACTACTACTACG
ppBS	GTAGCATCTGTCCGCTAGC	gtcagctccgactTGTAAATAtcagcctcgactgtcagctccgactTGTAAATAtcagcctcgactATCAGCCTCGACTGTGCCTTCTAGTTGCCAGCCcacaaGCAGAGGCTCTGGCAGCTTTTGCcaaca	ATGCATcGATATCaCTCGAG	CCACGTGTC	GGTACCCGACTACTACTACG	GTAGCATCTGTCCGCTAGCgtcagctccgactTGTAAATAtcagcctcgactgtcagctccgactTGTAAATAtcagcctcgactATCAGCCTCGACTGTGCCTTCTAGTTGCCAGCCcacaaGCAGAGGCTCTGGCAGCTTTTGCcaacaATGCATcGATATCaCTCGAGCCACGTGTCGGTACCCGACTACTACTACG
ppBB	GTAGCATCTGTCCGCTAGC	gtcagctccgactTGTAAATAtcagcctcgactgtcagctccgactTGTAAATAtcagcctcgactATCAGCCTCGACTGTGCCTTCTAGTTGCCAGCCATCAGCCTCGACTGTGCCTTCTAGTTGCCAGCC	ATGCATcGATATCaCTCGAG	TGGTCCGAG	GGTACCCGACTACTACTACG	GTAGCATCTGTCCGCTAGCgtcagctccgactTGTAAATAtcagcctcgactgtcagctccgactTGTAAATAtcagcctcgactATCAGCCTCGACTGTGCCTTCTAGTTGCCAGCCATCAGCCTCGACTGTGCCTTCTAGTTGCCAGCCATGCATcGATATCaCTCGAGTGGTCCGAGGGTACCCGACTACTACTACG
pSLL	GTAGCATCTGTCCGCTAGC	gtcagctccgactTGTAAATAtcagcctcgactcacaaGCAGAGGCTCTGGCAGCTTTTGCcaacaaTCGAGACTATACAAGGATCTACCTCAGTCGcaaTCGAGACTATACAAGGATCTACCTCAGTCGca	ATGCATcGATATCaCTCGAG	TGACTTGAG	GGTACCCGACTACTACTACG	GTAGCATCTGTCCGCTAGCgtcagctccgactTGTAAATAtcagcctcgactcacaaGCAGAGGCTCTGGCAGCTTTTGCcaacaaTCGAGACTATACAAGGATCTACCTCAGTCGcaaTCGAGACTATACAAGGATCTACCTCAGTCGcaATGCATcGATATCaCTCGAGTGACTTGAGGGTACCCGACTACTACTACG
pSLA	GTAGCATCTGTCCGCTAGC	gtcagctccgactTGTAAATAtcagcctcgactcacaaGCAGAGGCTCTGGCAGCTTTTGCcaacaaTCGAGACTATACAAGGATCTACCTCAGTCGcaTATTTATTTATTTATTTGTTTGTTTGTTTTATT	ATGCATcGATATCaCTCGAG	CTACTATCA	GGTACCCGACTACTACTACG	GTAGCATCTGTCCGCTAGCgtcagctccgactTGTAAATAtcagcctcgactcacaaGCAGAGGCTCTGGCAGCTTTTGCcaacaaTCGAGACTATACAAGGATCTACCTCAGTCGcaTATTTATTTATTTATTTGTTTGTTTGTTTTATTATGCATcGATATCaCTCGAGCTACTATCAGGTACCCGACTACTACTACG
pSLp	GTAGCATCTGTCCGCTAGC	gtcagctccgactTGTAAATAtcagcctcgactcacaaGCAGAGGCTCTGGCAGCTTTTGCcaacaaTCGAGACTATACAAGGATCTACCTCAGTCGcagtcagctccgactTGTAAATAtcagcctcgact	ATGCATcGATATCaCTCGAG	GTCTTAATT	GGTACCCGACTACTACTACG	GTAGCATCTGTCCGCTAGCgtcagctccgactTGTAAATAtcagcctcgactcacaaGCAGAGGCTCTGGCAGCTTTTGCcaacaaTCGAGACTATACAAGGATCTACCTCAGTCGcagtcagctccgactTGTAAATAtcagcctcgactATGCATcGATATCaCTCGAGGTCTTAATTGGTACCCGACTACTACTACG
pSLS	GTAGCATCTGTCCGCTAGC	gtcagctccgactTGTAAATAtcagcctcgactcacaaGCAGAGGCTCTGGCAGCTTTTGCcaacaaTCGAGACTATACAAGGATCTACCTCAGTCGcacacaaGCAGAGGCTCTGGCAGCTTTTGCcaaca	ATGCATcGATATCaCTCGAG	CCTTGCGAC	GGTACCCGACTACTACTACG	GTAGCATCTGTCCGCTAGCgtcagctccgactTGTAAATAtcagcctcgactcacaaGCAGAGGCTCTGGCAGCTTTTGCcaacaaTCGAGACTATACAAGGATCTACCTCAGTCGcacacaaGCAGAGGCTCTGGCAGCTTTTGCcaacaATGCATcGATATCaCTCGAGCCTTGCGACGGTACCCGACTACTACTACG
pSLB	GTAGCATCTGTCCGCTAGC	gtcagctccgactTGTAAATAtcagcctcgactcacaaGCAGAGGCTCTGGCAGCTTTTGCcaacaaTCGAGACTATACAAGGATCTACCTCAGTCGcaATCAGCCTCGACTGTGCCTTCTAGTTGCCAGCC	ATGCATcGATATCaCTCGAG	CACAAGCGT	GGTACCCGACTACTACTACG	GTAGCATCTGTCCGCTAGCgtcagctccgactTGTAAATAtcagcctcgactcacaaGCAGAGGCTCTGGCAGCTTTTGCcaacaaTCGAGACTATACAAGGATCTACCTCAGTCGcaATCAGCCTCGACTGTGCCTTCTAGTTGCCAGCCATGCATcGATATCaCTCGAGCACAAGCGTGGTACCCGACTACTACTACG
pSAL	GTAGCATCTGTCCGCTAGC	gtcagctccgactTGTAAATAtcagcctcgactcacaaGCAGAGGCTCTGGCAGCTTTTGCcaacaTATTTATTTATTTATTTGTTTGTTTGTTTTATTaTCGAGACTATACAAGGATCTACCTCAGTCGca	ATGCATcGATATCaCTCGAG	ACAGTGCCG	GGTACCCGACTACTACTACG	GTAGCATCTGTCCGCTAGCgtcagctccgactTGTAAATAtcagcctcgactcacaaGCAGAGGCTCTGGCAGCTTTTGCcaacaTATTTATTTATTTATTTGTTTGTTTGTTTTATTaTCGAGACTATACAAGGATCTACCTCAGTCGcaATGCATcGATATCaCTCGAGACAGTGCCGGGTACCCGACTACTACTACG
pSAA	GTAGCATCTGTCCGCTAGC	gtcagctccgactTGTAAATAtcagcctcgactcacaaGCAGAGGCTCTGGCAGCTTTTGCcaacaTATTTATTTATTTATTTGTTTGTTTGTTTTATTTATTTATTTATTTATTTGTTTGTTTGTTTTATT	ATGCATcGATATCaCTCGAG	CATATCATT	GGTACCCGACTACTACTACG	GTAGCATCTGTCCGCTAGCgtcagctccgactTGTAAATAtcagcctcgactcacaaGCAGAGGCTCTGGCAGCTTTTGCcaacaTATTTATTTATTTATTTGTTTGTTTGTTTTATTTATTTATTTATTTATTTGTTTGTTTGTTTTATTATGCATcGATATCaCTCGAGCATATCATTGGTACCCGACTACTACTACG
pSAp	GTAGCATCTGTCCGCTAGC	gtcagctccgactTGTAAATAtcagcctcgactcacaaGCAGAGGCTCTGGCAGCTTTTGCcaacaTATTTATTTATTTATTTGTTTGTTTGTTTTATTgtcagctccgactTGTAAATAtcagcctcgact	ATGCATcGATATCaCTCGAG	GGACATGGA	GGTACCCGACTACTACTACG	GTAGCATCTGTCCGCTAGCgtcagctccgactTGTAAATAtcagcctcgactcacaaGCAGAGGCTCTGGCAGCTTTTGCcaacaTATTTATTTATTTATTTGTTTGTTTGTTTTATTgtcagctccgactTGTAAATAtcagcctcgactATGCATcGATATCaCTCGAGGGACATGGAGGTACCCGACTACTACTACG
pSAS	GTAGCATCTGTCCGCTAGC	gtcagctccgactTGTAAATAtcagcctcgactcacaaGCAGAGGCTCTGGCAGCTTTTGCcaacaTATTTATTTATTTATTTGTTTGTTTGTTTTATTcacaaGCAGAGGCTCTGGCAGCTTTTGCcaaca	ATGCATcGATATCaCTCGAG	GATAACACT	GGTACCCGACTACTACTACG	GTAGCATCTGTCCGCTAGCgtcagctccgactTGTAAATAtcagcctcgactcacaaGCAGAGGCTCTGGCAGCTTTTGCcaacaTATTTATTTATTTATTTGTTTGTTTGTTTTATTcacaaGCAGAGGCTCTGGCAGCTTTTGCcaacaATGCATcGATATCaCTCGAGGATAACACTGGTACCCGACTACTACTACG
pSAB	GTAGCATCTGTCCGCTAGC	gtcagctccgactTGTAAATAtcagcctcgactcacaaGCAGAGGCTCTGGCAGCTTTTGCcaacaTATTTATTTATTTATTTGTTTGTTTGTTTTATTATCAGCCTCGACTGTGCCTTCTAGTTGCCAGCC	ATGCATcGATATCaCTCGAG	CAATACGGC	GGTACCCGACTACTACTACG	GTAGCATCTGTCCGCTAGCgtcagctccgactTGTAAATAtcagcctcgactcacaaGCAGAGGCTCTGGCAGCTTTTGCcaacaTATTTATTTATTTATTTGTTTGTTTGTTTTATTATCAGCCTCGACTGTGCCTTCTAGTTGCCAGCCATGCATcGATATCaCTCGAGCAATACGGCGGTACCCGACTACTACTACG
pSpL	GTAGCATCTGTCCGCTAGC	gtcagctccgactTGTAAATAtcagcctcgactcacaaGCAGAGGCTCTGGCAGCTTTTGCcaacagtcagctccgactTGTAAATAtcagcctcgactaTCGAGACTATACAAGGATCTACCTCAGTCGca	ATGCATcGATATCaCTCGAG	GTTGACCAA	GGTACCCGACTACTACTACG	GTAGCATCTGTCCGCTAGCgtcagctccgactTGTAAATAtcagcctcgactcacaaGCAGAGGCTCTGGCAGCTTTTGCcaacagtcagctccgactTGTAAATAtcagcctcgactaTCGAGACTATACAAGGATCTACCTCAGTCGcaATGCATcGATATCaCTCGAGGTTGACCAAGGTACCCGACTACTACTACG
pSpA	GTAGCATCTGTCCGCTAGC	gtcagctccgactTGTAAATAtcagcctcgactcacaaGCAGAGGCTCTGGCAGCTTTTGCcaacagtcagctccgactTGTAAATAtcagcctcgactTATTTATTTATTTATTTGTTTGTTTGTTTTATT	ATGCATcGATATCaCTCGAG	GGTATATCG	GGTACCCGACTACTACTACG	GTAGCATCTGTCCGCTAGCgtcagctccgactTGTAAATAtcagcctcgactcacaaGCAGAGGCTCTGGCAGCTTTTGCcaacagtcagctccgactTGTAAATAtcagcctcgactTATTTATTTATTTATTTGTTTGTTTGTTTTATTATGCATcGATATCaCTCGAGGGTATATCGGGTACCCGACTACTACTACG
[truncated: 5,538 more rows]
