# Supplementary material for: PTRE-seq reveals mechanism and interactions of RNA binding proteins and miRNAs
Source: Nat Commun. 2018 Jan 19;9:301. doi: 10.1038/s41467-017-02745-0 (PMC5775260; doi:10.1038/s41467-017-02745-0)
Supplement: Supplementary file 4 — Supplementary Data 2 [file 41467_2017_2745_MOESM4_ESM.xlsx]

## Sheet: Plasmid_Reads
RE_Identity	Barcode	counts_Plasmid	Replicate
LSpS	AACAACTTA	261	1
LABA	AACAAGATG	616	1
pBBp	AACAATCGT	1356	1
LLSB	AACAATGCT	1675	1
BBSA	AACAATGGA	1450	1
SBLS	AACACACCA	1477	1
SBpL	AACACCTCT	955	1
BpSS	AACACCTTC	1967	1
pSLL	AACACGACC	1292	1
SSLp	AACACGAGG	822	1
BALB	AACACGCGT	1538	1
AApS	AACACGTTG	2231	1
BSSp	AACACTATA	798	1
AApL	AACACTTGG	841	1
SLBB	AACAGACGG	595	1
ALSB	AACAGCGCT	1916	1
SLpL	AACAGCGGA	881	1
SBBA	AACAGCTCA	1820	1
LALL	AACAGGAGT	711	1
BpAL	AACAGTCCA	1612	1
LLSS	AACAGTTCG	1223	1
BApL	AACATAACC	571	1
ABAA	AACATACTA	2068	1
LpAA	AACATCACG	4056	1
pppp	AACATCCAG	1061	1
SALB	AACATCGGC	2879	1
LSBL	AACATGCTG	854	1
BSpL	AACATGTGT	295	1
BBBB	AACATTGCG	2156	1
LALS	AACATTGGT	1147	1
LBBA	AACCACAAT	1350	1
pLSp	AACCACAGC	2723	1
ApSB	AACCACTCT	1170	1
LpSL	AACCACTGA	471	1
LSSL	AACCAGTAT	445	1
BSBp	AACCAGTCA	318	1
ppSB	AACCAGTTG	1211	1
LpSL	AACCATACG	1063	1
pASL	AACCATATA	259	1
HMGA2	AACCATCAG	874	1
pLAA	AACCGAATT	483	1
LBSS	AACCGATAT	94	1
BALS	AACCGATCA	958	1
ApSS	AACCGATGC	407	1
BBLA	AACCGATTG	1196	1
ALAS	AACCGCCGA	261	1
ppLp	AACCGCTAA	61	1
LABA	AACCGGAAG	327	1
ABpL	AACCGGATC	409	1
AABp	AACCGGCAT	400	1
ASpp	AACCGGTCG	579	1
LBBL	AACCGTTAG	80	1
ASpB	AACCGTTGA	485	1
ALAS	AACCTAATA	404	1
SLpp	AACCTACAG	1045	1
SpBA	AACCTAGCA	1813	1
BBBB	AACCTCCGC	1754	1
SApp	AACCTCGCC	1145	1
SBpA	AACCTGGAC	2462	1
LLBp	AACCTGGTA	675	1
pBBp	AACCTGTAG	312	1
LBLA	AACCTGTCT	1895	1
LABp	AACCTTGCT	1873	1
AABB	AACGAATCT	318	1
BBpp	AACGAATGA	518	1
ApAA	AACGACACC	1339	1
C14orf28	AACGACAGG	299	1
LSBA	AACGACCAC	2836	1
SLAL	AACGACTAT	478	1
ABSL	AACGACTGC	1827	1
BBpp	AACGATAAG	592	1
LASA	AACGATCTG	1996	1
pSpp	AACGATTCG	477	1
pSSA	AACGCAACC	1955	1
SSBA	AACGCAAGG	1186	1
SSAL	AACGCACGT	990	1
Lpcx1	AACGCCAAC	1568	1
SALL	AACGCCAGT	584	1
pLAB	AACGCCATA	1866	1
7mera1x1	AACGCGAGA	253	1
pLLB	AACGCGGCC	855	1
ApSL	AACGCGTAC	1214	1
ASSL	AACGCGTTA	771	1
SABS	AACGCTCTT	2117	1
pABA	AACGCTTAG	2188	1
BpAL	AACGGACCT	894	1
ppBL	AACGGCCGC	658	1
BSpp	AACGGCGCC	1228	1
ppBB	AACGGCTGT	1141	1
pSAL	AACGGTCGT	668	1
ApSL	AACGGTTCA	755	1
BSAB	AACGTAATC	2438	1
ALpS	AACGTAGAA	771	1
pBAS	AACGTCAGC	3431	1
SAAp	AACGTCCAA	1738	1
BBSL	AACGTGCAC	406	1
BpLB	AACGTGCGT	1751	1
SBAS	AACGTGGCT	872	1
LpBB	AACGTGTTG	1491	1
AABp	AACGTTACG	1523	1
Lpcx4	AACGTTGAT	910	1
ASAA	AACTAACAC	161	1
BBBB	AACTAAGGA	107	1
pBBp	AACTACAAC	594	1
ApSL	AACTACACG	241	1
BASL	AACTACCGA	355	1
BSSp	AACTATCAA	259	1
SMARCAD1	AACTATTAG	42	1
ABAp	AACTCACTC	927	1
BApA	AACTCATAA	95	1
SBBS	AACTCATGG	306	1
BpLp	AACTCCACT	779	1
SLAp	AACTCCATC	1231	1
SAAB	AACTCCTAC	1573	1
BLpL	AACTCGCAA	114	1
BLBA	AACTCGTAG	482	1
ABAS	AACTCTGAG	357	1
ALpL	AACTCTGCT	460	1
ApLB	AACTCTGTC	622	1
SpAS	AACTGATGT	190	1
pSBB	AACTGCAAT	267	1
SBBL	AACTGCCTT	402	1
BSBL	AACTGCGAC	360	1
SLBA	AACTGCGCG	1571	1
LBBp	AACTGCTCT	211	1
ABBp	AACTGTACG	274	1
BLpA	AACTGTCCT	833	1
LLSp	AACTGTTGG	154	1
LBAL	AACTTAACA	240	1
LLAL	AACTTAGAC	179	1
BSBL	AACTTATCT	153	1
SABp	AACTTCGGA	757	1
LSpS	AACTTGAAC	362	1
SpLS	AACTTGATA	150	1
pppL	AACTTGCGA	315	1
ApAL	AACTTGGTG	471	1
ApAB	AAGAACAAT	1809	1
BALL	AAGAACATG	579	1
LApS	AAGAAGATT	819	1
pApL	AAGAAGCTA	1104	1
LpSp	AAGAAGTAT	233	1
LLAB	AAGAATAGT	345	1
AALp	AAGAATGAT	621	1
ALpS	AAGAATTCC	100	1
ppSB	AAGACAATG	1960	1
BSBS	AAGACAGCG	3758	1
BBAA	AAGACATCT	1558	1
pppp	AAGACGAAC	2671	1
BAAL	AAGACGCAG	791	1
BBBp	AAGACGCCT	591	1
SpBB	AAGACGCGA	1658	1
ppAS	AAGACGTGG	710	1
ASBB	AAGACTCAT	1362	1
BSAA	AAGACTCGC	2519	1
BLSp	AAGACTGTT	1000	1
SAAA	AAGACTTGT	661	1
BpSA	AAGAGCACG	1063	1
BpBA	AAGAGGTGT	1122	1
SLSA	AAGAGTCAA	1249	1
BLLS	AAGAGTCGG	553	1
AASS	AAGAGTTAG	388	1
pSLp	AAGATAGTG	877	1
SApL	AAGATCGTT	959	1
LSpB	AAGATGGTA	1147	1
LSpL	AAGATTACC	369	1
AALS	AAGCAACGG	437	1
Lppp	AAGCAGACG	232	1
SppB	AAGCAGCCT	997	1
LASp	AAGCATACT	681	1
pLLp	AAGCATGAA	601	1
BLSA	AAGCATTCG	2142	1
ALSp	AAGCCGAAG	715	1
LLBB	AAGCCGACT	364	1
ppSS	AAGCCGCCA	1395	1
BALS	AAGCCTATG	656	1
pBSS	AAGCGAATA	169	1
pSSA	AAGCGACGA	343	1
pApS	AAGCGAGAT	976	1
ALSp	AAGCGAGGC	255	1
ASAA	AAGCGGTAG	191	1
pSLA	AAGCGTCGT	2061	1
Lpcx4	AAGCGTGCT	459	1
SpBB	AAGCGTGGA	336	1
BAAL	AAGCGTTCA	557	1
ABBS	AAGCGTTGC	532	1
pSLL	AAGCTAACT	459	1
LBAS	AAGCTCAGC	735	1
BApS	AAGCTGAGG	304	1
BSLp	AAGCTGATT	663	1
SBpp	AAGCTGCCG	1047	1
LppB	AAGCTGGAG	995	1
SSBL	AAGGACTCC	2152	1
ppSp	AAGGAGTAC	1599	1
ALpp	AAGGATCGG	2012	1
SpBL	AAGGCAGTG	2259	1
SSLL	AAGGCCAAG	1899	1
SLLS	AAGGCCGCC	2860	1
LSAp	AAGGCGACA	1509	1
BpBA	AAGGCGTCT	4117	1
LALL	AAGGCTCCG	2185	1
ABSA	AAGGCTCTA	5408	1
AABL	AAGGCTTGC	6318	1
pASL	AAGGTACGG	779	1
ALpL	AAGGTAGAC	706	1
ASLL	AAGGTAGCG	827	1
SpBL	AAGGTCACC	1274	1
SBBp	AAGGTGCCT	3396	1
ABBp	AAGGTGGCA	2044	1
BSLA	AAGGTGTGG	1228	1
SBpA	AAGGTTCGC	4377	1
pLLA	AAGTAAGTG	283	1
BBBp	AAGTACCTG	419	1
LpBS	AAGTACTAC	135	1
SSSL	AAGTAGAAT	69	1
SSSA	AAGTAGTGA	140	1
pBSL	AAGTATCAC	168	1
pLSA	AAGTATCCG	451	1
SLBA	AAGTATGGA	89	1
SBpp	AAGTCATCG	440	1
LSpS	AAGTCCAAT	237	1
BSSB	AAGTCCTCT	423	1
ALLB	AAGTCGACC	190	1
SBLp	AAGTCGCCG	438	1
LSpS	AAGTCTACG	268	1
SASA	AAGTCTATA	503	1
SLLp	AAGTCTGGC	214	1
pALB	AAGTGAGCG	210	1
LLBA	AAGTGCCGT	308	1
LSSp	AAGTGCGCT	379	1
BASB	AAGTGCTTG	366	1
ppAB	AAGTGGCGA	160	1
pBBA	AAGTGGTAA	106	1
BpBA	AAGTGGTCC	547	1
SLBS	AAGTGTCGC	158	1
AppS	AAGTTACCG	205	1
pSSB	AAGTTCAGT	225	1
BALB	AAGTTCCAG	138	1
pBLS	AAGTTCCTC	268	1
ppAp	AAGTTCTCC	293	1
LSBB	AAGTTGCGC	96	1
ABAA	AATAACGAG	1099	1
BApL	AATAACGCT	670	1
BLAp	AATAAGCGA	97	1
pBAB	AATAATCCA	336	1
SBAA	AATAATCGC	53	1
ALAL	AATACAACC	798	1
pLSA	AATACACGT	1151	1
SLSS	AATACATCA	365	1
SBBB	AATACATGC	302	1
BLpA	AATACGAAG	646	1
LpSB	AATACGTCG	1082	1
pABS	AATACGTTA	798	1
Lpcx4	AATACTGCG	784	1
AABL	AATACTGGT	473	1
pSAp	AATACTTAG	408	1
C14orf28	AATAGACTC	130	1
AASp	AATAGAGGC	213	1
BLLB	AATAGCAGA	208	1
ABpA	AATAGCCAT	321	1
AAAB	AATAGCGTT	1367	1
BSAB	AATAGTTCA	131	1
LBSp	AATAGTTGC	125	1
LASL	AATATATCG	116	1
ABBL	AATATCGCG	280	1
pBLA	AATATCTGA	192	1
BBBB	AATATGAGG	96	1
SBAB	AATATGCCG	341	1
LBBA	AATATGTCA	437	1
SALp	AATATTCTC	111	1
BBpL	AATCAACTA	1188	1
ppBS	AATCAAGGA	628	1
BSAS	AATCACCGA	608	1
BSBS	AATCACGGC	856	1
ApBS	AATCAGATC	442	1
pSLL	AATCATCTT	922	1
BLLS	AATCATTAG	89	1
ABpA	AATCCAGCA	1143	1
BLBB	AATCCATGG	303	1
Lpcx4	AATCCGCTT	1103	1
pBSA	AATCCGGTA	1467	1
LLAA	AATCCGTCT	2196	1
SALL	AATCCTCCG	2531	1
pppA	AATCCTGTC	2942	1
LSLA	AATCCTTGC	2103	1
BBpp	AATCGACGC	448	1
Lpcx4	AATCGATCG	365	1
pLAA	AATCGCAGC	245	1
LAAL	AATCGCCAA	383	1
SMARCAD1	AATCGCTCT	340	1
LALB	AATCGTATA	168	1
BpBS	AATCTCCAC	1166	1
BLLB	AATCTCTAT	391	1
LSAS	AATCTGATA	197	1
LALA	AATCTTGCC	675	1
SSpL	AATGAACTC	1395	1
pLpL	AATGAATCC	1112	1
ASSA	AATGAATGG	680	1
BApB	AATGACAAG	1504	1
SBLB	AATGACAGA	912	1
AppL	AATGACGAA	1736	1
LLAS	AATGAGATG	719	1
SSAB	AATGAGCTT	2527	1
ABSS	AATGAGGTA	878	1
LSpp	AATGATGAG	293	1
LLSL	AATGCAAGA	711	1
LBSA	AATGCAGCC	1531	1
LBLA	AATGCCGCG	3667	1
AAAL	AATGCCGTA	1489	1
ALpS	AATGCGGCT	570	1
SLpB	AATGCGTTG	1291	1
ASLS	AATGCTACG	516	1
LLSp	AATGCTCAG	422	1
BLSL	AATGCTGAT	913	1
LBAB	AATGCTGTG	2207	1
LSBB	AATGCTTGG	1111	1
BABS	AATGGAACA	970	1
BSBp	AATGGCACC	706	1
pSAp	AATGGCGCT	2072	1
pBAB	AATGGCTAT	1353	1
BBBB	AATGGTAAG	393	1
LSLA	AATGGTGAA	771	1
BBBL	AATGTACAC	336	1
pSpL	AATGTAGAG	898	1
LABL	AATGTAGCT	718	1
LpLS	AATGTATCA	957	1
pLLS	AATGTCCAG	1418	1
ABAL	AATGTGAGA	110	1
SSBL	AATGTGTGT	424	1
pSLB	AATGTTGTA	791	1
BBBB	AATTAAGCC	163	1
ALLS	AATTACCGG	310	1
LLBA	AATTAGGCT	301	1
LBAp	AATTCAAGC	374	1
BAAB	AATTCATGA	160	1
BASS	AATTCGATA	483	1
BppB	AATTCGCTC	654	1
ALLB	AATTCGGAT	67	1
LBpA	AATTCGGTG	1772	1
SpAL	AATTCGTGG	251	1
pBpS	AATTCTCCA	461	1
SLpS	AATTCTGTT	276	1
BABS	AATTGACCG	383	1
BBLp	AATTGCAAC	161	1
LASL	AATTGCTCC	479	1
LSSL	AATTGTACA	37	1
ASSS	ACAACACAT	496	1
pBBS	ACAACACGC	1446	1
BASB	ACAACAGAA	976	1
BLBp	ACAACCATG	1803	1
ALAp	ACAACCGAC	2532	1
LBpA	ACAACCTAG	2746	1
BBBA	ACAACCTTC	3269	1
pBAS	ACAACGAGG	1535	1
SLLB	ACAACGCCG	2753	1
BLAA	ACAACGTAT	530	1
LASB	ACAACTGCA	1087	1
BpBS	ACAAGAATG	836	1
LpLS	ACAAGATCT	529	1
SpSp	ACAAGCCAC	2090	1
AALS	ACAAGCTAT	826	1
ApSS	ACAAGGAAC	1598	1
LBLp	ACAAGGTCC	2304	1
pSSp	ACAAGTCCA	2427	1
ABLA	ACAAGTGAA	1281	1
ppAA	ACAAGTTCG	1985	1
pApL	ACAATCATA	1438	1
ABBL	ACACAACGC	2539	1
LASB	ACACACCGG	2713	1
BLLB	ACACAGTGC	1194	1
BLBB	ACACAGTTG	2946	1
pBpL	ACACATCAG	3876	1
Lppp	ACACATCCT	3993	1
LLpA	ACACATGTG	2656	1
ppSA	ACACATTAA	2009	1
SSAA	ACACATTGG	3686	1
LSpA	ACACCAAGC	9621	1
BLSp	ACACCATAG	3069	1
BLAp	ACACCGACG	3966	1
BAAA	ACACCGAGT	2064	1
AAAB	ACACGCATA	2094	1
SLAB	ACACGCCAG	1880	1
LSLL	ACACGCTGG	787	1
ASLB	ACACGGAGA	1465	1
LpBL	ACACGGCCA	2548	1
BSSL	ACACGGTTA	952	1
SLLS	ACACGTCTT	1386	1
BASL	ACACGTGCG	1866	1
SpSB	ACACGTTCT	2537	1
SSAA	ACACTCGTT	3314	1
6merx2	ACACTGACA	1518	1
pSLp	ACACTGGAC	2465	1
ApAB	ACACTGGCG	7066	1
ALLp	ACACTTAGG	404	1
SBAp	ACACTTATT	977	1
SLBp	ACACTTGGA	1754	1
ApLS	ACAGAACAA	597	1
ApAp	ACAGACCGT	4550	1
pApL	ACAGACCTA	3314	1
pApB	ACAGAGAAC	1936	1
pLAp	ACAGAGACG	3037	1
ASAB	ACAGAGTGG	1138	1
ASLA	ACAGATACT	1403	1
BLBS	ACAGATCAT	413	1
BLLL	ACAGATTAC	149	1
LpLp	ACAGCAGTC	1790	1
SLpB	ACAGCATAT	662	1
SASB	ACAGCCAGT	1103	1
ALpS	ACAGCGAGA	766	1
LLSL	ACAGCGCAT	915	1
SLAA	ACAGCGCTG	3030	1
LBSB	ACAGCGGCC	1818	1
BBLS	ACAGCGTCG	2832	1
LLpS	ACAGCGTTA	773	1
BBBp	ACAGCTAAT	843	1
pSBB	ACAGCTATG	2035	1
AASA	ACAGCTCGG	2994	1
BBSL	ACAGCTGCG	999	1
BSAB	ACAGCTGGT	2394	1
SALp	ACAGCTTGA	986	1
BBpS	ACAGGAACG	975	1
SSLS	ACAGGAGCA	1041	1
BBpS	ACAGGATAA	584	1
LSpB	ACAGGCAAG	648	1
pBpL	ACAGGCCAT	1911	1
SpLL	ACAGGCCGC	1503	1
pSBB	ACAGGCCTG	2240	1
pSAB	ACAGGCGAA	1983	1
LBpL	ACAGGTCCG	3249	1
LBSB	ACAGGTGGA	1774	1
Lpcx4	ACAGGTTAT	691	1
pSAp	ACAGTAGCC	1685	1
ASAL	ACAGTCGGT	2628	1
ALBS	ACAGTCTAG	744	1
pSAL	ACAGTGCCG	2608	1
SBLp	ACAGTTATA	1204	1
pppS	ACAGTTCCT	2787	1
SBpS	ACAGTTCGA	846	1
BBBB	ACATAACCG	2385	1
pLSB	ACATAATTG	953	1
BLBL	ACATACAGT	1249	1
pSBS	ACATACATA	882	1
ABSL	ACATAGCAT	1011	1
BApp	ACATAGCCA	959	1
LLBS	ACATAGTAC	1336	1
BpBp	ACATATACA	438	1
SLLB	ACATATCTT	1450	1
SALA	ACATATGCG	1360	1
BASS	ACATCACCT	1975	1
ASBp	ACATCACGA	764	1
AAAL	ACATCCTCG	2029	1
SBAL	ACATCGACA	2241	1
LSBL	ACATCGGTA	2627	1
ASAB	ACATCTGAG	1737	1
SpLp	ACATCTTAT	743	1
LSBp	ACATGAGCC	3361	1
BSpp	ACATGATAC	1342	1
SApS	ACATGCGAC	1355	1
pBSL	ACATGCGCG	4155	1
ABLp	ACATGGCAC	1627	1
SpSS	ACATGGTAT	991	1
FIGNL2	ACATGGTTG	552	1
Sppp	ACATGTCTC	3639	1
6merx4	ACATTAACA	660	1
LApp	ACATTAGAC	1094	1
ppSS	ACATTATCT	308	1
BLLS	ACATTCTGC	215	1
LBpp	ACATTGAGT	843	1
LSSB	ACATTGTAA	557	1
ASpS	ACCAACAAT	1629	1
Lpcx4	ACCAACAGC	1115	1
LALB	ACCAACCAA	1649	1
ppSS	ACCAAGCCG	7018	1
ppAA	ACCAAGCTA	2033	1
pSBp	ACCACCAGG	2890	1
ALBS	ACCACCGAG	997	1
SApB	ACCACCGGA	2309	1
ABSS	ACCACGGAT	1356	1
pSLL	ACCACTAAG	1486	1
AASS	ACCAGAATT	1095	1
Lppp	ACCAGAGCT	3169	1
ApLS	ACCAGAGGA	527	1
SBBp	ACCAGCACG	3108	1
BBBB	ACCAGCATA	728	1
pSAB	ACCAGCGAT	4139	1
BSLL	ACCAGGTGT	259	1
ASLB	ACCAGTATG	856	1
pSpp	ACCAGTCGG	2605	1
BAAB	ACCAGTGAC	2158	1
BLLS	ACCATAAGT	1520	1
LApS	ACCATATGG	423	1
ALSS	ACCATCGTT	3158	1
SBpL	ACCATGTCT	902	1
BppS	ACCATGTTC	1356	1
SLLA	ACCATTACC	1413	1
ASBL	ACCGAACTA	1134	1
LSAp	ACCGAAGAG	1228	1
SBAS	ACCGAATCA	527	1
ApAL	ACCGACACG	1001	1
pSpL	ACCGAGCCA	741	1
SSAp	ACCGATATG	214	1
SALS	ACCGATGTA	800	1
pSAB	ACCGCCGTT	4484	1
BLpp	ACCGCGATG	1047	1
pAAB	ACCGCGTCT	2603	1
SpSp	ACCGCTACC	740	1
ppLA	ACCGCTCCG	4510	1
BBAp	ACCGGAAGA	980	1
pASB	ACCGGACTG	1433	1
LppB	ACCGGAGAA	1216	1
ppAA	ACCGGTCTC	1782	1
pppp	ACCGTAATG	1744	1
BBBB	ACCGTACGG	658	1
ppAB	ACCGTATAG	1747	1
LALS	ACCGTCCAC	2043	1
SpLp	ACCGTGACG	1309	1
BpBp	ACCGTGCTC	1869	1
BppA	ACCGTGGCA	2021	1
ApLS	ACCGTGGTG	824	1
BApB	ACCTAAGAT	610	1
ASAA	ACCTACCGC	801	1
ALAA	ACCTACTAC	69	1
ppSp	ACCTAGCGG	425	1
LpAL	ACCTAGGTA	328	1
AABL	ACCTATACC	193	1
pSSp	ACCTATGCT	700	1
LppL	ACCTATTCA	738	1
BLAS	ACCTCAGAA	617	1
SLAS	ACCTCCTAG	805	1
pSBB	ACCTCCTCT	3191	1
pSAS	ACCTCGACC	1170	1
ABBp	ACCTCGCGT	1148	1
LSAA	ACCTCGGAG	1692	1
ALpL	ACCTCGTCA	945	1
LSBp	ACCTCGTGC	957	1
LppS	ACCTCTTCC	1347	1
SpSA	ACCTGACGG	702	1
ABBB	ACCTGATAG	425	1
AALB	ACCTGCATT	558	1
pBBA	ACCTGCCTA	829	1
LpAB	ACCTGCTGC	975	1
pSSA	ACCTGTATC	530	1
pBSp	ACCTGTCGC	1240	1
LBpL	ACCTGTGCC	477	1
BpLp	ACCTTAGAG	489	1
SAAA	ACCTTAGTC	1657	1
SBSL	ACCTTCCTC	1196	1
BpAL	ACCTTCGAT	2305	1
LLAp	ACCTTCTGG	875	1
SALA	ACGAACTTG	595	1
AALL	ACGAATAAG	142	1
BAAL	ACGAATTGT	142	1
pAAB	ACGACAACC	661	1
SABB	ACGACAGTC	520	1
BABA	ACGACATAT	538	1
SLSA	ACGACGCCA	1146	1
ApAA	ACGACGCGC	547	1
LLLL	ACGACGGAA	420	1
Lppp	ACGACTCAA	394	1
pBAA	ACGACTGGT	855	1
pBBL	ACGACTTCT	704	1
BSBB	ACGAGAGAT	334	1
ABBL	ACGAGCCTG	603	1
SAAL	ACGAGCTAC	307	1
BSSS	ACGAGCTGT	135	1
AABp	ACGAGGAAT	324	1
ASLL	ACGATAGCC	230	1
BBBL	ACGATATGT	207	1
pSBp	ACGATCGGT	604	1
BSLL	ACGATGTTG	137	1
ABAL	ACGATTAGT	353	1
SASp	ACGATTATA	55	1
BBAp	ACGATTCAG	600	1
Lppp	ACGATTCTC	256	1
ABLA	ACGCACAAC	112	1
ppAA	ACGCACAGT	671	1
pLAL	ACGCACCGA	228	1
LLBS	ACGCACCTC	426	1
pABp	ACGCACGGC	692	1
SpAL	ACGCACTCC	248	1
ALpA	ACGCAGAGA	45	1
BSSp	ACGCAGCAT	211	1
pALp	ACGCAGGCC	539	1
ALSp	ACGCAGTAC	110	1
BBSL	ACGCAGTGT	75	1
SASA	ACGCATAAT	124	1
SAAS	ACGCATATG	56	1
Appp	ACGCATTGA	115	1
ASSA	ACGCCACTC	1264	1
pBSB	ACGCCATGG	379	1
LLpL	ACGCCGACA	254	1
ASBp	ACGCCGGAC	509	1
LBSS	ACGCCTTAT	507	1
BALS	ACGCGACGC	147	1
LpLA	ACGCGCAGC	403	1
ALpS	ACGCGCCAA	114	1
pLLA	ACGCGCTAG	238	1
BSLS	ACGCGGCTA	161	1
BLpB	ACGCGGTAT	100	1
ASAB	ACGCGTCGA	409	1
pSpp	ACGCGTCTC	566	1
SpAL	ACGCGTTAA	256	1
SBBL	ACGCTAGTA	208	1
pBAp	ACGCTATAG	196	1
pBpL	ACGCTATGA	233	1
LAAB	ACGCTCAGG	456	1
LppS	ACGCTCTGC	555	1
ABLB	ACGCTGACG	283	1
BLSS	ACGCTTAGA	115	1
LASp	ACGCTTCAT	220	1
ApLA	ACGGACAAG	755	1
AAAB	ACGGACTCG	1093	1
SAAS	ACGGACTGT	219	1
SBAA	ACGGAGACA	665	1
ppAB	ACGGAGTGA	927	1
BSAA	ACGGCACTG	673	1
pAAL	ACGGCATAC	163	1
BApL	ACGGCCACA	341	1
BSLp	ACGGCCATG	576	1
AAAS	ACGGCCGTA	817	1
BLAB	ACGGCCTGA	670	1
SpLB	ACGGCGTAT	275	1
SMARCAD1	ACGGCGTGC	328	1
ASSS	ACGGCGTTG	398	1
ASpA	ACGGCTACG	854	1
LALL	ACGGTCCAG	573	1
ABpL	ACGGTCGTG	784	1
LLpL	ACGGTGGAA	171	1
ABpA	ACGTAATCG	274	1
BSLA	ACGTAATTA	120	1
6merx1	ACGTACACA	96	1
pLSp	ACGTACAGC	97	1
SBBL	ACGTAGGAG	67	1
LApA	ACGTATAGT	28	1
LSLp	ACGTATCCT	117	1
pAAL	ACGTCATCT	137	1
AALB	ACGTCCTAT	51	1
LpSS	ACGTCGATA	248	1
SApp	ACGTCGGAT	481	1
pBSB	ACGTCGGCA	300	1
BALp	ACGTGAATT	26	1
LSLB	ACGTGACTA	55	1
SpBA	ACGTGATCA	242	1
LLLS	ACGTGATGC	111	1
SLLp	ACGTGCACG	128	1
pSAS	ACGTGCAGT	221	1
LBSB	ACGTGCATA	54	1
LApB	ACGTGGAAG	6	1
pASS	ACGTGGATC	18	1
ABLS	ACGTGTCTT	263	1
SBAB	ACGTGTGAC	70	1
LLBS	ACGTGTGGT	60	1
LSpS	ACGTGTTAG	57	1
SLpS	ACGTTAAGT	39	1
pLBS	ACGTTACTC	93	1
ApSS	ACGTTAGGC	145	1
LBLA	ACGTTATGG	76	1
SLBL	ACGTTCCTG	146	1
ASAL	ACGTTCGTT	159	1
LBAB	ACGTTGCGG	54	1
SALB	ACTAACAAC	397	1
ppLB	ACTAACACG	1074	1
7merm8x2	ACTAACCAG	214	1
LASS	ACTAACGCA	1068	1
AABL	ACTAACTAA	520	1
BLpL	ACTAACTCC	606	1
pppA	ACTAAGACT	1015	1
SLpS	ACTAAGCAT	532	1
SLLL	ACTAATTCT	87	1
ApLS	ACTACACCT	473	1
ApAL	ACTACAGTG	1164	1
LALL	ACTACCAAG	313	1
LSLL	ACTACCACT	183	1
pppS	ACTACGAGC	757	1
Lpcx4	ACTACGATG	457	1
LSSL	ACTACGCAA	401	1
SSpL	ACTACGGCG	1080	1
SSpB	ACTACTCGT	671	1
pALp	ACTACTGCT	1255	1
SSBp	ACTAGAAGA	128	1
ASLA	ACTAGAGAA	744	1
ppAS	ACTAGATCG	614	1
ppBp	ACTAGCTCT	907	1
LBBB	ACTAGGACC	242	1
BpAS	ACTAGGAGG	271	1
BSBS	ACTAGGCAC	565	1
LLSL	ACTATATAG	105	1
SLLL	ACTATCATT	297	1
ApLL	ACTATCCTA	258	1
pBpp	ACTATCGTC	1505	1
ApAB	ACTATGCTC	1077	1
pLBp	ACTATGTCC	445	1
SLpA	ACTCAAGCA	2228	1
BBBL	ACTCACATC	743	1
HMGA2	ACTCAGAAT	148	1
LpLB	ACTCAGACA	1007	1
BLLp	ACTCAGCAA	272	1
pASp	ACTCAGCGG	218	1
LpAB	ACTCAGGCG	1404	1
BLSL	ACTCCAATC	434	1
SSSp	ACTCCACTG	1277	1
BLSp	ACTCCGACC	503	1
pApS	ACTCCGCTA	2735	1
SBpL	ACTCCGGTC	1439	1
Lpcx2	ACTCCGTCA	1294	1
BLAS	ACTCGAACA	793	1
ALLS	ACTCGCAGG	175	1
BLSB	ACTCTCACG	611	1
ppLp	ACTCTCGAT	1478	1
SSSL	ACTCTCTAA	664	1
SApA	ACTCTGGCC	1330	1
pAAp	ACTCTGTCG	1355	1
BBBB	ACTCTGTGT	477	1
BpLL	ACTCTTAAT	486	1
BASp	ACTCTTATG	782	1
SLSL	ACTCTTCAA	344	1
ApBL	ACTCTTCTT	662	1
AABB	ACTGAAGTT	1110	1
BLLA	ACTGAATAC	574	1
BABA	ACTGAATCG	1235	1
AppS	ACTGACCGG	923	1
AAAL	ACTGACGCG	469	1
ppLA	ACTGACTGA	1619	1
ppAL	ACTGAGACC	380	1
BSSS	ACTGAGCGT	657	1
LAAS	ACTGATGAT	677	1
pLLp	ACTGATGTG	909	1
pSSB	ACTGATTGG	1149	1
pBpp	ACTGCAGAC	1628	1
ASAA	ACTGCATTC	1679	1
ApBB	ACTGCCGTC	1864	1
SBLA	ACTGCGAAC	1852	1
AALp	ACTGCGGTG	280	1
BBBS	ACTGCTAAG	383	1
LABp	ACTGCTTCG	2930	1
pSSL	ACTGGAAGG	282	1
LBSL	ACTGGATCA	481	1
BApA	ACTGGCACG	1649	1
ABAA	ACTGGTACA	297	1
pApp	ACTGGTGAC	802	1
pSBp	ACTGTCAGA	1202	1
SSBB	ACTGTCCAT	2013	1
LSBL	ACTGTGTGA	365	1
BppB	ACTGTTATT	441	1
ASLS	ACTGTTCCG	1887	1
AAAA	ACTGTTGAG	272	1
HMGA2	ACTTAATCT	153	1
ApSB	ACTTACGTC	713	1
ABpL	ACTTACTCA	336	1
Lpcx4	ACTTACTGC	302	1
ABSB	ACTTAGGAT	394	1
SppB	ACTTAGGCA	530	1
LSSp	ACTTAGTAA	230	1
LSAA	ACTTCAACC	912	1
pApB	ACTTCAAGG	556	1
pLpS	ACTTCAGGA	391	1
pLLp	ACTTCATTG	113	1
pLpB	ACTTCCAAC	626	1
ALAL	ACTTCCGGC	273	1
BSBB	ACTTCCTGG	174	1
BASL	ACTTCGCGC	271	1
AppA	ACTTCGTCG	2298	1
LALB	ACTTCTCAA	707	1
LBLA	ACTTCTGCG	1065	1
ABAp	ACTTGCAAG	274	1
LBSS	ACTTGCACT	191	1
AAAA	ACTTGCTCG	430	1
ALSA	ACTTGCTTA	1125	1
SSSp	ACTTGGAAT	637	1
LBBS	ACTTGGATG	271	1
SpAA	ACTTGGTAG	59	1
SppB	ACTTGGTGA	169	1
SBLA	ACTTGTACC	463	1
SSpB	AGAACACTT	3641	1
LBpp	AGAACAGTA	1805	1
ALLS	AGAACATTC	766	1
SLpL	AGAACCGAG	2131	1
LLLS	AGAACGCAG	769	1
BpLp	AGAACTAAG	660	1
LpAA	AGAACTACT	1665	1
LLLp	AGAAGATAT	438	1
BpAp	AGAAGCATA	920	1
BBLL	AGAAGCCTC	2589	1
BBpA	AGAAGCTCC	3937	1
Lpcx2	AGAAGGAAG	1311	1
BBAp	AGAAGGCAT	1246	1
ALBA	AGAAGGCGC	3192	1
LBLp	AGAAGGTTA	1027	1
SpSB	AGAAGTGAC	1708	1
BLAB	AGAAGTGCG	2216	1
pALp	AGAAGTGTA	2078	1
ALAA	AGAATAAGT	573	1
ASLS	AGAATAGTG	626	1
ALpp	AGAATCATC	1237	1
LLpp	AGAATCTTA	697	1
LBAA	AGAATGCAA	1155	1
SASS	AGAATTGTC	461	1
LppA	AGACAATTC	2688	1
SApB	AGACACCGT	4530	1
pLBp	AGACAGACG	4309	1
LSpL	AGACATCCA	1065	1
LLBL	AGACATGTT	1404	1
7merm8x4	AGACATTAC	537	1
BApA	AGACATTGT	2596	1
LLpA	AGACCAGCT	9342	1
BSSA	AGACCAGTC	6604	1
SpSp	AGACCATCA	2884	1
pAAB	AGACCGTCG	10516	1
ppBL	AGACCTACA	3164	1
BpLA	AGACCTATG	3800	1
BBpS	AGACCTGCG	5863	1
LLAS	AGACCTGGT	1799	1
ppLL	AGACGACCT	2851	1
SpLA	AGACGAGGC	6435	1
BLBS	AGACGAGTG	2756	1
pBLL	AGACGCTCG	2138	1
LSSA	AGACGCTGT	4365	1
pLSA	AGACGGTGA	3194	1
pSLA	AGACGTAGG	942	1
pSSS	AGACGTATT	1776	1
BLAL	AGACGTCCG	2542	1
SLpS	AGACGTGCT	2193	1
pSSL	AGACTAACT	1042	1
BBLp	AGACTCCGG	2110	1
BSpL	AGACTCTGA	1477	1
BApL	AGACTGCGT	1185	1
LBLL	AGACTGTTG	2089	1
SSLA	AGACTTGAT	3994	1
SLLp	AGACTTGTG	990	1
ApSL	AGAGAACGT	2364	1
ApLL	AGAGAATAT	364	1
BBSB	AGAGACACG	1443	1
ppAp	AGAGACAGT	4831	1
pBBB	AGAGACCGA	6652	1
LLBp	AGAGAGGCC	2445	1
ALSp	AGAGATGCG	2972	1
LSBL	AGAGATTGA	383	1
HMGA2	AGAGCACAG	705	1
pABp	AGAGCAGGC	4692	1
pAAp	AGAGCAGTG	2742	1
ApAS	AGAGCCATC	4743	1
ppBS	AGAGCCGAA	3451	1
LLBB	AGAGCCGTT	3016	1
BBBp	AGAGCCTAC	1543	1
ASBA	AGAGCTGTC	4327	1
SpAp	AGAGGACTG	1865	1
SAAB	AGAGGCAGC	4155	1
SLAL	AGAGTAAGC	1846	1
pLpp	AGAGTACAA	1212	1
AASA	AGAGTACTT	1532	1
pSBp	AGAGTCCGT	3368	1
ApAB	AGAGTCGCT	1911	1
pBAA	AGAGTCTAT	1708	1
ALLS	AGAGTCTCA	2000	1
LLpL	AGAGTCTTG	2032	1
LSAS	AGAGTGACG	1243	1
pLpA	AGAGTGTAA	1461	1
pSBL	AGAGTTCAT	1298	1
LAAp	AGAGTTGAA	589	1
BBAB	AGAGTTGCC	1720	1
LpLB	AGATAACGA	429	1
BppS	AGATACATC	1064	1
BALL	AGATACCGC	321	1
LpBL	AGATACGAA	1305	1
BSAA	AGATACTGT	2504	1
ABAS	AGATAGAGC	2325	1
BSLA	AGATATGCT	2608	1
pBBp	AGATATGGA	443	1
LpSL	AGATCAGAA	1049	1
SSAA	AGATCCTTC	3503	1
ABSB	AGATCGATT	4012	1
6merx1	AGATCGCAC	2847	1
LpAB	AGATCGCGT	2556	1
LSSS	AGATCGTTG	4377	1
SAAL	AGATCTTCC	1791	1
SLLp	AGATGAGAC	2374	1
LAAB	AGATGATTC	2359	1
pABp	AGATGCACC	2325	1
ppLB	AGATGCAGG	1249	1
BSSA	AGATGCCTA	3483	1
pppB	AGATGCTTG	4384	1
ABBA	AGATGGCTC	4071	1
ppLp	AGATGGTCC	3144	1
BSBS	AGATGTATC	534	1
pApS	AGATTACAC	649	1
7merm8x2	AGATTACCG	1306	1
BLBB	AGATTCACG	511	1
LSLp	AGATTGAAG	580	1
SSAS	AGATTGTAC	484	1
pLBB	AGCAACACC	4853	1
BpBS	AGCACAATT	1425	1
ALpL	AGCACACGT	637	1
pSBL	AGCACACTA	1508	1
pSpA	AGCACCACG	3698	1
SLLL	AGCACCGGC	1275	1
ASLL	AGCACGAAG	660	1
SpSp	AGCACGATC	1362	1
ppSB	AGCACTACA	2918	1
BpBA	AGCACTCTT	4582	1
LpSB	AGCACTGTA	1533	1
Dna2	AGCAGAGCA	1125	1
SMARCAD1	AGCAGAGGC	2640	1
BBAp	AGCAGCCTG	2828	1
LLpS	AGCAGCGAA	454	1
BBAS	AGCAGCTCG	2360	1
ABLL	AGCAGGCGG	1390	1
ApAL	AGCAGGTAG	865	1
SSLL	AGCAGTACC	1176	1
pBpS	AGCAGTATT	465	1
LBAB	AGCATACAT	2281	1
AASS	AGCATAGAA	1638	1
BBBS	AGCATATAC	533	1
BApL	AGCATCCTT	2097	1
ppAp	AGCATCGCG	5706	1
pApp	AGCATCGTA	7533	1
SASL	AGCATGTCA	1004	1
SApA	AGCCAAGGA	821	1
BLAL	AGCCATCAA	1533	1
BABB	AGCCATTGA	1067	1
LASL	AGCCGACCA	284	1
LBSA	AGCCGAGTT	1308	1
SLSL	AGCCGATTA	189	1
SSBL	AGCCGCGGT	534	1
LLBL	AGCCGGCTA	162	1
AALL	AGCCGGTCA	761	1
pBSA	AGCCGGTGC	956	1
BAAS	AGCCGTAAC	180	1
SABL	AGCCGTGTG	1389	1
LpBS	AGCCGTTAA	421	1
BpBA	AGCCGTTCC	1704	1
BpLS	AGCCTACTT	1018	1
pABB	AGCCTAGCG	5870	1
pLpS	AGCCTCTCA	2818	1
LpBp	AGCCTGACG	1503	1
ABAB	AGCCTGCGA	1123	1
pppp	AGCCTTAAG	1477	1
SpLL	AGCGAAGAT	938	1
SSLS	AGCGAATCC	458	1
Lpcx4	AGCGACAAG	515	1
BLBp	AGCGACACT	1505	1
ALpL	AGCGACGTT	1698	1
LABL	AGCGACTTA	1676	1
BSBS	AGCGAGAAT	573	1
LSLB	AGCGAGAGC	502	1
ApSS	AGCGAGCAA	389	1
ApBA	AGCGAGGCG	2575	1
pSLS	AGCGATTCA	1483	1
BppS	AGCGCAACT	1049	1
ApAS	AGCGCACCA	913	1
LBSL	AGCGCCAAT	475	1
AAAA	AGCGCCTGA	416	1
ABAA	AGCGCGATT	1384	1
LAAS	AGCGCTCCT	2147	1
ABBS	AGCGGCCGT	658	1
LBLL	AGCGGCGTC	832	1
pSBp	AGCGGCTTG	1947	1
ApSL	AGCGTACAC	667	1
BBBB	AGCGTACTA	943	1
LpLB	AGCGTAGTC	519	1
ApAS	AGCGTATCA	1225	1
pBAB	AGCGTCATA	3180	1
SBLS	AGCGTCGAT	1912	1
BABp	AGCGTGTCG	786	1
pLAA	AGCGTGTTA	3448	1
ppSB	AGCTAAGCC	1701	1
ALpp	AGCTAATGT	148	1
ppSS	AGCTACAAT	914	1
LLAA	AGCTACATG	382	1
BLpA	AGCTACCTT	1386	1
BLSB	AGCTACTGA	237	1
ABSp	AGCTAGTGC	706	1
AALL	AGCTATGAT	159	1
ABSL	AGCTATTGG	244	1
SApL	AGCTCAACA	440	1
AABA	AGCTCAGTA	635	1
SBSp	AGCTCCAGG	483	1
LSpS	AGCTCCATT	809	1
LLBB	AGCTCGCCT	696	1
BLLB	AGCTCGCGA	24	1
BLpA	AGCTCTAGA	263	1
SAAS	AGCTGACAC	95	1
LLSA	AGCTGAGTC	880	1
SBpp	AGCTGATTG	382	1
ppAp	AGCTGCATA	211	1
ABAS	AGCTGCGCA	537	1
BLAA	AGCTGCGGC	1194	1
BABB	AGCTGCTAA	146	1
BpAA	AGCTGGTGT	329	1
SSpS	AGCTGTTGA	257	1
BAAL	AGCTTAACG	536	1
LLAL	AGCTTACCT	282	1
pSpp	AGCTTCCGC	704	1
LBLS	AGCTTCCTG	1203	1
LpLL	AGCTTCTCG	268	1
pSBB	AGCTTGCGG	635	1
SSSA	AGCTTGTAG	415	1
LppL	AGCTTGTTC	375	1
SLpB	AGGAACATA	4267	1
BSSB	AGGAACGCA	4337	1
LSSS	AGGAACGTG	3794	1
ALLp	AGGAACTAA	611	1
pBAS	AGGAAGCAT	2390	1
pBSB	AGGAAGCTG	7538	1
LAAS	AGGAAGTAC	2282	1
pAAA	AGGAATACA	1577	1
AASL	AGGAATAGC	1157	1
pSSL	AGGAATCGG	3228	1
Lpcx4	AGGAATGCG	2662	1
BpBA	AGGACCGCC	7990	1
ALBS	AGGACTACC	1492	1
SLBL	AGGACTATT	2141	1
BBLA	AGGACTCCG	7729	1
SALL	AGGACTGCT	2488	1
pSAS	AGGACTTCA	2652	1
pABS	AGGAGAAGA	4339	1
pSLA	AGGAGCCGG	2734	1
pBAL	AGGAGCCTT	5689	1
BpSB	AGGAGCTAG	2123	1
BLBB	AGGAGGACC	3366	1
ASpB	AGGAGGAGG	1702	1
SSpp	AGGAGGCCG	4891	1
BppS	AGGAGGTGC	4461	1
SALS	AGGATACGG	2746	1
BLpp	AGGATAGTA	2335	1
pSLL	AGGCAATAA	563	1
BBLL	AGGCACAGA	1121	1
SASA	AGGCACCTG	3583	1
ABSA	AGGCACTAC	3045	1
ALBA	AGGCAGACA	1669	1
ALSA	AGGCAGGTA	2143	1
LBAL	AGGCATATT	1184	1
LALA	AGGCATCGT	4299	1
ppBL	AGGCATTAT	612	1
7merm8x2	AGGCCATTA	1263	1
ASLp	AGGCCGTAT	1733	1
BLBS	AGGCCGTGC	1971	1
BLAA	AGGCCTTGG	2883	1
LAAL	AGGCGAGAC	1655	1
pSSA	AGGCGCCGT	2523	1
pSLA	AGGCGCTAT	1965	1
BpBL	AGGCGGTAA	564	1
ppLL	AGGCGTAAG	1284	1
SSLA	AGGCTACGT	2333	1
SLSL	AGGCTAGGA	871	1
pSSS	AGGCTAGTC	4257	1
SApB	AGGCTATTG	2274	1
ABBL	AGGCTCTGG	3452	1
SpBp	AGGCTGCCA	3341	1
ApBB	AGGCTGTAC	4391	1
BpLL	AGGCTTACA	1102	1
Appp	AGGCTTGAC	3599	1
SLLS	AGGTAACAA	561	1
SALS	AGGTAACGG	815	1
BLAL	AGGTAAGTA	475	1
ABAL	AGGTACGTC	2639	1
LLAA	AGGTACTTG	558	1
LSpL	AGGTAGAGT	189	1
BLSB	AGGTAGCGA	504	1
LBpA	AGGTATAAG	658	1
BBAL	AGGTATCCA	418	1
BpBL	AGGTATTGT	409	1
ppLS	AGGTCAATT	2288	1
BppA	AGGTCACGT	1114	1
LBpS	AGGTCAGGA	695	1
SSBp	AGGTCCAGT	902	1
LApS	AGGTCCATA	754	1
pLBS	AGGTCCTCC	1738	1
SASA	AGGTCGCCA	3681	1
BASS	AGGTCGGAA	471	1
7mera1x4	AGGTGACAG	234	1
SALA	AGGTGAGTG	1447	1
AppS	AGGTGATAA	330	1
AAAL	AGGTGCAAG	349	1
LSAS	AGGTGCAGA	444	1
SASS	AGGTGCCTG	1289	1
ApAL	AGGTGGCAA	430	1
SBpA	AGGTGGTGA	232	1
SSpp	AGGTGTATT	278	1
LSSS	AGGTGTGGA	310	1
SAAA	AGGTTACCA	490	1
AppB	AGGTTATCG	593	1
BSSL	AGGTTCTCT	318	1
LSAA	AGGTTCTTC	1248	1
7mera1x4	AGGTTGATT	402	1
SSBS	AGGTTGGTC	978	1
ApBB	AGGTTGTGC	524	1
AApB	AGTAACCAT	219	1
LSpp	AGTAACCGC	1061	1
LLBL	AGTAAGACA	390	1
pABB	AGTAAGCAA	375	1
LBLA	AGTAAGGAC	1363	1
ALBp	AGTAAGTAG	445	1
LApp	AGTAATAGG	187	1
Sppp	AGTAATCCG	1501	1
SSpB	AGTACACGC	377	1
SLSS	AGTACAGTT	1126	1
LApA	AGTACCACA	602	1
SBSL	AGTACCATG	439	1
ppBA	AGTACCGAC	1774	1
pSBS	AGTACCGGT	1143	1
LpSp	AGTACGCGT	420	1
ASLL	AGTACTGGC	761	1
LBpA	AGTACTTCC	941	1
BSLp	AGTAGACTT	378	1
pppS	AGTAGATAG	182	1
SSpp	AGTAGATGA	196	1
LpBL	AGTAGCCTA	733	1
pBBL	AGTAGCTCA	583	1
BLBL	AGTAGCTTG	492	1
pBAS	AGTAGGATA	475	1
LALA	AGTAGTTAC	388	1
SSBp	AGTATAGTC	329	1
BALA	AGTATATGC	389	1
ppLS	AGTATCCAG	785	1
SLBA	AGTATTGTA	424	1
ASLA	AGTCAAGCC	1522	1
BLAB	AGTCACAAT	1090	1
LpSp	AGTCACCTT	1201	1
ppSp	AGTCACGCG	1676	1
LLpp	AGTCACGTA	1941	1
ALBS	AGTCACTCT	1386	1
SLAS	AGTCACTGA	314	1
LBSL	AGTCACTTC	483	1
BppA	AGTCATACG	1163	1
BSBS	AGTCATTGG	431	1
pLLB	AGTCCACTT	1304	1
ppSS	AGTCCATAG	651	1
ABLL	AGTCCGACG	943	1
pBBL	AGTCCGCGA	1469	1
SSBS	AGTCCGTGG	541	1
AALS	AGTCCTGTT	1468	1
SpBL	AGTCCTTCG	2610	1
SSBA	AGTCGACAC	29	1
SASp	AGTCGATAT	420	1
SBBp	AGTCGATCA	638	1
SpSp	AGTCGCCGA	729	1
pSAA	AGTCGGAGA	189	1
AAAA	AGTCGGCAT	363	1
LpSA	AGTCGGTAC	556	1
ALLA	AGTCGGTGT	244	1
SBpp	AGTCGTCAA	1112	1
LLAB	AGTCTACCT	1231	1
pSAp	AGTCTAGTG	3321	1
Lpcx4	AGTCTATCC	844	1
LLpp	AGTCTCCAT	1765	1
ASLA	AGTCTCTGT	1377	1
SSAp	AGTCTGATG	1461	1
SALA	AGTCTGCGG	1053	1
AABB	AGTCTGTTC	1473	1
AApB	AGTCTTCGT	2432	1
LBLS	AGTGAAGAC	769	1
BBSS	AGTGACATT	284	1
pALL	AGTGACGAG	762	1
SpBp	AGTGACGCT	4913	1
BBSp	AGTGACGGA	819	1
SppA	AGTGAGGAT	2744	1
pApp	AGTGAGTGG	766	1
SpAS	AGTGATGCC	897	1
AABp	AGTGCAAGG	826	1
LLAL	AGTGCACTA	705	1
BBSA	AGTGCAGCT	3230	1
ABLp	AGTGCAGGA	793	1
ASSL	AGTGCATAT	386	1
ASBS	AGTGCCTGG	1124	1
Bppp	AGTGCGAGA	967	1
ALLp	AGTGCGCCA	1198	1
LBAL	AGTGCTCTT	1713	1
7merm8x1	AGTGGAATA	258	1
ApAA	AGTGGAGAT	273	1
LBBp	AGTGGCAAG	750	1
ASLS	AGTGGCCAT	670	1
pSBB	AGTGGCCGC	514	1
pBBB	AGTGGCCTG	2246	1
BApA	AGTGGCTGT	1657	1
pppA	AGTGGTCCG	3044	1
pLSS	AGTGGTCTA	1133	1
SpLB	AGTGTAAGA	936	1
LpBL	AGTGTAGAA	365	1
SAAA	AGTGTAGCC	983	1
BBpB	AGTGTCCGG	1772	1
LpBL	AGTGTCCTT	2062	1
LpSB	AGTGTCGGT	1678	1
LALL	AGTGTCTCT	799	1
SSBL	AGTGTCTTC	1505	1
ASSL	AGTGTTCGA	868	1
ALAB	AGTGTTGAT	2565	1
AABA	AGTTAACAC	261	1
LBAS	AGTTAAGAG	842	1
BBAB	AGTTAAGGA	794	1
SSSA	AGTTAAGTC	1252	1
LLAp	AGTTAATGC	535	1
LSAB	AGTTACTAA	478	1
ALAS	AGTTAGGCC	439	1
ppBL	AGTTAGTAC	387	1
SAAB	AGTTATATG	183	1
BpLp	AGTTATCGG	98	1
pBBA	AGTTCACTC	1535	1
SApA	AGTTCAGAT	785	1
BBSL	AGTTCAGGC	181	1
LApL	AGTTCCTCG	1653	1
LLAA	AGTTCGCGG	1021	1
LLAS	AGTTCTGGA	414	1
SALp	AGTTGACGC	780	1
LASB	AGTTGACTG	1076	1
ABSS	AGTTGATAC	364	1
BBBA	AGTTGCAGC	597	1
pSSS	AGTTGGACC	442	1
SBAS	AGTTGGTCA	407	1
6merx4	AGTTGTCTC	769	1
LpBL	AGTTGTGTG	529	1
pLSL	ATAACCAAC	1766	1
ApBA	ATAACCATA	2036	1
pBSp	ATAACCGTG	7141	1
SLAB	ATAACCTAA	1412	1
LLpB	ATAACGTAC	1491	1
SALA	ATAACGTCG	4388	1
SpSp	ATAACGTTA	3727	1
LBAA	ATAACTCAA	1666	1
pBLL	ATAACTCGG	1238	1
pBpA	ATAACTGGT	2598	1
LBAS	ATAACTTAG	1093	1
SLSB	ATAAGCAAG	1437	1
LBpp	ATAAGCGAA	2632	1
BLpS	ATAAGGAGC	1292	1
BSBp	ATAAGGCAA	1058	1
ppBp	ATAAGTTGC	815	1
LpSL	ATAATACCA	178	1
pBBB	ATAATCACA	585	1
AABA	ATAATCCGG	1398	1
ALpp	ATAATCCTT	1031	1
BAAL	ATAATCGAC	997	1
SLpp	ATAATGTGC	1279	1
pLSA	ATAATTACG	508	1
ASLB	ATAATTCTC	425	1
7merm8x1	ATACACACG	1604	1
SApB	ATACACCAG	3923	1
pBAL	ATACAGGTT	4188	1
pBpp	ATACATCGG	2195	1
pAAS	ATACCAAGT	3079	1
LBLp	ATACCACCT	3568	1
AppL	ATACCACGA	3497	1
SApL	ATACCGAAT	2637	1
AApL	ATACCTGGA	2558	1
SSAB	ATACGAAGA	3571	1
SLAA	ATACGACGC	4540	1
ABSL	ATACGAGCC	1762	1
ApSB	ATACGCTGA	2967	1
C14orf28	ATACGTCAG	1538	1
BBLp	ATACGTGCA	2562	1
ASBA	ATACTAACA	4079	1
BLBL	ATACTATTC	2265	1
ApAA	ATACTCACC	4593	1
AApS	ATACTCTGC	1987	1
LApL	ATACTCTTG	2752	1
7mera1x1	ATACTGAAC	1818	1
SABS	ATACTGAGT	3360	1
7merm8x1	ATACTGATA	3123	1
SppL	ATACTGGTG	3047	1
LpLB	ATACTGTCC	1656	1
ASpp	ATACTTACT	1927	1
7merm8x2	ATACTTCTG	3109	1
LSpp	ATACTTGCC	4557	1
LLBA	ATAGAAGCA	1215	1
LpLp	ATAGAGCGG	1083	1
BpLL	ATAGAGTAG	1718	1
pLLB	ATAGATACC	889	1
pLLp	ATAGATAGG	732	1
LABL	ATAGATCCG	3491	1
LSLS	ATAGATTCA	713	1
SAAA	ATAGCAACT	2519	1
SLAB	ATAGCACGC	3596	1
Lpcx4	ATAGCATGT	532	1
LSBp	ATAGCCGAC	4561	1
LpLL	ATAGCGCAC	1898	1
ASSA	ATAGCGTTG	3356	1
ApBA	ATAGGAGCG	8646	1
LpAp	ATAGGATCT	1598	1
ABpB	ATAGGATTC	951	1
ppLp	ATAGGCAGG	2209	1
ASLS	ATAGGCGAG	1708	1
FIGNL2	ATAGGCTCA	2664	1
ASSL	ATAGGCTTG	3816	1
Lpcx4	ATAGGTACT	662	1
SSSp	ATAGGTCGC	1973	1
SSBS	ATAGTAGGA	652	1
SSSA	ATAGTCCGA	3770	1
ASLA	ATAGTCTAA	3341	1
LABB	ATAGTCTCC	4826	1
LASS	ATAGTCTGG	1632	1
Lpcx1	ATAGTGCTG	3007	1
pSLp	ATAGTGGAA	1899	1
pSBp	ATAGTGGTT	2383	1
LSpp	ATAGTGTTA	1307	1
SApS	ATAGTTACA	656	1
LLLS	ATAGTTGTA	1049	1
ASpS	ATATACTTC	2315	1
BABB	ATATATCGA	1505	1
BBpA	ATATATTGG	722	1
ABSA	ATATGACCG	7682	1
pSBA	ATATGATCA	2571	1
LSAS	ATATGCAAC	708	1
BASL	ATATGCAGT	1270	1
ApBS	ATATGCGGC	2852	1
BpLA	ATATGGACT	3206	1
pppB	ATATGGTCG	5689	1
pASS	ATATGTTAG	2174	1
LLLp	ATATTAACG	1457	1
LAAp	ATATTGTCT	1610	1
ppBL	ATCAACACG	1746	1
ALpL	ATCAACGTG	2373	1
SBSp	ATCAAGGCC	1824	1
SLBA	ATCAAGTAC	1590	1
SABp	ATCAAGTGT	914	1
LpSB	ATCAATCTT	642	1
SSAA	ATCAATTCT	634	1
ASSp	ATCACAAGT	628	1
SpAA	ATCACAGCA	3788	1
LSSA	ATCACATCC	3235	1
ALpB	ATCACCAAG	1058	1
BSSA	ATCACCAGA	2231	1
BSLL	ATCACCGAA	758	1
LpAS	ATCACCGCC	1380	1
pBSA	ATCACGGCG	7892	1
7merm8x1	ATCACTAGG	1013	1
LpBA	ATCACTGGA	1970	1
SSSA	ATCACTGTC	4119	1
SpAA	ATCACTTCA	2479	1
ABSA	ATCAGAATC	1155	1
LApL	ATCAGACCA	457	1
BSAp	ATCAGACTG	2338	1
AAAS	ATCAGAGTT	996	1
BSLL	ATCAGATGT	280	1
LSBp	ATCAGGAGG	1442	1
ABBA	ATCAGGTTG	1674	1
pSSA	ATCAGTAGT	1144	1
ppSL	ATCAGTCGA	538	1
ALpA	ATCATCACC	2902	1
SBSB	ATCATGCAG	962	1
SBSA	ATCATTAAG	1188	1
SSBA	ATCATTCCA	3076	1
BBSS	ATCCAAGTG	1435	1
ABSA	ATCCAATCC	1586	1
LBSL	ATCCACAAG	1058	1
pBBL	ATCCACCGC	2939	1
BpLA	ATCCACGTT	2811	1
LABA	ATCCAGAGC	919	1
BBBA	ATCCAGGAC	2449	1
BBpS	ATCCAGGTA	553	1
BAAS	ATCCAGTAG	357	1
SAAB	ATCCATAGG	651	1
LSAB	ATCCATCTA	2224	1
pAAA	ATCCATTAT	774	1
SALA	ATCCATTCA	2044	1
Bppp	ATCCGAATG	709	1
pALS	ATCCGAGCG	3004	1
ApLp	ATCCGAGGT	554	1
pLSL	ATCCGATAG	581	1
ASSB	ATCCGATGA	380	1
SBAL	ATCCGGAGT	320	1
pASB	ATCCGGCCT	439	1
pSBL	ATCCGGTGG	283	1
ABSp	ATCCGTCCA	1781	1
pSAB	ATCCGTGCC	2941	1
pBBS	ATCCGTTAC	1197	1
ASAB	ATCCGTTCG	2762	1
ASAA	ATCCTACAC	1043	1
SBAL	ATCCTCAAC	1877	1
pLBB	ATCCTCAGT	1701	1
BLLA	ATCCTGACT	1887	1
pLLS	ATCCTGTAC	783	1
pBpL	ATCCTTACA	1906	1
pLpS	ATCCTTGAC	2489	1
BSpp	ATCGAACGC	505	1
BASS	ATCGAATAC	456	1
ABpS	ATCGACACA	1975	1
LSSB	ATCGACATG	926	1
LppS	ATCGAGATT	1603	1
BSSS	ATCGAGTAT	411	1
BpBp	ATCGATACG	595	1
SSLA	ATCGATCTC	1767	1
ABpp	ATCGATGTG	1987	1
ppSA	ATCGCAGAC	2869	1
SSpp	ATCGCGACG	1232	1
Lpcx4	ATCGCGAGT	343	1
LSSp	ATCGCGCGA	697	1
SSLS	ATCGCGTGG	419	1
LSAL	ATCGCTGCC	2582	1
pBLA	ATCGCTTAC	2089	1
pLSp	ATCGCTTCG	4568	1
SLSp	ATCGGAACC	987	1
pppp	ATCGGAGCT	967	1
ALBL	ATCGGCAAC	473	1
LpBp	ATCGGCCAG	1193	1
SBAp	ATCGGTTCT	1252	1
LBBp	ATCGTACGA	964	1
SSLA	ATCGTCTCG	5963	1
BABA	ATCGTGAAT	1103	1
pLpp	ATCGTTACC	2743	1
pSLB	ATCGTTCAC	3666	1
AppL	ATCGTTCTA	2721	1
SpLB	ATCTAAGAC	569	1
LSLB	ATCTAATCT	576	1
SALL	ATCTACCAC	713	1
BpBL	ATCTACTCA	701	1
Appp	ATCTAGTGG	438	1
LABL	ATCTATAGA	226	1
AASL	ATCTATCTG	253	1
BLLA	ATCTATGTT	992	1
SBBS	ATCTCACTA	953	1
LpAA	ATCTCAGAG	1206	1
BLSB	ATCTCAGCT	937	1
BLLS	ATCTCCGCA	992	1
pBSB	ATCTCCGGC	1674	1
ppBp	ATCTCGCCA	1306	1
LBBS	ATCTCGCTG	975	1
ppLL	ATCTCTAGC	487	1
BSAp	ATCTCTGAC	1221	1
BLpL	ATCTCTGCG	1382	1
AAAL	ATCTCTTAG	118	1
BSBA	ATCTGAACG	908	1
ABLB	ATCTGAAGT	568	1
pLLL	ATCTGATAA	158	1
pBpB	ATCTGCTGT	1141	1
ASBS	ATCTGGCTT	492	1
BLBA	ATCTGTAGG	130	1
LAAp	ATCTGTCTA	808	1
BpSS	ATCTGTGCT	628	1
LLAp	ATCTGTGGA	319	1
ABBp	ATCTTAACT	506	1
LBSp	ATCTTACCA	466	1
ABpA	ATCTTATGT	168	1
pBBA	ATCTTCAGC	617	1
BLSL	ATCTTCCAA	428	1
Sppp	ATCTTCGCG	1980	1
BSpL	ATCTTCTGA	146	1
ppLS	ATCTTGACC	123	1
SALp	ATCTTGCGT	478	1
SBBp	ATCTTGCTA	564	1
SpBp	ATCTTGTAT	310	1
pSLB	ATGAACAAG	3979	1
pAAA	ATGAACGCC	1279	1
BSpp	ATGAACTAC	1122	1
BBpA	ATGAACTGT	2597	1
SSSA	ATGAAGAAT	1403	1
SABS	ATGACAGAA	2250	1
SpSB	ATGACCGCG	3276	1
SMARCAD1	ATGACCGGT	4848	1
LpAp	ATGACGCCG	1455	1
LBSp	ATGACTACG	2357	1
ASpS	ATGACTGCA	2392	1
SBpp	ATGACTTCC	2576	1
BBBB	ATGACTTGG	932	1
BBLA	ATGAGAATG	1311	1
LASB	ATGAGAGGT	2048	1
ALBL	ATGAGATGA	768	1
BppS	ATGAGCATT	468	1
SLpL	ATGAGCCTA	2463	1
pppB	ATGAGCGAG	3753	1
ALLp	ATGAGCGCT	1438	1
SSpB	ATGAGCGGA	1846	1
LAAL	ATGAGGCGA	1309	1
LLAp	ATGAGTGCC	1498	1
SApB	ATGATACAC	1361	1
ALSp	ATGATACCG	1684	1
SLBS	ATGATACTA	985	1
LABS	ATGATAGTC	2004	1
SSLp	ATGATCCAG	2881	1
BALB	ATGATCGAT	3482	1
LLpB	ATGATCGTG	1559	1
SpAB	ATGATGGCC	2671	1
pBpA	ATGATGTTA	1592	1
SpAS	ATGATTACA	490	1
6merx4	ATGATTGTA	1356	1
pLSA	ATGCAATGT	1707	1
LBAL	ATGCACAAT	880	1
BBLB	ATGCACAGC	906	1
pLpB	ATGCACGAC	3823	1
BLpp	ATGCACGCG	3218	1
pSAL	ATGCACGGT	3002	1
BBBA	ATGCCAGAC	4691	1
ppAS	ATGCCATTC	4443	1
ABLL	ATGCCGGTG	3481	1
LABS	ATGCCTAGA	825	1
SSBL	ATGCCTATC	1911	1
SASL	ATGCCTCGC	2555	1
Lpcx4	ATGCCTCTG	1927	1
BBpB	ATGCGACGT	1181	1
BSAS	ATGCGAGGA	466	1
SApA	ATGCGCAGT	720	1
LBAL	ATGCGCGTG	2744	1
SSSS	ATGCGCTAA	918	1
SLpA	ATGCGGACT	1161	1
pBpA	ATGCGGCGC	1801	1
SASB	ATGCGTCAA	1544	1
SpBS	ATGCTAACG	2845	1
SLAB	ATGCTACGA	1483	1
LpSL	ATGCTACTC	2034	1
SAAS	ATGCTCAGA	442	1
ABpA	ATGCTCGAA	3792	1
BSSS	ATGCTGTCT	2053	1
LBpB	ATGCTTGTC	4426	1
SSBB	ATGGACACC	2268	1
BLAL	ATGGACCAC	2742	1
LpSA	ATGGACCTA	2424	1
BSBp	ATGGACGGA	3254	1
BBpB	ATGGACGTC	6208	1
ABSp	ATGGACTCA	2405	1
SSSA	ATGGACTTG	8303	1
ppBA	ATGGAGCCT	3825	1
SSBS	ATGGAGGCA	3034	1
ALAL	ATGGAGGTG	1248	1
LSAp	ATGGATCTG	2852	1
SSpp	ATGGATGTT	2578	1
LSpp	ATGGCAATT	3133	1
BAAB	ATGGCAGTC	7853	1
BSSS	ATGGCATTG	1990	1
Lpcx4	ATGGCCAAC	1841	1
LAAA	ATGGCCAGT	3409	1
SppS	ATGGCCATA	3252	1
BSBB	ATGGCGATC	1710	1
FIGNL2	ATGGCGCGC	2161	1
BALS	ATGGCGGTT	4430	1
BpAA	ATGGCGTCG	6639	1
BBLB	ATGGCTCTT	814	1
Dna2	ATGGTAAGA	650	1
ASAA	ATGGTAGCC	1205	1
ABpL	ATGGTATCG	3448	1
pSpA	ATGGTATTA	2158	1
ppAS	ATGGTCAGC	2560	1
BLBL	ATGTAACTA	306	1
pAAA	ATGTACAAC	432	1
ABBA	ATGTACAGT	1436	1
SpAS	ATGTACATA	373	1
BBLS	ATGTACGGC	470	1
SMARCAD1	ATGTAGATC	280	1
BSpp	ATGTAGTAC	297	1
pAAp	ATGTATATG	118	1
LSLB	ATGTCATAA	478	1
Lpcx2	ATGTCCTTA	1074	1
BLSS	ATGTCGAAT	652	1
SLpA	ATGTCTGAG	391	1
ppAL	ATGTGAAGA	289	1
ALAL	ATGTGACCA	706	1
pppL	ATGTGCAAT	408	1
SppA	ATGTGGACC	451	1
pBAL	ATGTGGATT	723	1
LAAL	ATGTGGTGC	749	1
pSSp	ATGTGTATA	509	1
LBSp	ATGTGTCAG	639	1
ppSL	ATGTGTGGC	640	1
ppLA	ATGTTCATT	726	1
pSLS	ATGTTCGGA	953	1
ABAL	ATGTTCGTC	1344	1
BLSA	ATGTTCTAT	488	1
Lpcx4	ATGTTGACG	217	1
SBSA	ATGTTGTGG	614	1
Lpcx1	ATTAACGTA	555	1
LLpL	ATTAACTTC	485	1
ppLL	ATTAAGACC	216	1
ABLp	ATTAAGCTA	255	1
ApBB	ATTAATACG	121	1
BpAA	ATTAATGTG	277	1
LLSA	ATTAATTGG	203	1
ASpA	ATTACACTT	370	1
LBpp	ATTACATTC	365	1
BpSS	ATTACGGAT	317	1
ABpp	ATTACTACT	326	1
BBBp	ATTACTCTG	980	1
pSSp	ATTACTTCG	835	1
BBBA	ATTAGAGGA	553	1
pAAA	ATTAGAGTC	463	1
6merx2	ATTAGCCAG	219	1
BBAL	ATTAGCTCC	469	1
SLSp	ATTAGGATC	164	1
LSLp	ATTAGGCAT	281	1
BLSA	ATTAGTACA	65	1
LAAp	ATTATCATC	202	1
ALSB	ATTATCGAA	163	1
ASAA	ATTATGAGC	56	1
ALLp	ATTATTGTC	244	1
pASA	ATTCAAGCG	1190	1
pABB	ATTCAAGGT	566	1
SSBp	ATTCACGAG	180	1
ppAp	ATTCAGACG	654	1
ALSB	ATTCAGATA	379	1
LApA	ATTCAGGAT	465	1
SpSS	ATTCAGTAA	211	1
LSBB	ATTCATATC	260	1
pAAS	ATTCATGAA	110	1
ABLB	ATTCATTCG	601	1
BppB	ATTCCAAGG	449	1
pLAL	ATTCCACGT	941	1
LppA	ATTCCTATG	377	1
LSBS	ATTCCTCAA	545	1
SLBS	ATTCGACAG	86	1
pBSL	ATTCGCCAT	689	1
LALp	ATTCGCTAC	250	1
LBBA	ATTCGGCGG	614	1
SApA	ATTCGTCAC	682	1
SpLL	ATTCGTTCA	267	1
LSAB	ATTCTAAGA	363	1
BSpB	ATTCTACCA	336	1
ASLp	ATTCTATCG	525	1
LSLS	ATTCTCGTA	588	1
7merm8x1	ATTCTCTAG	290	1
BLLB	ATTCTCTGA	496	1
SLpS	ATTCTGGAG	163	1
BpBB	ATTCTGGTC	560	1
BLpB	ATTGAAGAG	386	1
SBSp	ATTGAATGC	163	1
SpSL	ATTGACAGT	200	1
BppA	ATTGACATA	1396	1
LpSp	ATTGACTAA	417	1
SSAA	ATTGACTCC	2179	1
ASBB	ATTGATACA	91	1
pLpS	ATTGATCTT	401	1
ApBp	ATTGCGTCT	992	1
SSLB	ATTGCTCAC	630	1
BLpS	ATTGCTGGA	101	1
Lpcx4	ATTGCTTCA	1609	1
LABB	ATTGGACAT	525	1
LLSA	ATTGGATGT	252	1
ppSA	ATTGGCCTT	1119	1
BLBA	ATTGGCTCT	1020	1
LppA	ATTGGTCCT	1878	1
ppSL	ATTGGTGAT	868	1
LLLB	ATTGGTGTG	410	1
LBBL	ATTGGTTAA	223	1
SpSS	ATTGTACTT	617	1
BLAp	ATTGTCATT	720	1
SABA	ATTGTCCGT	1056	1
ALSB	ATTGTCCTA	850	1
ASBS	ATTGTCGGA	600	1
pBBp	ATTGTCTGC	1652	1
LpAL	ATTGTGGAT	304	1
HMGA2	ATTGTGGCA	265	1
ApAp	ATTGTGGTG	889	1
pBSA	ATTGTTAAG	1482	1
BBLS	ATTGTTACT	633	1
ALBp	ATTGTTGTT	1754	1
AALp	CAACAACTG	2984	1
LpBS	CAACAAGCC	4292	1
LSBS	CAACAATGT	1775	1
pSSL	CAACACACA	3086	1
BSpA	CAACAGGTC	11452	1
ALpB	CAACAGTCA	4053	1
ABBA	CAACATCAG	2582	1
ASpL	CAACATGGC	2986	1
ppSS	CAACATTAA	3335	1
BLBp	CAACATTGG	1143	1
LLBS	CAACCAGTA	2884	1
ALAp	CAACCGATA	2176	1
ASLS	CAACCTACT	1149	1
LApS	CAACCTGCC	4715	1
SSBA	CAACGATAT	1792	1
SBpp	CAACGCAAC	1606	1
SABL	CAACGCCAG	3273	1
ASBL	CAACGCCGA	2382	1
BALp	CAACGCCTC	3341	1
LpAp	CAACGTAAT	1154	1
pSSS	CAACTAAGT	1560	1
ApLB	CAACTACGA	891	1
BBSS	CAACTATCC	808	1
SpSA	CAACTCGTT	7020	1
SABA	CAACTCTGT	2192	1
pALL	CAACTGACA	2967	1
BSAp	CAACTGCTT	3522	1
BSAS	CAACTTATT	792	1
AAAp	CAACTTGGA	1080	1
SpBA	CAAGAAGCG	4029	1
LLSL	CAAGAAGGT	1190	1
SSLL	CAAGACGGA	1520	1
LBLB	CAAGACGTC	3739	1
BALL	CAAGACTCA	4041	1
SBBS	CAAGAGCAG	1896	1
BSpS	CAAGAGCCT	3321	1
Lpcx4	CAAGAGCGA	1750	1
LSAA	CAAGAGTAA	933	1
LBLp	CAAGATAAG	1444	1
LBAp	CAAGATCGC	2502	1
SSpL	CAAGATTAC	694	1
ASpL	CAAGCAGGA	1781	1
LASL	CAAGCAGTC	2050	1
LSpp	CAAGCATCA	1816	1
BLSp	CAAGCCTCC	1787	1
SALB	CAAGCGAGA	1216	1
Lpcx4	CAAGCGCAT	1390	1
ppBp	CAAGCGCTG	4514	1
SASp	CAAGCGTCG	4522	1
LSBB	CAAGGAACG	2070	1
ppAA	CAAGGACCT	3444	1
SBpA	CAAGGCCAT	6332	1
LASp	CAAGGCCTG	6480	1
ALBB	CAAGGCGCC	4085	1
LBBB	CAAGGCTAC	1860	1
pABL	CAAGGCTCG	7422	1
pLBL	CAAGGTCCG	4245	1
SSAS	CAAGGTTCA	2085	1
BBSB	CAAGGTTGC	1233	1
BLLB	CAAGTAACT	858	1
ApLL	CAAGTACGC	592	1
LSSp	CAAGTCAAT	2875	1
7mera1x4	CAAGTCCGG	2341	1
LAAS	CAAGTCGCG	3504	1
BpLL	CAAGTGACC	976	1
LASB	CAAGTGCTA	2438	1
LALL	CAAGTTACG	865	1
ASpB	CAAGTTGAT	454	1
ALSL	CAATAACAC	1023	1
pASS	CAATAAGGA	1497	1
pSAB	CAATACGGC	6031	1
SSLL	CAATACTAA	979	1
SBBA	CAATAGAAG	1824	1
ALLB	CAATAGCTG	1882	1
BpAS	CAATAGTGT	737	1
LSAB	CAATATCTT	2082	1
AALS	CAATATGAC	578	1
pALL	CAATCAGCA	2445	1
BLAp	CAATCAGGC	4028	1
pSSS	CAATCATGG	913	1
pApA	CAATCCATC	1615	1
pSLA	CAATCGACA	3751	1
LLLB	CAATCGGCG	5544	1
pLBp	CAATCGGTA	5521	1
pBAB	CAATCGTGA	6432	1
LBBL	CAATCTGAG	1100	1
Lpcx1	CAATCTGGA	1181	1
pASL	CAATCTTGC	1585	1
pSLL	CAATGACGC	2525	1
SBBS	CAATGATAC	1761	1
SpLA	CAATGGAGG	1627	1
ppBA	CAATGGCCG	3820	1
ABAA	CAATGTAGT	559	1
ALLp	CAATGTCTC	3941	1
SLLB	CAATGTGAT	1279	1
SLLL	CAATGTGTG	1763	1
LLSS	CAATGTTAA	864	1
SLpp	CAATTACGG	686	1
SLBA	CAATTATGA	163	1
LLBB	CAATTCTGC	601	1
ASSp	CAATTGAGT	1018	1
pLpS	CAATTGGTG	3070	1
pASp	CACAACAAT	1807	1
SBSB	CACAACATG	3153	1
LLAB	CACAACGAC	3557	1
ApSS	CACAAGACC	3112	1
pASS	CACAAGAGG	3567	1
pSLB	CACAAGCGT	4398	1
SLSB	CACAAGTCA	1091	1
FIGNL2	CACAATCAG	877	1
SBBL	CACAATTGG	918	1
AppB	CACACAGGT	2116	1
LApp	CACACAGTA	4293	1
Lpcx4	CACACATCT	2493	1
BLSL	CACACCACC	2616	1
ApAS	CACACCATT	2540	1
ABpS	CACACCGCT	4372	1
LASS	CACACCGTC	6957	1
LSLB	CACACCTTG	1759	1
BpLS	CACACGCGA	895	1
AALp	CACACTAAG	1305	1
BpSL	CACACTACT	1263	1
LLBA	CACACTCTG	4207	1
pLLL	CACAGAATT	886	1
BppL	CACAGACCG	3084	1
LBSA	CACAGACTA	3645	1
BLpS	CACAGATGC	1012	1
SMARCAD1	CACAGCAGT	1339	1
SSAL	CACAGCCGA	1658	1
pBBS	CACAGCGAT	4011	1
ALLA	CACAGCGGC	4036	1
Appp	CACAGGTCG	4840	1
SpBL	CACAGTACA	1575	1
SLLL	CACAGTAGC	705	1
SLAA	CACAGTGAC	4687	1
LBBL	CACAGTTCT	999	1
BSBL	CACATACCT	1789	1
ppSL	CACATAGGC	4528	1
pBLL	CACATCCAT	3556	1
BSAL	CACATGAAT	2963	1
SpSB	CACATGCTT	2420	1
ppBA	CACATGGAC	8911	1
ApSB	CACATGGCG	4659	1
BpSS	CACCAAGAC	1927	1
LLpB	CACCAAGGT	2327	1
SLpB	CACCACACC	1684	1
pAAA	CACCACATT	1034	1
LBLB	CACCACGCT	2746	1
LLpp	CACCACTGC	3467	1
SLBB	CACCAGACG	2728	1
BLSA	CACCAGCGA	3340	1
LBpB	CACCAGCTC	1763	1
ppAS	CACCAGGAT	2399	1
ASAS	CACCATAAG	633	1
ALBL	CACCATACT	861	1
LLLA	CACCATATC	1574	1
ASBB	CACCATCAT	3006	1
LBAA	CACCATCGC	5900	1
BLAL	CACCATTGT	2739	1
pBBS	CACCGAATA	1911	1
BBLS	CACCGACAG	1871	1
ApAA	CACCGCATC	1283	1
SppA	CACCGCTAC	3449	1
SLAL	CACCGCTTA	2098	1
SSpp	CACCGGAAT	1387	1
LLBL	CACCGGTCT	609	1
pSSB	CACCGGTGA	615	1
SLAp	CACCGTCAC	2523	1
SBLL	CACCGTGAG	1472	1
SLLS	CACCGTGCT	1823	1
LpBA	CACCGTTAT	1311	1
AApS	CACCTATCG	4514	1
SLAA	CACCTATGT	1654	1
SSAS	CACCTATTA	4254	1
SApS	CACCTCCTT	7470	1
ABLL	CACCTGACC	1299	1
pLAB	CACCTGGTC	7494	1
pLpp	CACCTTAAC	2592	1
ppLS	CACCTTCAG	2787	1
BLpS	CACCTTGAT	2184	1
pApB	CACGAAGAG	4161	1
pLAL	CACGAAGGA	1075	1
ppBp	CACGACACG	6491	1
LLSB	CACGAGATC	1885	1
ABSA	CACGAGGCC	4286	1
pLAL	CACGAGGTT	3942	1
SppB	CACGATAGC	2579	1
pLLL	CACGATGAC	1748	1
ALLA	CACGATGCG	1791	1
SBBA	CACGATTCT	2026	1
BSSL	CACGCACGA	695	1
LALS	CACGCTATT	1657	1
pBpL	CACGCTCCG	5903	1
pAAp	CACGCTGTC	3793	1
BpLA	CACGCTTCA	8628	1
LBLL	CACGCTTGC	2246	1
pBLp	CACGGAAGA	1849	1
AApB	CACGGATTA	1603	1
pApL	CACGGCGAC	1733	1
ppSL	CACGGTAAC	874	1
ABLL	CACGGTACG	1225	1
LpSS	CACGTAAGC	1087	1
ABBS	CACGTAATG	1606	1
pBAA	CACGTAGAC	3000	1
BLLL	CACGTAGTA	1645	1
BASA	CACGTCGCT	7086	1
ApLA	CACGTCGGA	4245	1
pBLp	CACGTCTAT	3278	1
BSAA	CACGTGAGT	2237	1
SLSL	CACGTGCTC	1132	1
ALLp	CACGTGTAA	1935	1
pLLB	CACGTTATC	2651	1
BBpp	CACGTTCCA	4440	1
BBBS	CACGTTCGC	2841	1
SpLA	CACGTTCTG	10382	1
LLAp	CACGTTGCC	3459	1
BpSA	CACTACTTA	1909	1
LSAS	CACTAGAAT	1147	1
SSBB	CACTATGGA	337	1
SSpS	CACTCAGAA	707	1
ABBp	CACTCCGTA	3676	1
pLpS	CACTCCTCT	4823	1
BLLS	CACTCTGGC	1834	1
pAAB	CACTCTTCC	8560	1
SBAB	CACTGAGCG	3199	1
SSSL	CACTGAGTA	1159	1
BpSL	CACTGCGAG	1862	1
ApLA	CACTGTTGT	1318	1
LASB	CACTTACCG	1425	1
pLpA	CACTTCACG	3253	1
BSpB	CACTTCGAT	3184	1
SpLS	CACTTCTAA	539	1
LLSp	CACTTGATC	1283	1
ALSS	CACTTGGCC	799	1
pBBS	CACTTGTCG	2358	1
SBpA	CAGAACATT	4872	1
SSpS	CAGAAGCAG	3359	1
pBBA	CAGAAGTGG	2471	1
SBLS	CAGAATCCA	1034	1
ABpp	CAGAATGTT	984	1
ALLB	CAGACAATT	946	1
Lpcx4	CAGACCGTG	4457	1
SLBL	CAGACGAAG	1957	1
BABL	CAGACGGTT	3145	1
BSSA	CAGACTGAC	3744	1
AASL	CAGACTGTA	2512	1
SBSA	CAGACTTAG	2763	1
pSLA	CAGAGAACG	4969	1
BABp	CAGAGACAG	2713	1
pBpS	CAGAGACTC	2456	1
pLSS	CAGAGCAAG	2969	1
pBAp	CAGAGCGAA	4362	1
SBAA	CAGAGCTAC	1458	1
LpAA	CAGAGGAAT	1263	1
pLpL	CAGAGTAGG	298	1
BLBL	CAGAGTCAC	2542	1
ABpA	CAGAGTCTA	3987	1
LALA	CAGATAGAA	1943	1
SABL	CAGATGATT	6756	1
BBBL	CAGATTCGA	730	1
BpLS	CAGATTCTC	1851	1
SSAL	CAGCAACCG	1477	1
pASA	CAGCAATGC	1145	1
7merm8x1	CAGCACATA	1194	1
SBAB	CAGCACTAA	1579	1
LALS	CAGCAGGAA	1541	1
SppL	CAGCCAAGT	897	1
pBSp	CAGCCAGGC	2759	1
BpSA	CAGCCAGTG	3430	1
BApL	CAGCCATCC	2613	1
ApBA	CAGCCGCAA	2084	1
LApA	CAGCCGTGA	1622	1
LSAB	CAGCCTGAG	2463	1
BSpL	CAGCCTGCT	2175	1
SAAL	CAGCCTGTC	2903	1
BApp	CAGCCTTAT	1867	1
SAAp	CAGCGAAGA	574	1
BSBA	CAGCGATGT	665	1
SpBp	CAGCGCCTT	1996	1
LALS	CAGCGCTTC	934	1
BBBB	CAGCGGCGT	607	1
LApp	CAGCGTAGT	722	1
BSAA	CAGCGTCCT	2372	1
pSSB	CAGCGTGTG	1235	1
BpAB	CAGCGTTGG	1538	1
ASLp	CAGCTAACA	978	1
ABLA	CAGCTAATG	1568	1
SpAp	CAGCTATAG	1189	1
LSLL	CAGCTATTC	1119	1
SBBB	CAGCTGCAG	1789	1
BABB	CAGCTGCGA	1099	1
ABBL	CAGCTGCTC	3121	1
BpLB	CAGCTGTCC	1925	1
SBLB	CAGCTTACT	2096	1
BpBS	CAGCTTAGA	1906	1
LLBS	CAGGAAGCA	3695	1
AALB	CAGGAAGTG	1886	1
SBLp	CAGGACAGA	3461	1
ALSA	CAGGACGAA	9708	1
SBAA	CAGGAGGAC	2258	1
pLLS	CAGGAGTCT	3214	1
ALAp	CAGGATATT	1616	1
pAAS	CAGGATGAG	1464	1
SSSp	CAGGATGCT	3817	1
LBBL	CAGGATGGA	1454	1
SAAS	CAGGCAACT	1716	1
pSpS	CAGGCACAT	3347	1
pABA	CAGGCACCA	9351	1
pApS	CAGGCAGAA	4046	1
AApB	CAGGCCAGC	5743	1
BASS	CAGGCCATG	2390	1
BLSS	CAGGCCTAG	2117	1
pSBA	CAGGCGGCT	4449	1
AApp	CAGGCGGTC	4709	1
pBLS	CAGGCGTAT	1980	1
LLpB	CAGGTAAGG	748	1
SSpB	CAGGTACTA	2049	1
pALB	CAGGTCGAT	7136	1
LApL	CAGGTGATC	2101	1
SLpA	CAGGTGGAA	1923	1
LLpA	CAGGTGGTT	6552	1
ASLA	CAGTAAGAA	602	1
ppSL	CAGTAAGCC	386	1
ABpS	CAGTAAGTT	1043	1
LBLp	CAGTACAAT	154	1
7mera1x2	CAGTACTGA	367	1
ALBS	CAGTAGACC	299	1
LLLA	CAGTAGCAC	449	1
ALLA	CAGTAGGTC	1172	1
SBBA	CAGTATCAG	390	1
LBLL	CAGTATTGG	10	1
ppAB	CAGTCACTT	2110	1
SpSS	CAGTCCGAG	1144	1
pppp	CAGTCCTTG	2164	1
SBSA	CAGTCGCGA	444	1
LpLA	CAGTCGGCA	1201	1
LALp	CAGTCGGTG	873	1
LSLA	CAGTCGTCC	828	1
ALLS	CAGTCTAAG	283	1
Bppp	CAGTCTCAT	1568	1
ApBB	CAGTCTCGC	1156	1
SpLA	CAGTGAACC	578	1
SAAB	CAGTGACCG	1870	1
pSSL	CAGTGACGT	394	1
LBBS	CAGTGATAT	208	1
pABp	CAGTGCTCC	1279	1
LLBA	CAGTGGCGC	418	1
ppLB	CAGTGGTCG	1028	1
BSpL	CAGTGTAGC	422	1
AASS	CAGTGTATG	350	1
ApLL	CAGTGTCGG	306	1
BpSL	CAGTTAAGT	209	1
LALA	CAGTTCAAG	703	1
ABBL	CAGTTCGTT	1756	1
pppS	CAGTTCTTA	737	1
BSSL	CAGTTGGAC	172	1
LBAA	CAGTTGTAG	500	1
SSpB	CATAACCAG	1354	1
SALp	CATAACCGA	1627	1
SLSB	CATAACGTG	3319	1
[truncated: 11,001 more rows]
