# Supplementary material for: PTRE-seq reveals mechanism and interactions of RNA binding proteins and miRNAs
Source: Nat Commun. 2018 Jan 19;9:301. doi: 10.1038/s41467-017-02745-0 (PMC5775260; doi:10.1038/s41467-017-02745-0)
Supplement: Supplementary file 5 — Supplementary Data 3 [file 41467_2017_2745_MOESM5_ESM.xlsx]

## Sheet: RNA_reads
RE_Identity	Barcode	counts_RNA	Replicate
LSpS	AACAACTTA	110	1
LABA	AACAAGATG	240	1
pBBp	AACAATCGT	682	1
LLSB	AACAATGCT	1257	1
BBSA	AACAATGGA	805	1
SBLS	AACACACCA	788	1
SBpL	AACACCTCT	668	1
BpSS	AACACCTTC	1818	1
pSLL	AACACGACC	456	1
SSLp	AACACGAGG	602	1
BALB	AACACGCGT	469	1
AApS	AACACGTTG	4368	1
BSSp	AACACTATA	1090	1
AApL	AACACTTGG	863	1
SLBB	AACAGACGG	602	1
ALSB	AACAGCGCT	641	1
SLpL	AACAGCGGA	390	1
SBBA	AACAGCTCA	1028	1
LALL	AACAGGAGT	317	1
BpAL	AACAGTCCA	655	1
LLSS	AACAGTTCG	450	1
BApL	AACATAACC	316	1
ABAA	AACATACTA	854	1
LpAA	AACATCACG	1407	1
pppp	AACATCCAG	209	1
SALB	AACATCGGC	1443	1
LSBL	AACATGCTG	241	1
BSpL	AACATGTGT	40	1
BBBB	AACATTGCG	3214	1
LALS	AACATTGGT	243	1
LBBA	AACCACAAT	728	1
pLSp	AACCACAGC	899	1
ApSB	AACCACTCT	497	1
LpSL	AACCACTGA	311	1
LSSL	AACCAGTAT	263	1
BSBp	AACCAGTCA	579	1
ppSB	AACCAGTTG	428	1
LpSL	AACCATACG	336	1
pASL	AACCATATA	79	1
HMGA2	AACCATCAG	383	1
pLAA	AACCGAATT	276	1
LBSS	AACCGATAT	69	1
BALS	AACCGATCA	704	1
ApSS	AACCGATGC	256	1
BBLA	AACCGATTG	585	1
ALAS	AACCGCCGA	667	1
ppLp	AACCGCTAA	13	1
LABA	AACCGGAAG	166	1
ABpL	AACCGGATC	216	1
AABp	AACCGGCAT	1969	1
ASpp	AACCGGTCG	386	1
LBBL	AACCGTTAG	12	1
ASpB	AACCGTTGA	476	1
ALAS	AACCTAATA	833	1
SLpp	AACCTACAG	392	1
SpBA	AACCTAGCA	941	1
BBBB	AACCTCCGC	2622	1
SApp	AACCTCGCC	1244	1
SBpA	AACCTGGAC	1069	1
LLBp	AACCTGGTA	388	1
pBBp	AACCTGTAG	356	1
LBLA	AACCTGTCT	646	1
LABp	AACCTTGCT	2370	1
AABB	AACGAATCT	2280	1
BBpp	AACGAATGA	304	1
ApAA	AACGACACC	771	1
C14orf28	AACGACAGG	119	1
LSBA	AACGACCAC	1249	1
SLAL	AACGACTAT	145	1
ABSL	AACGACTGC	1450	1
BBpp	AACGATAAG	480	1
LASA	AACGATCTG	862	1
pSpp	AACGATTCG	35	1
pSSA	AACGCAACC	1172	1
SSBA	AACGCAAGG	675	1
SSAL	AACGCACGT	428	1
Lpcx1	AACGCCAAC	319	1
SALL	AACGCCAGT	182	1
pLAB	AACGCCATA	2995	1
7mera1x1	AACGCGAGA	328	1
pLLB	AACGCGGCC	188	1
ApSL	AACGCGTAC	380	1
ASSL	AACGCGTTA	584	1
SABS	AACGCTCTT	2587	1
pABA	AACGCTTAG	1133	1
BpAL	AACGGACCT	258	1
ppBL	AACGGCCGC	151	1
BSpp	AACGGCGCC	632	1
ppBB	AACGGCTGT	486	1
pSAL	AACGGTCGT	117	1
ApSL	AACGGTTCA	341	1
BSAB	AACGTAATC	4545	1
ALpS	AACGTAGAA	351	1
pBAS	AACGTCAGC	1336	1
SAAp	AACGTCCAA	7213	1
BBSL	AACGTGCAC	191	1
BpLB	AACGTGCGT	661	1
SBAS	AACGTGGCT	388	1
LpBB	AACGTGTTG	524	1
AABp	AACGTTACG	4706	1
Lpcx4	AACGTTGAT	303	1
ASAA	AACTAACAC	60	1
BBBB	AACTAAGGA	108	1
pBBp	AACTACAAC	364	1
ApSL	AACTACACG	64	1
BASL	AACTACCGA	449	1
BSSp	AACTATCAA	408	1
SMARCAD1	AACTATTAG	7	1
ABAp	AACTCACTC	5288	1
BApA	AACTCATAA	24	1
SBBS	AACTCATGG	435	1
BpLp	AACTCCACT	288	1
SLAp	AACTCCATC	867	1
SAAB	AACTCCTAC	8260	1
BLpL	AACTCGCAA	60	1
BLBA	AACTCGTAG	198	1
ABAS	AACTCTGAG	700	1
ALpL	AACTCTGCT	273	1
ApLB	AACTCTGTC	322	1
SpAS	AACTGATGT	65	1
pSBB	AACTGCAAT	91	1
SBBL	AACTGCCTT	287	1
BSBL	AACTGCGAC	363	1
SLBA	AACTGCGCG	642	1
LBBp	AACTGCTCT	125	1
ABBp	AACTGTACG	162	1
BLpA	AACTGTCCT	414	1
LLSp	AACTGTTGG	19	1
LBAL	AACTTAACA	58	1
LLAL	AACTTAGAC	13	1
BSBL	AACTTATCT	86	1
SABp	AACTTCGGA	1900	1
LSpS	AACTTGAAC	339	1
SpLS	AACTTGATA	49	1
pppL	AACTTGCGA	222	1
ApAL	AACTTGGTG	248	1
ApAB	AAGAACAAT	9510	1
BALL	AAGAACATG	103	1
LApS	AAGAAGATT	497	1
pApL	AAGAAGCTA	567	1
LpSp	AAGAAGTAT	180	1
LLAB	AAGAATAGT	166	1
AALp	AAGAATGAT	1300	1
ALpS	AAGAATTCC	86	1
ppSB	AAGACAATG	1005	1
BSBS	AAGACAGCG	4268	1
BBAA	AAGACATCT	503	1
pppp	AAGACGAAC	940	1
BAAL	AAGACGCAG	415	1
BBBp	AAGACGCCT	689	1
SpBB	AAGACGCGA	2505	1
ppAS	AAGACGTGG	92	1
ASBB	AAGACTCAT	1173	1
BSAA	AAGACTCGC	1433	1
BLSp	AAGACTGTT	769	1
SAAA	AAGACTTGT	216	1
BpSA	AAGAGCACG	1682	1
BpBA	AAGAGGTGT	624	1
SLSA	AAGAGTCAA	554	1
BLLS	AAGAGTCGG	133	1
AASS	AAGAGTTAG	618	1
pSLp	AAGATAGTG	385	1
SApL	AAGATCGTT	537	1
LSpB	AAGATGGTA	1017	1
LSpL	AAGATTACC	267	1
AALS	AAGCAACGG	349	1
Lppp	AAGCAGACG	103	1
SppB	AAGCAGCCT	800	1
LASp	AAGCATACT	348	1
pLLp	AAGCATGAA	224	1
BLSA	AAGCATTCG	1084	1
ALSp	AAGCCGAAG	162	1
LLBB	AAGCCGACT	75	1
ppSS	AAGCCGCCA	671	1
BALS	AAGCCTATG	360	1
pBSS	AAGCGAATA	219	1
pSSA	AAGCGACGA	129	1
pApS	AAGCGAGAT	374	1
ALSp	AAGCGAGGC	126	1
ASAA	AAGCGGTAG	52	1
pSLA	AAGCGTCGT	459	1
Lpcx4	AAGCGTGCT	126	1
SpBB	AAGCGTGGA	431	1
BAAL	AAGCGTTCA	1001	1
ABBS	AAGCGTTGC	369	1
pSLL	AAGCTAACT	169	1
LBAS	AAGCTCAGC	409	1
BApS	AAGCTGAGG	128	1
BSLp	AAGCTGATT	199	1
SBpp	AAGCTGCCG	893	1
LppB	AAGCTGGAG	1282	1
SSBL	AAGGACTCC	2421	1
ppSp	AAGGAGTAC	759	1
ALpp	AAGGATCGG	813	1
SpBL	AAGGCAGTG	1128	1
SSLL	AAGGCCAAG	991	1
SLLS	AAGGCCGCC	1017	1
LSAp	AAGGCGACA	1506	1
BpBA	AAGGCGTCT	2083	1
LALL	AAGGCTCCG	788	1
ABSA	AAGGCTCTA	4432	1
AABL	AAGGCTTGC	9179	1
pASL	AAGGTACGG	416	1
ALpL	AAGGTAGAC	1448	1
ASLL	AAGGTAGCG	343	1
SpBL	AAGGTCACC	595	1
SBBp	AAGGTGCCT	3687	1
ABBp	AAGGTGGCA	1664	1
BSLA	AAGGTGTGG	510	1
SBpA	AAGGTTCGC	2055	1
pLLA	AAGTAAGTG	154	1
BBBp	AAGTACCTG	588	1
LpBS	AAGTACTAC	327	1
SSSL	AAGTAGAAT	97	1
SSSA	AAGTAGTGA	89	1
pBSL	AAGTATCAC	137	1
pLSA	AAGTATCCG	93	1
SLBA	AAGTATGGA	277	1
SBpp	AAGTCATCG	485	1
LSpS	AAGTCCAAT	188	1
BSSB	AAGTCCTCT	372	1
ALLB	AAGTCGACC	133	1
SBLp	AAGTCGCCG	412	1
LSpS	AAGTCTACG	53	1
SASA	AAGTCTATA	268	1
SLLp	AAGTCTGGC	65	1
pALB	AAGTGAGCG	149	1
LLBA	AAGTGCCGT	66	1
LSSp	AAGTGCGCT	217	1
BASB	AAGTGCTTG	246	1
ppAB	AAGTGGCGA	247	1
pBBA	AAGTGGTAA	140	1
BpBA	AAGTGGTCC	223	1
SLBS	AAGTGTCGC	130	1
AppS	AAGTTACCG	61	1
pSSB	AAGTTCAGT	57	1
BALB	AAGTTCCAG	51	1
pBLS	AAGTTCCTC	68	1
ppAp	AAGTTCTCC	288	1
LSBB	AAGTTGCGC	28	1
ABAA	AATAACGAG	659	1
BApL	AATAACGCT	229	1
BLAp	AATAAGCGA	37	1
pBAB	AATAATCCA	2209	1
ALAL	AATACAACC	1419	1
pLSA	AATACACGT	474	1
SLSS	AATACATCA	224	1
SBBB	AATACATGC	847	1
BLpA	AATACGAAG	271	1
LpSB	AATACGTCG	592	1
pABS	AATACGTTA	673	1
Lpcx4	AATACTGCG	88	1
AABL	AATACTGGT	605	1
pSAp	AATACTTAG	382	1
C14orf28	AATAGACTC	62	1
AASp	AATAGAGGC	207	1
BLLB	AATAGCAGA	161	1
ABpA	AATAGCCAT	182	1
AAAB	AATAGCGTT	9940	1
BSAB	AATAGTTCA	750	1
LBSp	AATAGTTGC	75	1
LASL	AATATATCG	78	1
ABBL	AATATCGCG	269	1
pBLA	AATATCTGA	131	1
BBBB	AATATGAGG	185	1
SBAB	AATATGCCG	425	1
LBBA	AATATGTCA	451	1
SALp	AATATTCTC	47	1
BBpL	AATCAACTA	562	1
ppBS	AATCAAGGA	908	1
BSAS	AATCACCGA	686	1
BSBS	AATCACGGC	1035	1
ApBS	AATCAGATC	310	1
pSLL	AATCATCTT	441	1
BLLS	AATCATTAG	32	1
ABpA	AATCCAGCA	895	1
BLBB	AATCCATGG	159	1
Lpcx4	AATCCGCTT	225	1
pBSA	AATCCGGTA	899	1
LLAA	AATCCGTCT	1310	1
SALL	AATCCTCCG	1138	1
pppA	AATCCTGTC	1043	1
LSLA	AATCCTTGC	788	1
BBpp	AATCGACGC	172	1
Lpcx4	AATCGATCG	78	1
pLAA	AATCGCAGC	77	1
LAAL	AATCGCCAA	440	1
SMARCAD1	AATCGCTCT	194	1
LALB	AATCGTATA	88	1
BpBS	AATCTCCAC	2561	1
BLLB	AATCTCTAT	235	1
LSAS	AATCTGATA	208	1
LALA	AATCTTGCC	152	1
SSpL	AATGAACTC	1128	1
pLpL	AATGAATCC	524	1
ASSA	AATGAATGG	273	1
BApB	AATGACAAG	854	1
SBLB	AATGACAGA	816	1
AppL	AATGACGAA	1016	1
LLAS	AATGAGATG	123	1
SSAB	AATGAGCTT	2682	1
ABSS	AATGAGGTA	789	1
LSpp	AATGATGAG	222	1
LLSL	AATGCAAGA	298	1
LBSA	AATGCAGCC	664	1
LBLA	AATGCCGCG	1768	1
AAAL	AATGCCGTA	5476	1
ALpS	AATGCGGCT	238	1
SLpB	AATGCGTTG	409	1
ASLS	AATGCTACG	271	1
LLSp	AATGCTCAG	207	1
BLSL	AATGCTGAT	386	1
LBAB	AATGCTGTG	1315	1
LSBB	AATGCTTGG	937	1
BABS	AATGGAACA	2584	1
BSBp	AATGGCACC	579	1
pSAp	AATGGCGCT	2662	1
pBAB	AATGGCTAT	3094	1
BBBB	AATGGTAAG	817	1
LSLA	AATGGTGAA	393	1
BBBL	AATGTACAC	151	1
pSpL	AATGTAGAG	285	1
LABL	AATGTAGCT	824	1
LpLS	AATGTATCA	204	1
pLLS	AATGTCCAG	356	1
ABAL	AATGTGAGA	580	1
SSBL	AATGTGTGT	228	1
pSLB	AATGTTGTA	297	1
BBBB	AATTAAGCC	423	1
ALLS	AATTACCGG	222	1
LLBA	AATTAGGCT	158	1
LBAp	AATTCAAGC	272	1
BAAB	AATTCATGA	2288	1
BASS	AATTCGATA	376	1
BppB	AATTCGCTC	595	1
ALLB	AATTCGGAT	21	1
LBpA	AATTCGGTG	1003	1
SpAL	AATTCGTGG	142	1
pBpS	AATTCTCCA	594	1
SLpS	AATTCTGTT	516	1
BABS	AATTGACCG	331	1
BBLp	AATTGCAAC	66	1
LASL	AATTGCTCC	421	1
LSSL	AATTGTACA	10	1
ASSS	ACAACACAT	531	1
pBBS	ACAACACGC	889	1
BASB	ACAACAGAA	978	1
BLBp	ACAACCATG	818	1
ALAp	ACAACCGAC	10082	1
LBpA	ACAACCTAG	1096	1
BBBA	ACAACCTTC	2610	1
pBAS	ACAACGAGG	699	1
SLLB	ACAACGCCG	644	1
BLAA	ACAACGTAT	276	1
LASB	ACAACTGCA	308	1
BpBS	ACAAGAATG	560	1
LpLS	ACAAGATCT	389	1
SpSp	ACAAGCCAC	1427	1
AALS	ACAAGCTAT	718	1
ApSS	ACAAGGAAC	471	1
LBLp	ACAAGGTCC	981	1
pSSp	ACAAGTCCA	1617	1
ABLA	ACAAGTGAA	470	1
ppAA	ACAAGTTCG	641	1
pApL	ACAATCATA	618	1
ABBL	ACACAACGC	1814	1
LASB	ACACACCGG	976	1
BLLB	ACACAGTGC	462	1
BLBB	ACACAGTTG	1917	1
pBpL	ACACATCAG	1111	1
Lppp	ACACATCCT	6192	1
LLpA	ACACATGTG	763	1
ppSA	ACACATTAA	1207	1
SSAA	ACACATTGG	1640	1
LSpA	ACACCAAGC	2954	1
BLSp	ACACCATAG	1068	1
BLAp	ACACCGACG	2084	1
BAAA	ACACCGAGT	528	1
AAAB	ACACGCATA	18698	1
SLAB	ACACGCCAG	1200	1
LSLL	ACACGCTGG	362	1
ASLB	ACACGGAGA	739	1
LpBL	ACACGGCCA	1002	1
BSSL	ACACGGTTA	534	1
SLLS	ACACGTCTT	734	1
BASL	ACACGTGCG	824	1
SpSB	ACACGTTCT	2306	1
SSAA	ACACTCGTT	1333	1
6merx2	ACACTGACA	3292	1
pSLp	ACACTGGAC	1099	1
ApAB	ACACTGGCG	22728	1
ALLp	ACACTTAGG	207	1
SBAp	ACACTTATT	749	1
SLBp	ACACTTGGA	1177	1
ApLS	ACAGAACAA	284	1
ApAp	ACAGACCGT	17513	1
pApL	ACAGACCTA	1099	1
pApB	ACAGAGAAC	2161	1
pLAp	ACAGAGACG	2057	1
ASAB	ACAGAGTGG	5263	1
ASLA	ACAGATACT	603	1
BLBS	ACAGATCAT	352	1
BLLL	ACAGATTAC	38	1
LpLp	ACAGCAGTC	887	1
SLpB	ACAGCATAT	309	1
SASB	ACAGCCAGT	593	1
ALpS	ACAGCGAGA	477	1
LLSL	ACAGCGCAT	389	1
SLAA	ACAGCGCTG	585	1
LBSB	ACAGCGGCC	1160	1
BBLS	ACAGCGTCG	1304	1
LLpS	ACAGCGTTA	173	1
BBBp	ACAGCTAAT	1276	1
pSBB	ACAGCTATG	1169	1
AASA	ACAGCTCGG	1601	1
BBSL	ACAGCTGCG	435	1
BSAB	ACAGCTGGT	2830	1
SALp	ACAGCTTGA	635	1
BBpS	ACAGGAACG	797	1
SSLS	ACAGGAGCA	550	1
BBpS	ACAGGATAA	901	1
LSpB	ACAGGCAAG	379	1
pBpL	ACAGGCCAT	692	1
SpLL	ACAGGCCGC	344	1
pSBB	ACAGGCCTG	967	1
pSAB	ACAGGCGAA	4963	1
LBpL	ACAGGTCCG	1433	1
LBSB	ACAGGTGGA	1723	1
Lpcx4	ACAGGTTAT	84	1
pSAp	ACAGTAGCC	1077	1
ASAL	ACAGTCGGT	1889	1
ALBS	ACAGTCTAG	218	1
pSAL	ACAGTGCCG	503	1
SBLp	ACAGTTATA	818	1
pppS	ACAGTTCCT	596	1
SBpS	ACAGTTCGA	1498	1
BBBB	ACATAACCG	2256	1
pLSB	ACATAATTG	298	1
BLBL	ACATACAGT	662	1
pSBS	ACATACATA	804	1
ABSL	ACATAGCAT	548	1
BApp	ACATAGCCA	1895	1
LLBS	ACATAGTAC	719	1
BpBp	ACATATACA	492	1
SLLB	ACATATCTT	1014	1
SALA	ACATATGCG	521	1
BASS	ACATCACCT	1087	1
ASBp	ACATCACGA	552	1
AAAL	ACATCCTCG	2724	1
SBAL	ACATCGACA	1289	1
LSBL	ACATCGGTA	1389	1
ASAB	ACATCTGAG	9665	1
SpLp	ACATCTTAT	425	1
LSBp	ACATGAGCC	2101	1
BSpp	ACATGATAC	872	1
SApS	ACATGCGAC	1208	1
pBSL	ACATGCGCG	1288	1
ABLp	ACATGGCAC	875	1
SpSS	ACATGGTAT	1174	1
FIGNL2	ACATGGTTG	175	1
Sppp	ACATGTCTC	1403	1
6merx4	ACATTAACA	353	1
LApp	ACATTAGAC	508	1
ppSS	ACATTATCT	212	1
BLLS	ACATTCTGC	26	1
LBpp	ACATTGAGT	374	1
LSSB	ACATTGTAA	282	1
ASpS	ACCAACAAT	630	1
Lpcx4	ACCAACAGC	146	1
LALB	ACCAACCAA	651	1
ppSS	ACCAAGCCG	2874	1
ppAA	ACCAAGCTA	694	1
pSBp	ACCACCAGG	1620	1
ALBS	ACCACCGAG	344	1
SApB	ACCACCGGA	3978	1
ABSS	ACCACGGAT	798	1
pSLL	ACCACTAAG	507	1
AASS	ACCAGAATT	2900	1
Lppp	ACCAGAGCT	1330	1
ApLS	ACCAGAGGA	246	1
SBBp	ACCAGCACG	3641	1
BBBB	ACCAGCATA	1408	1
pSAB	ACCAGCGAT	4941	1
BSLL	ACCAGGTGT	105	1
ASLB	ACCAGTATG	262	1
pSpp	ACCAGTCGG	1432	1
BAAB	ACCAGTGAC	10607	1
BLLS	ACCATAAGT	671	1
LApS	ACCATATGG	139	1
ALSS	ACCATCGTT	1272	1
SBpL	ACCATGTCT	464	1
BppS	ACCATGTTC	685	1
SLLA	ACCATTACC	340	1
ASBL	ACCGAACTA	531	1
LSAp	ACCGAAGAG	1008	1
SBAS	ACCGAATCA	668	1
ApAL	ACCGACACG	639	1
pSpL	ACCGAGCCA	295	1
SSAp	ACCGATATG	294	1
SALS	ACCGATGTA	497	1
pSAB	ACCGCCGTT	8510	1
BLpp	ACCGCGATG	241	1
pAAB	ACCGCGTCT	11980	1
SpSp	ACCGCTACC	1230	1
ppLA	ACCGCTCCG	1322	1
BBAp	ACCGGAAGA	1477	1
pASB	ACCGGACTG	401	1
LppB	ACCGGAGAA	577	1
ppAA	ACCGGTCTC	496	1
pppp	ACCGTAATG	709	1
BBBB	ACCGTACGG	906	1
ppAB	ACCGTATAG	1430	1
LALS	ACCGTCCAC	426	1
SpLp	ACCGTGACG	189	1
BpBp	ACCGTGCTC	1129	1
BppA	ACCGTGGCA	656	1
ApLS	ACCGTGGTG	208	1
BApB	ACCTAAGAT	1283	1
ASAA	ACCTACCGC	190	1
ALAA	ACCTACTAC	16	1
ppSp	ACCTAGCGG	173	1
LpAL	ACCTAGGTA	91	1
AABL	ACCTATACC	255	1
pSSp	ACCTATGCT	464	1
LppL	ACCTATTCA	442	1
BLAS	ACCTCAGAA	278	1
SLAS	ACCTCCTAG	249	1
pSBB	ACCTCCTCT	2372	1
pSAS	ACCTCGACC	712	1
ABBp	ACCTCGCGT	963	1
LSAA	ACCTCGGAG	511	1
ALpL	ACCTCGTCA	249	1
LSBp	ACCTCGTGC	447	1
LppS	ACCTCTTCC	270	1
SpSA	ACCTGACGG	334	1
ABBB	ACCTGATAG	395	1
AALB	ACCTGCATT	1661	1
pBBA	ACCTGCCTA	353	1
LpAB	ACCTGCTGC	575	1
pSSA	ACCTGTATC	286	1
pBSp	ACCTGTCGC	643	1
LBpL	ACCTGTGCC	87	1
BpLp	ACCTTAGAG	260	1
SAAA	ACCTTAGTC	865	1
SBSL	ACCTTCCTC	730	1
BpAL	ACCTTCGAT	983	1
LLAp	ACCTTCTGG	317	1
SALA	ACGAACTTG	232	1
AALL	ACGAATAAG	241	1
BAAL	ACGAATTGT	72	1
pAAB	ACGACAACC	3711	1
SABB	ACGACAGTC	1184	1
BABA	ACGACATAT	302	1
SLSA	ACGACGCCA	442	1
ApAA	ACGACGCGC	290	1
LLLL	ACGACGGAA	136	1
Lppp	ACGACTCAA	190	1
pBAA	ACGACTGGT	262	1
pBBL	ACGACTTCT	336	1
BSBB	ACGAGAGAT	435	1
ABBL	ACGAGCCTG	242	1
SAAL	ACGAGCTAC	578	1
BSSS	ACGAGCTGT	144	1
AABp	ACGAGGAAT	1837	1
ASLL	ACGATAGCC	218	1
BBBL	ACGATATGT	252	1
pSBp	ACGATCGGT	450	1
BSLL	ACGATGTTG	55	1
ABAL	ACGATTAGT	168	1
SASp	ACGATTATA	62	1
BBAp	ACGATTCAG	315	1
Lppp	ACGATTCTC	31	1
ABLA	ACGCACAAC	41	1
ppAA	ACGCACAGT	110	1
pLAL	ACGCACCGA	64	1
LLBS	ACGCACCTC	180	1
pABp	ACGCACGGC	800	1
SpAL	ACGCACTCC	144	1
ALpA	ACGCAGAGA	33	1
BSSp	ACGCAGCAT	141	1
pALp	ACGCAGGCC	248	1
ALSp	ACGCAGTAC	56	1
BBSL	ACGCAGTGT	49	1
SASA	ACGCATAAT	58	1
SAAS	ACGCATATG	21	1
Appp	ACGCATTGA	61	1
ASSA	ACGCCACTC	764	1
pBSB	ACGCCATGG	362	1
LLpL	ACGCCGACA	53	1
ASBp	ACGCCGGAC	831	1
LBSS	ACGCCTTAT	211	1
BALS	ACGCGACGC	53	1
LpLA	ACGCGCAGC	107	1
ALpS	ACGCGCCAA	150	1
pLLA	ACGCGCTAG	145	1
BSLS	ACGCGGCTA	176	1
BLpB	ACGCGGTAT	111	1
ASAB	ACGCGTCGA	3299	1
pSpp	ACGCGTCTC	103	1
SpAL	ACGCGTTAA	184	1
SBBL	ACGCTAGTA	252	1
pBAp	ACGCTATAG	315	1
pBpL	ACGCTATGA	260	1
LAAB	ACGCTCAGG	1257	1
LppS	ACGCTCTGC	321	1
ABLB	ACGCTGACG	171	1
BLSS	ACGCTTAGA	43	1
LASp	ACGCTTCAT	50	1
ApLA	ACGGACAAG	219	1
AAAB	ACGGACTCG	5538	1
SAAS	ACGGACTGT	278	1
SBAA	ACGGAGACA	247	1
ppAB	ACGGAGTGA	1526	1
BSAA	ACGGCACTG	189	1
pAAL	ACGGCATAC	137	1
BApL	ACGGCCACA	633	1
BSLp	ACGGCCATG	317	1
AAAS	ACGGCCGTA	3388	1
BLAB	ACGGCCTGA	1176	1
SpLB	ACGGCGTAT	84	1
SMARCAD1	ACGGCGTGC	74	1
ASSS	ACGGCGTTG	233	1
ASpA	ACGGCTACG	456	1
LALL	ACGGTCCAG	156	1
ABpL	ACGGTCGTG	425	1
LLpL	ACGGTGGAA	140	1
ABpA	ACGTAATCG	103	1
BSLA	ACGTAATTA	18	1
6merx1	ACGTACACA	137	1
pLSp	ACGTACAGC	19	1
SBBL	ACGTAGGAG	28	1
LSLp	ACGTATCCT	42	1
pAAL	ACGTCATCT	279	1
AALB	ACGTCCTAT	95	1
LpSS	ACGTCGATA	199	1
SApp	ACGTCGGAT	428	1
pBSB	ACGTCGGCA	122	1
BALp	ACGTGAATT	11	1
LSLB	ACGTGACTA	18	1
SpBA	ACGTGATCA	191	1
LLLS	ACGTGATGC	10	1
SLLp	ACGTGCACG	86	1
pSAS	ACGTGCAGT	190	1
LBSB	ACGTGCATA	109	1
ABLS	ACGTGTCTT	214	1
SBAB	ACGTGTGAC	166	1
LLBS	ACGTGTGGT	26	1
SLpS	ACGTTAAGT	14	1
pLBS	ACGTTACTC	10	1
ApSS	ACGTTAGGC	63	1
LBLA	ACGTTATGG	12	1
SLBL	ACGTTCCTG	33	1
ASAL	ACGTTCGTT	162	1
LBAB	ACGTTGCGG	48	1
SALB	ACTAACAAC	136	1
ppLB	ACTAACACG	400	1
7merm8x2	ACTAACCAG	134	1
LASS	ACTAACGCA	480	1
AABL	ACTAACTAA	1666	1
BLpL	ACTAACTCC	241	1
pppA	ACTAAGACT	350	1
SLpS	ACTAAGCAT	201	1
SLLL	ACTAATTCT	48	1
ApLS	ACTACACCT	106	1
ApAL	ACTACAGTG	668	1
LALL	ACTACCAAG	118	1
LSLL	ACTACCACT	77	1
pppS	ACTACGAGC	180	1
Lpcx4	ACTACGATG	36	1
LSSL	ACTACGCAA	302	1
SSpL	ACTACGGCG	556	1
SSpB	ACTACTCGT	527	1
pALp	ACTACTGCT	278	1
SSBp	ACTAGAAGA	186	1
ASLA	ACTAGAGAA	549	1
ppAS	ACTAGATCG	212	1
ppBp	ACTAGCTCT	429	1
LBBB	ACTAGGACC	261	1
BpAS	ACTAGGAGG	87	1
BSBS	ACTAGGCAC	497	1
LLSL	ACTATATAG	30	1
SLLL	ACTATCATT	119	1
ApLL	ACTATCCTA	140	1
pBpp	ACTATCGTC	763	1
ApAB	ACTATGCTC	3988	1
pLBp	ACTATGTCC	136	1
SLpA	ACTCAAGCA	870	1
BBBL	ACTCACATC	1824	1
HMGA2	ACTCAGAAT	83	1
LpLB	ACTCAGACA	584	1
BLLp	ACTCAGCAA	87	1
pASp	ACTCAGCGG	131	1
LpAB	ACTCAGGCG	689	1
BLSL	ACTCCAATC	426	1
SSSp	ACTCCACTG	1835	1
BLSp	ACTCCGACC	214	1
pApS	ACTCCGCTA	1047	1
SBpL	ACTCCGGTC	750	1
Lpcx2	ACTCCGTCA	388	1
BLAS	ACTCGAACA	465	1
ALLS	ACTCGCAGG	78	1
BLSB	ACTCTCACG	439	1
ppLp	ACTCTCGAT	553	1
SSSL	ACTCTCTAA	620	1
SApA	ACTCTGGCC	475	1
pAAp	ACTCTGTCG	2592	1
BBBB	ACTCTGTGT	1430	1
BpLL	ACTCTTAAT	317	1
BASp	ACTCTTATG	595	1
SLSL	ACTCTTCAA	333	1
ApBL	ACTCTTCTT	465	1
AABB	ACTGAAGTT	9334	1
BLLA	ACTGAATAC	231	1
BABA	ACTGAATCG	783	1
AppS	ACTGACCGG	526	1
AAAL	ACTGACGCG	461	1
ppLA	ACTGACTGA	625	1
ppAL	ACTGAGACC	102	1
BSSS	ACTGAGCGT	934	1
LAAS	ACTGATGAT	608	1
pLLp	ACTGATGTG	387	1
pSSB	ACTGATTGG	712	1
pBpp	ACTGCAGAC	728	1
ASAA	ACTGCATTC	804	1
ApBB	ACTGCCGTC	785	1
SBLA	ACTGCGAAC	1033	1
AALp	ACTGCGGTG	255	1
BBBS	ACTGCTAAG	412	1
LABp	ACTGCTTCG	2849	1
pSSL	ACTGGAAGG	142	1
LBSL	ACTGGATCA	241	1
BApA	ACTGGCACG	1529	1
ABAA	ACTGGTACA	97	1
pApp	ACTGGTGAC	424	1
pSBp	ACTGTCAGA	797	1
SSBB	ACTGTCCAT	3663	1
LSBL	ACTGTGTGA	289	1
BppB	ACTGTTATT	436	1
ASLS	ACTGTTCCG	856	1
AAAA	ACTGTTGAG	122	1
HMGA2	ACTTAATCT	25	1
ApSB	ACTTACGTC	302	1
ABpL	ACTTACTCA	245	1
Lpcx4	ACTTACTGC	34	1
ABSB	ACTTAGGAT	266	1
SppB	ACTTAGGCA	503	1
LSSp	ACTTAGTAA	269	1
LSAA	ACTTCAACC	300	1
pApB	ACTTCAAGG	819	1
pLpS	ACTTCAGGA	133	1
pLLp	ACTTCATTG	34	1
pLpB	ACTTCCAAC	138	1
ALAL	ACTTCCGGC	240	1
BSBB	ACTTCCTGG	296	1
BASL	ACTTCGCGC	296	1
AppA	ACTTCGTCG	969	1
LALB	ACTTCTCAA	583	1
LBLA	ACTTCTGCG	500	1
ABAp	ACTTGCAAG	857	1
LBSS	ACTTGCACT	37	1
AAAA	ACTTGCTCG	291	1
ALSA	ACTTGCTTA	672	1
SSSp	ACTTGGAAT	821	1
LBBS	ACTTGGATG	299	1
SpAA	ACTTGGTAG	2	1
SppB	ACTTGGTGA	285	1
SBLA	ACTTGTACC	259	1
SSpB	AGAACACTT	3865	1
LBpp	AGAACAGTA	840	1
ALLS	AGAACATTC	278	1
SLpL	AGAACCGAG	640	1
LLLS	AGAACGCAG	160	1
BpLp	AGAACTAAG	359	1
LpAA	AGAACTACT	575	1
LLLp	AGAAGATAT	277	1
BpAp	AGAAGCATA	808	1
BBLL	AGAAGCCTC	1213	1
BBpA	AGAAGCTCC	2225	1
Lpcx2	AGAAGGAAG	315	1
BBAp	AGAAGGCAT	1050	1
ALBA	AGAAGGCGC	1447	1
LBLp	AGAAGGTTA	495	1
SpSB	AGAAGTGAC	2014	1
BLAB	AGAAGTGCG	1603	1
pALp	AGAAGTGTA	621	1
ALAA	AGAATAAGT	373	1
ASLS	AGAATAGTG	365	1
ALpp	AGAATCATC	770	1
LLpp	AGAATCTTA	514	1
LBAA	AGAATGCAA	524	1
SASS	AGAATTGTC	375	1
LppA	AGACAATTC	727	1
SApB	AGACACCGT	4853	1
pLBp	AGACAGACG	1414	1
LSpL	AGACATCCA	614	1
LLBL	AGACATGTT	357	1
7merm8x4	AGACATTAC	222	1
BApA	AGACATTGT	796	1
LLpA	AGACCAGCT	3072	1
BSSA	AGACCAGTC	4250	1
SpSp	AGACCATCA	4421	1
pAAB	AGACCGTCG	39566	1
ppBL	AGACCTACA	1413	1
BpLA	AGACCTATG	1188	1
BBpS	AGACCTGCG	5065	1
LLAS	AGACCTGGT	981	1
ppLL	AGACGACCT	643	1
SpLA	AGACGAGGC	1537	1
BLBS	AGACGAGTG	2526	1
pBLL	AGACGCTCG	668	1
LSSA	AGACGCTGT	1786	1
pLSA	AGACGGTGA	1076	1
pSLA	AGACGTAGG	220	1
pSSS	AGACGTATT	1322	1
BLAL	AGACGTCCG	785	1
SLpS	AGACGTGCT	753	1
pSSL	AGACTAACT	411	1
BBLp	AGACTCCGG	1371	1
BSpL	AGACTCTGA	699	1
BApL	AGACTGCGT	1136	1
LBLL	AGACTGTTG	618	1
SSLA	AGACTTGAT	2241	1
SLLp	AGACTTGTG	341	1
ApSL	AGAGAACGT	1099	1
ApLL	AGAGAATAT	114	1
BBSB	AGAGACACG	1468	1
ppAp	AGAGACAGT	2907	1
pBBB	AGAGACCGA	5578	1
LLBp	AGAGAGGCC	2091	1
ALSp	AGAGATGCG	1334	1
LSBL	AGAGATTGA	307	1
HMGA2	AGAGCACAG	154	1
pABp	AGAGCAGGC	4624	1
pAAp	AGAGCAGTG	4938	1
ApAS	AGAGCCATC	10713	1
ppBS	AGAGCCGAA	2186	1
LLBB	AGAGCCGTT	1656	1
BBBp	AGAGCCTAC	1703	1
ASBA	AGAGCTGTC	2689	1
SpAp	AGAGGACTG	1060	1
SAAB	AGAGGCAGC	15751	1
SLAL	AGAGTAAGC	576	1
pLpp	AGAGTACAA	741	1
AASA	AGAGTACTT	610	1
pSBp	AGAGTCCGT	1959	1
ApAB	AGAGTCGCT	9588	1
pBAA	AGAGTCTAT	679	1
ALLS	AGAGTCTCA	846	1
LLpL	AGAGTCTTG	1055	1
LSAS	AGAGTGACG	491	1
pLpA	AGAGTGTAA	604	1
pSBL	AGAGTTCAT	318	1
LAAp	AGAGTTGAA	2072	1
BBAB	AGAGTTGCC	2580	1
LpLB	AGATAACGA	360	1
BppS	AGATACATC	558	1
BALL	AGATACCGC	114	1
LpBL	AGATACGAA	678	1
BSAA	AGATACTGT	1116	1
ABAS	AGATAGAGC	3478	1
BSLA	AGATATGCT	1270	1
pBBp	AGATATGGA	800	1
LpSL	AGATCAGAA	447	1
SSAA	AGATCCTTC	2146	1
ABSB	AGATCGATT	3748	1
6merx1	AGATCGCAC	4177	1
LpAB	AGATCGCGT	945	1
LSSS	AGATCGTTG	2587	1
SAAL	AGATCTTCC	3320	1
SLLp	AGATGAGAC	1223	1
LAAB	AGATGATTC	10341	1
pABp	AGATGCACC	4017	1
ppLB	AGATGCAGG	258	1
BSSA	AGATGCCTA	2334	1
pppB	AGATGCTTG	1662	1
ABBA	AGATGGCTC	2085	1
ppLp	AGATGGTCC	2030	1
BSBS	AGATGTATC	737	1
pApS	AGATTACAC	354	1
7merm8x2	AGATTACCG	916	1
BLBB	AGATTCACG	577	1
LSLp	AGATTGAAG	165	1
SSAS	AGATTGTAC	357	1
pLBB	AGCAACACC	1237	1
BpBS	AGCACAATT	1070	1
ALpL	AGCACACGT	101	1
pSBL	AGCACACTA	413	1
pSpA	AGCACCACG	1254	1
SLLL	AGCACCGGC	223	1
ASLL	AGCACGAAG	265	1
SpSp	AGCACGATC	1388	1
ppSB	AGCACTACA	2137	1
BpBA	AGCACTCTT	2512	1
LpSB	AGCACTGTA	821	1
Dna2	AGCAGAGCA	534	1
SMARCAD1	AGCAGAGGC	926	1
BBAp	AGCAGCCTG	1703	1
LLpS	AGCAGCGAA	138	1
BBAS	AGCAGCTCG	1213	1
ABLL	AGCAGGCGG	844	1
ApAL	AGCAGGTAG	1145	1
SSLL	AGCAGTACC	604	1
pBpS	AGCAGTATT	248	1
LBAB	AGCATACAT	1229	1
AASS	AGCATAGAA	6827	1
BBBS	AGCATATAC	931	1
BApL	AGCATCCTT	696	1
ppAp	AGCATCGCG	2423	1
pApp	AGCATCGTA	6277	1
SASL	AGCATGTCA	990	1
SApA	AGCCAAGGA	308	1
BLAL	AGCCATCAA	860	1
BABB	AGCCATTGA	3775	1
LASL	AGCCGACCA	166	1
LBSA	AGCCGAGTT	811	1
SLSL	AGCCGATTA	38	1
SSBL	AGCCGCGGT	445	1
LLBL	AGCCGGCTA	47	1
AALL	AGCCGGTCA	720	1
pBSA	AGCCGGTGC	356	1
BAAS	AGCCGTAAC	71	1
SABL	AGCCGTGTG	1122	1
LpBS	AGCCGTTAA	390	1
BpBA	AGCCGTTCC	891	1
BpLS	AGCCTACTT	507	1
pABB	AGCCTAGCG	7421	1
pLpS	AGCCTCTCA	947	1
LpBp	AGCCTGACG	693	1
ABAB	AGCCTGCGA	7010	1
pppp	AGCCTTAAG	750	1
SpLL	AGCGAAGAT	165	1
SSLS	AGCGAATCC	432	1
Lpcx4	AGCGACAAG	82	1
BLBp	AGCGACACT	701	1
ALpL	AGCGACGTT	536	1
LABL	AGCGACTTA	1125	1
BSBS	AGCGAGAAT	745	1
LSLB	AGCGAGAGC	199	1
ApSS	AGCGAGCAA	238	1
ApBA	AGCGAGGCG	1485	1
pSLS	AGCGATTCA	595	1
BppS	AGCGCAACT	456	1
ApAS	AGCGCACCA	1836	1
LBSL	AGCGCCAAT	259	1
AAAA	AGCGCCTGA	219	1
ABAA	AGCGCGATT	797	1
LAAS	AGCGCTCCT	2681	1
ABBS	AGCGGCCGT	407	1
LBLL	AGCGGCGTC	257	1
pSBp	AGCGGCTTG	1212	1
ApSL	AGCGTACAC	296	1
BBBB	AGCGTACTA	1928	1
LpLB	AGCGTAGTC	91	1
ApAS	AGCGTATCA	3597	1
pBAB	AGCGTCATA	5672	1
SBLS	AGCGTCGAT	1162	1
BABp	AGCGTGTCG	839	1
pLAA	AGCGTGTTA	984	1
ppSB	AGCTAAGCC	536	1
ALpp	AGCTAATGT	55	1
ppSS	AGCTACAAT	460	1
LLAA	AGCTACATG	105	1
BLpA	AGCTACCTT	584	1
BLSB	AGCTACTGA	218	1
ABSp	AGCTAGTGC	418	1
AALL	AGCTATGAT	173	1
ABSL	AGCTATTGG	150	1
SApL	AGCTCAACA	395	1
AABA	AGCTCAGTA	256	1
SBSp	AGCTCCAGG	626	1
LSpS	AGCTCCATT	208	1
LLBB	AGCTCGCCT	218	1
BLpA	AGCTCTAGA	50	1
SAAS	AGCTGACAC	48	1
LLSA	AGCTGAGTC	207	1
SBpp	AGCTGATTG	511	1
ppAp	AGCTGCATA	41	1
ABAS	AGCTGCGCA	865	1
BLAA	AGCTGCGGC	356	1
BABB	AGCTGCTAA	997	1
BpAA	AGCTGGTGT	108	1
SSpS	AGCTGTTGA	589	1
BAAL	AGCTTAACG	224	1
LLAL	AGCTTACCT	135	1
pSpp	AGCTTCCGC	489	1
LBLS	AGCTTCCTG	480	1
LpLL	AGCTTCTCG	92	1
pSBB	AGCTTGCGG	365	1
SSSA	AGCTTGTAG	298	1
LppL	AGCTTGTTC	125	1
SLpB	AGGAACATA	2562	1
BSSB	AGGAACGCA	5223	1
LSSS	AGGAACGTG	1843	1
ALLp	AGGAACTAA	281	1
pBAS	AGGAAGCAT	1350	1
pBSB	AGGAAGCTG	4100	1
LAAS	AGGAAGTAC	4045	1
pAAA	AGGAATACA	1989	1
AASL	AGGAATAGC	2466	1
pSSL	AGGAATCGG	1386	1
Lpcx4	AGGAATGCG	528	1
BpBA	AGGACCGCC	4362	1
ALBS	AGGACTACC	598	1
SLBL	AGGACTATT	789	1
BBLA	AGGACTCCG	2492	1
SALL	AGGACTGCT	821	1
pSAS	AGGACTTCA	1957	1
pABS	AGGAGAAGA	6223	1
pSLA	AGGAGCCGG	820	1
pBAL	AGGAGCCTT	1448	1
BpSB	AGGAGCTAG	1687	1
BLBB	AGGAGGACC	2368	1
ASpB	AGGAGGAGG	599	1
SSpp	AGGAGGCCG	3970	1
BppS	AGGAGGTGC	1651	1
SALS	AGGATACGG	995	1
BLpp	AGGATAGTA	1326	1
pSLL	AGGCAATAA	80	1
BBLL	AGGCACAGA	675	1
SASA	AGGCACCTG	1817	1
ABSA	AGGCACTAC	1568	1
ALBA	AGGCAGACA	446	1
ALSA	AGGCAGGTA	679	1
LBAL	AGGCATATT	454	1
LALA	AGGCATCGT	1272	1
ppBL	AGGCATTAT	157	1
7merm8x2	AGGCCATTA	523	1
ASLp	AGGCCGTAT	708	1
BLBS	AGGCCGTGC	1002	1
BLAA	AGGCCTTGG	1050	1
LAAL	AGGCGAGAC	825	1
pSSA	AGGCGCCGT	1105	1
pSLA	AGGCGCTAT	568	1
BpBL	AGGCGGTAA	317	1
ppLL	AGGCGTAAG	289	1
SSLA	AGGCTACGT	771	1
SLSL	AGGCTAGGA	369	1
pSSS	AGGCTAGTC	2281	1
SApB	AGGCTATTG	2039	1
ABBL	AGGCTCTGG	2273	1
SpBp	AGGCTGCCA	3086	1
ApBB	AGGCTGTAC	2352	1
BpLL	AGGCTTACA	440	1
Appp	AGGCTTGAC	1064	1
SLLS	AGGTAACAA	133	1
SALS	AGGTAACGG	264	1
BLAL	AGGTAAGTA	286	1
ABAL	AGGTACGTC	4083	1
LLAA	AGGTACTTG	162	1
LSpL	AGGTAGAGT	29	1
BLSB	AGGTAGCGA	263	1
LBpA	AGGTATAAG	273	1
BBAL	AGGTATCCA	360	1
BpBL	AGGTATTGT	348	1
ppLS	AGGTCAATT	646	1
BppA	AGGTCACGT	490	1
LBpS	AGGTCAGGA	350	1
SSBp	AGGTCCAGT	1242	1
LApS	AGGTCCATA	575	1
pLBS	AGGTCCTCC	593	1
SASA	AGGTCGCCA	2043	1
BASS	AGGTCGGAA	341	1
7mera1x4	AGGTGACAG	167	1
SALA	AGGTGAGTG	635	1
AppS	AGGTGATAA	192	1
AAAL	AGGTGCAAG	663	1
LSAS	AGGTGCAGA	392	1
SASS	AGGTGCCTG	895	1
ApAL	AGGTGGCAA	678	1
SBpA	AGGTGGTGA	123	1
SSpp	AGGTGTATT	499	1
LSSS	AGGTGTGGA	132	1
SAAA	AGGTTACCA	265	1
AppB	AGGTTATCG	202	1
BSSL	AGGTTCTCT	182	1
LSAA	AGGTTCTTC	1198	1
7mera1x4	AGGTTGATT	251	1
SSBS	AGGTTGGTC	1571	1
ApBB	AGGTTGTGC	319	1
AApB	AGTAACCAT	1474	1
LSpp	AGTAACCGC	441	1
LLBL	AGTAAGACA	187	1
pABB	AGTAAGCAA	1005	1
LBLA	AGTAAGGAC	577	1
ALBp	AGTAAGTAG	398	1
LApp	AGTAATAGG	222	1
Sppp	AGTAATCCG	745	1
SSpB	AGTACACGC	499	1
SLSS	AGTACAGTT	786	1
LApA	AGTACCACA	265	1
SBSL	AGTACCATG	450	1
ppBA	AGTACCGAC	580	1
pSBS	AGTACCGGT	936	1
LpSp	AGTACGCGT	105	1
ASLL	AGTACTGGC	340	1
LBpA	AGTACTTCC	440	1
BSLp	AGTAGACTT	303	1
pppS	AGTAGATAG	141	1
SSpp	AGTAGATGA	311	1
LpBL	AGTAGCCTA	303	1
pBBL	AGTAGCTCA	292	1
BLBL	AGTAGCTTG	191	1
pBAS	AGTAGGATA	289	1
LALA	AGTAGTTAC	85	1
SSBp	AGTATAGTC	743	1
BALA	AGTATATGC	126	1
ppLS	AGTATCCAG	213	1
SLBA	AGTATTGTA	271	1
ASLA	AGTCAAGCC	1087	1
BLAB	AGTCACAAT	1246	1
LpSp	AGTCACCTT	567	1
ppSp	AGTCACGCG	814	1
LLpp	AGTCACGTA	826	1
ALBS	AGTCACTCT	805	1
SLAS	AGTCACTGA	416	1
LBSL	AGTCACTTC	340	1
BppA	AGTCATACG	552	1
BSBS	AGTCATTGG	547	1
pLLB	AGTCCACTT	279	1
ppSS	AGTCCATAG	220	1
ABLL	AGTCCGACG	634	1
pBBL	AGTCCGCGA	637	1
SSBS	AGTCCGTGG	653	1
AALS	AGTCCTGTT	1403	1
SpBL	AGTCCTTCG	1141	1
SSBA	AGTCGACAC	45	1
SASp	AGTCGATAT	418	1
SBBp	AGTCGATCA	1187	1
SpSp	AGTCGCCGA	746	1
pSAA	AGTCGGAGA	98	1
AAAA	AGTCGGCAT	179	1
LpSA	AGTCGGTAC	203	1
ALLA	AGTCGGTGT	94	1
SBpp	AGTCGTCAA	1889	1
LLAB	AGTCTACCT	471	1
pSAp	AGTCTAGTG	1896	1
Lpcx4	AGTCTATCC	169	1
LLpp	AGTCTCCAT	468	1
ASLA	AGTCTCTGT	756	1
SSAp	AGTCTGATG	935	1
SALA	AGTCTGCGG	485	1
AABB	AGTCTGTTC	10750	1
AApB	AGTCTTCGT	8746	1
LBLS	AGTGAAGAC	287	1
BBSS	AGTGACATT	432	1
pALL	AGTGACGAG	101	1
SpBp	AGTGACGCT	3472	1
BBSp	AGTGACGGA	894	1
SppA	AGTGAGGAT	867	1
pApp	AGTGAGTGG	418	1
SpAS	AGTGATGCC	351	1
AABp	AGTGCAAGG	3352	1
LLAL	AGTGCACTA	197	1
BBSA	AGTGCAGCT	2045	1
ABLp	AGTGCAGGA	671	1
ASSL	AGTGCATAT	272	1
ASBS	AGTGCCTGG	1145	1
Bppp	AGTGCGAGA	404	1
ALLp	AGTGCGCCA	443	1
LBAL	AGTGCTCTT	785	1
7merm8x1	AGTGGAATA	214	1
ApAA	AGTGGAGAT	147	1
LBBp	AGTGGCAAG	321	1
ASLS	AGTGGCCAT	597	1
pSBB	AGTGGCCGC	677	1
pBBB	AGTGGCCTG	1460	1
BApA	AGTGGCTGT	517	1
pppA	AGTGGTCCG	742	1
pLSS	AGTGGTCTA	287	1
SpLB	AGTGTAAGA	421	1
LpBL	AGTGTAGAA	113	1
SAAA	AGTGTAGCC	356	1
BBpB	AGTGTCCGG	1491	1
LpBL	AGTGTCCTT	784	1
LpSB	AGTGTCGGT	545	1
LALL	AGTGTCTCT	401	1
SSBL	AGTGTCTTC	786	1
ASSL	AGTGTTCGA	569	1
ALAB	AGTGTTGAT	17207	1
AABA	AGTTAACAC	260	1
LBAS	AGTTAAGAG	447	1
BBAB	AGTTAAGGA	1258	1
SSSA	AGTTAAGTC	993	1
LLAp	AGTTAATGC	171	1
LSAB	AGTTACTAA	768	1
ALAS	AGTTAGGCC	548	1
ppBL	AGTTAGTAC	252	1
SAAB	AGTTATATG	1324	1
BpLp	AGTTATCGG	63	1
pBBA	AGTTCACTC	884	1
SApA	AGTTCAGAT	388	1
BBSL	AGTTCAGGC	70	1
LApL	AGTTCCTCG	725	1
LLAA	AGTTCGCGG	199	1
LLAS	AGTTCTGGA	119	1
SALp	AGTTGACGC	270	1
LASB	AGTTGACTG	408	1
ABSS	AGTTGATAC	235	1
BBBA	AGTTGCAGC	479	1
pSSS	AGTTGGACC	309	1
SBAS	AGTTGGTCA	398	1
6merx4	AGTTGTCTC	428	1
LpBL	AGTTGTGTG	256	1
pLSL	ATAACCAAC	526	1
ApBA	ATAACCATA	1237	1
pBSp	ATAACCGTG	4392	1
SLAB	ATAACCTAA	2457	1
LLpB	ATAACGTAC	740	1
SALA	ATAACGTCG	1569	1
SpSp	ATAACGTTA	4602	1
LBAA	ATAACTCAA	701	1
pBLL	ATAACTCGG	345	1
pBpA	ATAACTGGT	1101	1
LBAS	ATAACTTAG	632	1
SLSB	ATAAGCAAG	532	1
LBpp	ATAAGCGAA	1588	1
BLpS	ATAAGGAGC	622	1
BSBp	ATAAGGCAA	1121	1
ppBp	ATAAGTTGC	817	1
LpSL	ATAATACCA	218	1
pBBB	ATAATCACA	1033	1
AABA	ATAATCCGG	1126	1
ALpp	ATAATCCTT	510	1
BAAL	ATAATCGAC	1208	1
SLpp	ATAATGTGC	766	1
pLSA	ATAATTACG	186	1
ASLB	ATAATTCTC	504	1
7merm8x1	ATACACACG	788	1
SApB	ATACACCAG	4056	1
pBAL	ATACAGGTT	1706	1
pBpp	ATACATCGG	761	1
pAAS	ATACCAAGT	7063	1
LBLp	ATACCACCT	2039	1
AppL	ATACCACGA	2069	1
SApL	ATACCGAAT	1241	1
AApL	ATACCTGGA	3477	1
SSAB	ATACGAAGA	10172	1
SLAA	ATACGACGC	1320	1
ABSL	ATACGAGCC	1252	1
ApSB	ATACGCTGA	1544	1
C14orf28	ATACGTCAG	792	1
BBLp	ATACGTGCA	2233	1
ASBA	ATACTAACA	2900	1
BLBL	ATACTATTC	1131	1
ApAA	ATACTCACC	2096	1
AApS	ATACTCTGC	7157	1
LApL	ATACTCTTG	1289	1
7mera1x1	ATACTGAAC	1958	1
SABS	ATACTGAGT	3854	1
7merm8x1	ATACTGATA	2405	1
SppL	ATACTGGTG	1143	1
LpLB	ATACTGTCC	633	1
ASpp	ATACTTACT	1080	1
7merm8x2	ATACTTCTG	1745	1
LSpp	ATACTTGCC	3096	1
LLBA	ATAGAAGCA	496	1
LpLp	ATAGAGCGG	361	1
BpLL	ATAGAGTAG	599	1
pLLB	ATAGATACC	173	1
pLLp	ATAGATAGG	292	1
LABL	ATAGATCCG	2634	1
LSLS	ATAGATTCA	423	1
SAAA	ATAGCAACT	1090	1
SLAB	ATAGCACGC	2165	1
Lpcx4	ATAGCATGT	54	1
LSBp	ATAGCCGAC	2658	1
LpLL	ATAGCGCAC	414	1
ASSA	ATAGCGTTG	1798	1
ApBA	ATAGGAGCG	5357	1
LpAp	ATAGGATCT	1075	1
ABpB	ATAGGATTC	822	1
ppLp	ATAGGCAGG	702	1
ASLS	ATAGGCGAG	724	1
FIGNL2	ATAGGCTCA	1001	1
ASSL	ATAGGCTTG	2363	1
Lpcx4	ATAGGTACT	166	1
SSSp	ATAGGTCGC	2440	1
SSBS	ATAGTAGGA	1246	1
SSSA	ATAGTCCGA	2093	1
ASLA	ATAGTCTAA	1530	1
LABB	ATAGTCTCC	11870	1
LASS	ATAGTCTGG	633	1
Lpcx1	ATAGTGCTG	836	1
pSLp	ATAGTGGAA	796	1
pSBp	ATAGTGGTT	1523	1
LSpp	ATAGTGTTA	414	1
SApS	ATAGTTACA	874	1
LLLS	ATAGTTGTA	404	1
ASpS	ATATACTTC	1744	1
BABB	ATATATCGA	7537	1
BBpA	ATATATTGG	522	1
ABSA	ATATGACCG	4776	1
pSBA	ATATGATCA	1828	1
LSAS	ATATGCAAC	272	1
BASL	ATATGCAGT	813	1
ApBS	ATATGCGGC	1318	1
BpLA	ATATGGACT	1470	1
pppB	ATATGGTCG	1843	1
pASS	ATATGTTAG	1024	1
LLLp	ATATTAACG	787	1
LAAp	ATATTGTCT	4090	1
ppBL	ATCAACACG	551	1
ALpL	ATCAACGTG	1021	1
SBSp	ATCAAGGCC	2967	1
SLBA	ATCAAGTAC	3839	1
SABp	ATCAAGTGT	1547	1
LpSB	ATCAATCTT	525	1
SSAA	ATCAATTCT	360	1
ASSp	ATCACAAGT	280	1
SpAA	ATCACAGCA	1210	1
LSSA	ATCACATCC	1266	1
ALpB	ATCACCAAG	310	1
BSSA	ATCACCAGA	1831	1
BSLL	ATCACCGAA	427	1
LpAS	ATCACCGCC	739	1
pBSA	ATCACGGCG	3769	1
7merm8x1	ATCACTAGG	495	1
LpBA	ATCACTGGA	1077	1
SSSA	ATCACTGTC	2382	1
SpAA	ATCACTTCA	1072	1
ABSA	ATCAGAATC	895	1
LApL	ATCAGACCA	444	1
BSAp	ATCAGACTG	1727	1
AAAS	ATCAGAGTT	3356	1
BSLL	ATCAGATGT	221	1
LSBp	ATCAGGAGG	578	1
ABBA	ATCAGGTTG	1145	1
pSSA	ATCAGTAGT	596	1
ppSL	ATCAGTCGA	54	1
ALpA	ATCATCACC	1208	1
SBSB	ATCATGCAG	1436	1
SBSA	ATCATTAAG	1012	1
SSBA	ATCATTCCA	3171	1
BBSS	ATCCAAGTG	2501	1
ABSA	ATCCAATCC	1167	1
LBSL	ATCCACAAG	663	1
pBBL	ATCCACCGC	1433	1
BpLA	ATCCACGTT	1039	1
LABA	ATCCAGAGC	339	1
BBBA	ATCCAGGAC	1240	1
BBpS	ATCCAGGTA	181	1
BAAS	ATCCAGTAG	252	1
SAAB	ATCCATAGG	2640	1
LSAB	ATCCATCTA	2882	1
pAAA	ATCCATTAT	412	1
SALA	ATCCATTCA	926	1
Bppp	ATCCGAATG	238	1
pALS	ATCCGAGCG	754	1
ApLp	ATCCGAGGT	334	1
pLSL	ATCCGATAG	144	1
ASSB	ATCCGATGA	373	1
SBAL	ATCCGGAGT	102	1
pASB	ATCCGGCCT	141	1
pSBL	ATCCGGTGG	75	1
ABSp	ATCCGTCCA	1946	1
pSAB	ATCCGTGCC	6129	1
pBBS	ATCCGTTAC	1162	1
ASAB	ATCCGTTCG	14630	1
ASAA	ATCCTACAC	298	1
SBAL	ATCCTCAAC	979	1
pLBB	ATCCTCAGT	547	1
BLLA	ATCCTGACT	507	1
pLLS	ATCCTGTAC	308	1
pBpL	ATCCTTACA	1041	1
pLpS	ATCCTTGAC	848	1
BSpp	ATCGAACGC	1316	1
BASS	ATCGAATAC	203	1
ABpS	ATCGACACA	1911	1
LSSB	ATCGACATG	389	1
LppS	ATCGAGATT	1227	1
BSSS	ATCGAGTAT	736	1
BpBp	ATCGATACG	262	1
SSLA	ATCGATCTC	1069	1
ABpp	ATCGATGTG	1154	1
ppSA	ATCGCAGAC	1114	1
SSpp	ATCGCGACG	1192	1
Lpcx4	ATCGCGAGT	178	1
LSSp	ATCGCGCGA	374	1
SSLS	ATCGCGTGG	212	1
LSAL	ATCGCTGCC	1553	1
pBLA	ATCGCTTAC	579	1
pLSp	ATCGCTTCG	1748	1
SLSp	ATCGGAACC	999	1
pppp	ATCGGAGCT	559	1
ALBL	ATCGGCAAC	110	1
LpBp	ATCGGCCAG	842	1
SBAp	ATCGGTTCT	962	1
LBBp	ATCGTACGA	637	1
SSLA	ATCGTCTCG	4213	1
BABA	ATCGTGAAT	638	1
pLpp	ATCGTTACC	1042	1
pSLB	ATCGTTCAC	1013	1
AppL	ATCGTTCTA	1221	1
SpLB	ATCTAAGAC	450	1
LSLB	ATCTAATCT	296	1
SALL	ATCTACCAC	355	1
BpBL	ATCTACTCA	559	1
Appp	ATCTAGTGG	266	1
LABL	ATCTATAGA	791	1
AASL	ATCTATCTG	366	1
BLLA	ATCTATGTT	433	1
SBBS	ATCTCACTA	2305	1
LpAA	ATCTCAGAG	452	1
BLSB	ATCTCAGCT	1251	1
BLLS	ATCTCCGCA	607	1
pBSB	ATCTCCGGC	1117	1
ppBp	ATCTCGCCA	1015	1
LBBS	ATCTCGCTG	929	1
ppLL	ATCTCTAGC	239	1
BSAp	ATCTCTGAC	1707	1
BLpL	ATCTCTGCG	914	1
AAAL	ATCTCTTAG	333	1
BSBA	ATCTGAACG	895	1
ABLB	ATCTGAAGT	850	1
pLLL	ATCTGATAA	518	1
pBpB	ATCTGCTGT	725	1
ASBS	ATCTGGCTT	401	1
BLBA	ATCTGTAGG	40	1
LAAp	ATCTGTCTA	1829	1
BpSS	ATCTGTGCT	727	1
LLAp	ATCTGTGGA	352	1
ABBp	ATCTTAACT	371	1
LBSp	ATCTTACCA	522	1
ABpA	ATCTTATGT	93	1
pBBA	ATCTTCAGC	694	1
BLSL	ATCTTCCAA	266	1
Sppp	ATCTTCGCG	1449	1
BSpL	ATCTTCTGA	214	1
ppLS	ATCTTGACC	57	1
SALp	ATCTTGCGT	119	1
SBBp	ATCTTGCTA	838	1
SpBp	ATCTTGTAT	363	1
pSLB	ATGAACAAG	1366	1
pAAA	ATGAACGCC	1605	1
BSpp	ATGAACTAC	1033	1
BBpA	ATGAACTGT	1308	1
SSSA	ATGAAGAAT	777	1
SABS	ATGACAGAA	4383	1
SpSB	ATGACCGCG	3199	1
SMARCAD1	ATGACCGGT	1839	1
LpAp	ATGACGCCG	966	1
LBSp	ATGACTACG	1730	1
ASpS	ATGACTGCA	1507	1
SBpp	ATGACTTCC	1747	1
BBBB	ATGACTTGG	1143	1
BBLA	ATGAGAATG	611	1
LASB	ATGAGAGGT	1258	1
ALBL	ATGAGATGA	428	1
BppS	ATGAGCATT	403	1
SLpL	ATGAGCCTA	892	1
pppB	ATGAGCGAG	1363	1
ALLp	ATGAGCGCT	709	1
SSpB	ATGAGCGGA	1832	1
LAAL	ATGAGGCGA	459	1
LLAp	ATGAGTGCC	709	1
SApB	ATGATACAC	1925	1
ALSp	ATGATACCG	743	1
SLBS	ATGATACTA	788	1
LABS	ATGATAGTC	1237	1
SSLp	ATGATCCAG	2183	1
BALB	ATGATCGAT	1615	1
LLpB	ATGATCGTG	1099	1
SpAB	ATGATGGCC	2511	1
pBpA	ATGATGTTA	768	1
SpAS	ATGATTACA	631	1
6merx4	ATGATTGTA	830	1
pLSA	ATGCAATGT	317	1
LBAL	ATGCACAAT	216	1
BBLB	ATGCACAGC	584	1
pLpB	ATGCACGAC	1271	1
BLpp	ATGCACGCG	931	1
pSAL	ATGCACGGT	593	1
BBBA	ATGCCAGAC	2939	1
ppAS	ATGCCATTC	1396	1
ABLL	ATGCCGGTG	2281	1
LABS	ATGCCTAGA	972	1
SSBL	ATGCCTATC	1808	1
SASL	ATGCCTCGC	1719	1
Lpcx4	ATGCCTCTG	373	1
BBpB	ATGCGACGT	1016	1
BSAS	ATGCGAGGA	427	1
SApA	ATGCGCAGT	245	1
LBAL	ATGCGCGTG	784	1
SSSS	ATGCGCTAA	1502	1
SLpA	ATGCGGACT	379	1
pBpA	ATGCGGCGC	562	1
SASB	ATGCGTCAA	1366	1
SpBS	ATGCTAACG	3061	1
SLAB	ATGCTACGA	1756	1
LpSL	ATGCTACTC	1091	1
SAAS	ATGCTCAGA	1550	1
ABpA	ATGCTCGAA	1729	1
BSSS	ATGCTGTCT	2956	1
LBpB	ATGCTTGTC	2043	1
SSBB	ATGGACACC	3571	1
BLAL	ATGGACCAC	866	1
LpSA	ATGGACCTA	872	1
BSBp	ATGGACGGA	3139	1
BBpB	ATGGACGTC	5316	1
ABSp	ATGGACTCA	2128	1
SSSA	ATGGACTTG	4538	1
ppBA	ATGGAGCCT	1535	1
SSBS	ATGGAGGCA	4016	1
ALAL	ATGGAGGTG	1367	1
LSAp	ATGGATCTG	1372	1
SSpp	ATGGATGTT	3031	1
LSpp	ATGGCAATT	1356	1
BAAB	ATGGCAGTC	23201	1
BSSS	ATGGCATTG	2539	1
Lpcx4	ATGGCCAAC	253	1
LAAA	ATGGCCAGT	683	1
SppS	ATGGCCATA	2277	1
BSBB	ATGGCGATC	2412	1
FIGNL2	ATGGCGCGC	459	1
BALS	ATGGCGGTT	1025	1
BpAA	ATGGCGTCG	2379	1
BBLB	ATGGCTCTT	583	1
Dna2	ATGGTAAGA	520	1
ASAA	ATGGTAGCC	538	1
ABpL	ATGGTATCG	1742	1
pSpA	ATGGTATTA	785	1
ppAS	ATGGTCAGC	1122	1
BLBL	ATGTAACTA	172	1
pAAA	ATGTACAAC	299	1
ABBA	ATGTACAGT	822	1
SpAS	ATGTACATA	141	1
BBLS	ATGTACGGC	168	1
SMARCAD1	ATGTAGATC	120	1
BSpp	ATGTAGTAC	237	1
pAAp	ATGTATATG	267	1
LSLB	ATGTCATAA	319	1
Lpcx2	ATGTCCTTA	336	1
BLSS	ATGTCGAAT	418	1
SLpA	ATGTCTGAG	213	1
ppAL	ATGTGAAGA	110	1
ALAL	ATGTGACCA	1657	1
pppL	ATGTGCAAT	108	1
SppA	ATGTGGACC	304	1
pBAL	ATGTGGATT	573	1
LAAL	ATGTGGTGC	432	1
pSSp	ATGTGTATA	773	1
LBSp	ATGTGTCAG	523	1
ppSL	ATGTGTGGC	160	1
ppLA	ATGTTCATT	233	1
pSLS	ATGTTCGGA	369	1
ABAL	ATGTTCGTC	1682	1
BLSA	ATGTTCTAT	297	1
Lpcx4	ATGTTGACG	12	1
SBSA	ATGTTGTGG	348	1
Lpcx1	ATTAACGTA	396	1
LLpL	ATTAACTTC	358	1
ppLL	ATTAAGACC	76	1
ABLp	ATTAAGCTA	354	1
ApBB	ATTAATACG	161	1
BpAA	ATTAATGTG	99	1
LLSA	ATTAATTGG	59	1
ASpA	ATTACACTT	291	1
LBpp	ATTACATTC	236	1
BpSS	ATTACGGAT	208	1
ABpp	ATTACTACT	321	1
BBBp	ATTACTCTG	1187	1
pSSp	ATTACTTCG	383	1
BBBA	ATTAGAGGA	698	1
pAAA	ATTAGAGTC	216	1
6merx2	ATTAGCCAG	176	1
BBAL	ATTAGCTCC	209	1
SLSp	ATTAGGATC	80	1
LSLp	ATTAGGCAT	133	1
BLSA	ATTAGTACA	202	1
LAAp	ATTATCATC	349	1
ALSB	ATTATCGAA	174	1
ALLp	ATTATTGTC	74	1
pASA	ATTCAAGCG	742	1
pABB	ATTCAAGGT	1557	1
SSBp	ATTCACGAG	204	1
ppAp	ATTCAGACG	183	1
ALSB	ATTCAGATA	131	1
LApA	ATTCAGGAT	234	1
SpSS	ATTCAGTAA	447	1
LSBB	ATTCATATC	254	1
pAAS	ATTCATGAA	745	1
ABLB	ATTCATTCG	406	1
BppB	ATTCCAAGG	300	1
pLAL	ATTCCACGT	181	1
LppA	ATTCCTATG	189	1
LSBS	ATTCCTCAA	317	1
SLBS	ATTCGACAG	119	1
pBSL	ATTCGCCAT	380	1
LALp	ATTCGCTAC	108	1
LBBA	ATTCGGCGG	270	1
SApA	ATTCGTCAC	338	1
SpLL	ATTCGTTCA	169	1
LSAB	ATTCTAAGA	975	1
BSpB	ATTCTACCA	468	1
ASLp	ATTCTATCG	278	1
LSLS	ATTCTCGTA	184	1
7merm8x1	ATTCTCTAG	182	1
BLLB	ATTCTCTGA	375	1
SLpS	ATTCTGGAG	63	1
BpBB	ATTCTGGTC	985	1
BLpB	ATTGAAGAG	237	1
SBSp	ATTGAATGC	410	1
SpSL	ATTGACAGT	81	1
BppA	ATTGACATA	590	1
LpSp	ATTGACTAA	437	1
SSAA	ATTGACTCC	733	1
ASBB	ATTGATACA	273	1
pLpS	ATTGATCTT	259	1
ApBp	ATTGCGTCT	648	1
SSLB	ATTGCTCAC	708	1
BLpS	ATTGCTGGA	40	1
Lpcx4	ATTGCTTCA	683	1
LABB	ATTGGACAT	1377	1
LLSA	ATTGGATGT	87	1
ppSA	ATTGGCCTT	347	1
BLBA	ATTGGCTCT	339	1
LppA	ATTGGTCCT	683	1
ppSL	ATTGGTGAT	338	1
LLLB	ATTGGTGTG	69	1
LBBL	ATTGGTTAA	287	1
SpSS	ATTGTACTT	1166	1
BLAp	ATTGTCATT	442	1
SABA	ATTGTCCGT	842	1
ALSB	ATTGTCCTA	528	1
ASBS	ATTGTCGGA	531	1
pBBp	ATTGTCTGC	814	1
LpAL	ATTGTGGAT	173	1
HMGA2	ATTGTGGCA	99	1
ApAp	ATTGTGGTG	2778	1
pBSA	ATTGTTAAG	781	1
BBLS	ATTGTTACT	517	1
ALBp	ATTGTTGTT	969	1
AALp	CAACAACTG	3533	1
LpBS	CAACAAGCC	1988	1
LSBS	CAACAATGT	1068	1
pSSL	CAACACACA	1333	1
BSpA	CAACAGGTC	5639	1
ALpB	CAACAGTCA	1530	1
ABBA	CAACATCAG	1656	1
ASpL	CAACATGGC	1135	1
ppSS	CAACATTAA	2603	1
BLBp	CAACATTGG	626	1
LLBS	CAACCAGTA	1151	1
ALAp	CAACCGATA	11396	1
ASLS	CAACCTACT	359	1
LApS	CAACCTGCC	2167	1
SSBA	CAACGATAT	1285	1
SBpp	CAACGCAAC	840	1
SABL	CAACGCCAG	2378	1
ASBL	CAACGCCGA	2750	1
BALp	CAACGCCTC	1139	1
LpAp	CAACGTAAT	612	1
pSSS	CAACTAAGT	1193	1
ApLB	CAACTACGA	617	1
BBSS	CAACTATCC	1310	1
SpSA	CAACTCGTT	3219	1
SABA	CAACTCTGT	1589	1
pALL	CAACTGACA	1462	1
BSAp	CAACTGCTT	3522	1
BSAS	CAACTTATT	513	1
AAAp	CAACTTGGA	9011	1
SpBA	CAAGAAGCG	2079	1
LLSL	CAAGAAGGT	498	1
SSLL	CAAGACGGA	2486	1
LBLB	CAAGACGTC	2630	1
BALL	CAAGACTCA	1843	1
SBBS	CAAGAGCAG	2348	1
BSpS	CAAGAGCCT	2276	1
Lpcx4	CAAGAGCGA	181	1
LSAA	CAAGAGTAA	457	1
LBLp	CAAGATAAG	2768	1
LBAp	CAAGATCGC	938	1
SSpL	CAAGATTAC	415	1
ASpL	CAAGCAGGA	829	1
LASL	CAAGCAGTC	984	1
LSpp	CAAGCATCA	955	1
BLSp	CAAGCCTCC	825	1
SALB	CAAGCGAGA	480	1
Lpcx4	CAAGCGCAT	155	1
ppBp	CAAGCGCTG	1511	1
SASp	CAAGCGTCG	3030	1
LSBB	CAAGGAACG	1465	1
ppAA	CAAGGACCT	1075	1
SBpA	CAAGGCCAT	3209	1
LASp	CAAGGCCTG	2558	1
ALBB	CAAGGCGCC	1864	1
LBBB	CAAGGCTAC	1892	1
pABL	CAAGGCTCG	3984	1
pLBL	CAAGGTCCG	1272	1
SSAS	CAAGGTTCA	1684	1
BBSB	CAAGGTTGC	1290	1
BLLB	CAAGTAACT	572	1
ApLL	CAAGTACGC	225	1
LSSp	CAAGTCAAT	1563	1
7mera1x4	CAAGTCCGG	1209	1
LAAS	CAAGTCGCG	1730	1
BpLL	CAAGTGACC	461	1
LASB	CAAGTGCTA	964	1
LALL	CAAGTTACG	258	1
ASpB	CAAGTTGAT	217	1
ALSL	CAATAACAC	297	1
pASS	CAATAAGGA	823	1
pSAB	CAATACGGC	5123	1
SSLL	CAATACTAA	726	1
SBBA	CAATAGAAG	1262	1
ALLB	CAATAGCTG	581	1
BpAS	CAATAGTGT	298	1
LSAB	CAATATCTT	1645	1
AALS	CAATATGAC	387	1
pALL	CAATCAGCA	881	1
BLAp	CAATCAGGC	1570	1
pSSS	CAATCATGG	799	1
pApA	CAATCCATC	1119	1
pSLA	CAATCGACA	1359	1
LLLB	CAATCGGCG	3633	1
pLBp	CAATCGGTA	1910	1
pBAB	CAATCGTGA	12494	1
LBBL	CAATCTGAG	690	1
Lpcx1	CAATCTGGA	448	1
pASL	CAATCTTGC	498	1
pSLL	CAATGACGC	671	1
SBBS	CAATGATAC	3183	1
SpLA	CAATGGAGG	506	1
ppBA	CAATGGCCG	1231	1
ABAA	CAATGTAGT	221	1
ALLp	CAATGTCTC	1258	1
SLLB	CAATGTGAT	578	1
SLLL	CAATGTGTG	496	1
LLSS	CAATGTTAA	517	1
SLpp	CAATTACGG	388	1
SLBA	CAATTATGA	79	1
LLBB	CAATTCTGC	143	1
ASSp	CAATTGAGT	726	1
pLpS	CAATTGGTG	944	1
pASp	CACAACAAT	654	1
SBSB	CACAACATG	3217	1
LLAB	CACAACGAC	2062	1
ApSS	CACAAGACC	1608	1
pASS	CACAAGAGG	1463	1
pSLB	CACAAGCGT	1449	1
SLSB	CACAAGTCA	598	1
FIGNL2	CACAATCAG	138	1
SBBL	CACAATTGG	577	1
AppB	CACACAGGT	363	1
LApp	CACACAGTA	4551	1
Lpcx4	CACACATCT	290	1
BLSL	CACACCACC	1327	1
ApAS	CACACCATT	4438	1
ABpS	CACACCGCT	2771	1
LASS	CACACCGTC	2256	1
LSLB	CACACCTTG	600	1
BpLS	CACACGCGA	244	1
AALp	CACACTAAG	1470	1
BpSL	CACACTACT	690	1
LLBA	CACACTCTG	1286	1
pLLL	CACAGAATT	216	1
BppL	CACAGACCG	916	1
LBSA	CACAGACTA	1335	1
BLpS	CACAGATGC	608	1
SMARCAD1	CACAGCAGT	458	1
SSAL	CACAGCCGA	986	1
pBBS	CACAGCGAT	2825	1
ALLA	CACAGCGGC	900	1
Appp	CACAGGTCG	1752	1
SpBL	CACAGTACA	707	1
SLLL	CACAGTAGC	163	1
SLAA	CACAGTGAC	1233	1
LBBL	CACAGTTCT	469	1
BSBL	CACATACCT	1120	1
ppSL	CACATAGGC	1207	1
pBLL	CACATCCAT	1004	1
BSAL	CACATGAAT	1064	1
SpSB	CACATGCTT	2139	1
ppBA	CACATGGAC	3282	1
ApSB	CACATGGCG	1237	1
BpSS	CACCAAGAC	1874	1
LLpB	CACCAAGGT	1022	1
SLpB	CACCACACC	753	1
pAAA	CACCACATT	509	1
LBLB	CACCACGCT	1367	1
LLpp	CACCACTGC	1008	1
SLBB	CACCAGACG	2104	1
BLSA	CACCAGCGA	1009	1
LBpB	CACCAGCTC	1343	1
ppAS	CACCAGGAT	971	1
ASAS	CACCATAAG	1079	1
ALBL	CACCATACT	363	1
LLLA	CACCATATC	529	1
ASBB	CACCATCAT	1688	1
LBAA	CACCATCGC	1762	1
BLAL	CACCATTGT	1044	1
pBBS	CACCGAATA	1761	1
BBLS	CACCGACAG	916	1
ApAA	CACCGCATC	1451	1
SppA	CACCGCTAC	1289	1
SLAL	CACCGCTTA	609	1
SSpp	CACCGGAAT	1033	1
LLBL	CACCGGTCT	262	1
pSSB	CACCGGTGA	411	1
SLAp	CACCGTCAC	1559	1
SBLL	CACCGTGAG	1300	1
SLLS	CACCGTGCT	529	1
LpBA	CACCGTTAT	610	1
AApS	CACCTATCG	8759	1
SLAA	CACCTATGT	405	1
SSAS	CACCTATTA	2642	1
SApS	CACCTCCTT	4884	1
ABLL	CACCTGACC	544	1
pLAB	CACCTGGTC	5352	1
pLpp	CACCTTAAC	798	1
ppLS	CACCTTCAG	926	1
BLpS	CACCTTGAT	2293	1
pApB	CACGAAGAG	5463	1
pLAL	CACGAAGGA	160	1
ppBp	CACGACACG	1722	1
LLSB	CACGAGATC	525	1
ABSA	CACGAGGCC	2055	1
pLAL	CACGAGGTT	959	1
SppB	CACGATAGC	1271	1
pLLL	CACGATGAC	402	1
ALLA	CACGATGCG	404	1
SBBA	CACGATTCT	2238	1
BSSL	CACGCACGA	323	1
LALS	CACGCTATT	434	1
pBpL	CACGCTCCG	1918	1
pAAp	CACGCTGTC	9094	1
BpLA	CACGCTTCA	2956	1
LBLL	CACGCTTGC	1038	1
pBLp	CACGGAAGA	1773	1
AApB	CACGGATTA	11214	1
pApL	CACGGCGAC	520	1
ppSL	CACGGTAAC	436	1
ABLL	CACGGTACG	457	1
LpSS	CACGTAAGC	289	1
ABBS	CACGTAATG	897	1
pBAA	CACGTAGAC	1047	1
BLLL	CACGTAGTA	434	1
BASA	CACGTCGCT	3612	1
ApLA	CACGTCGGA	1863	1
pBLp	CACGTCTAT	810	1
BSAA	CACGTGAGT	723	1
SLSL	CACGTGCTC	328	1
ALLp	CACGTGTAA	1308	1
pLLB	CACGTTATC	742	1
BBpp	CACGTTCCA	3520	1
BBBS	CACGTTCGC	3802	1
SpLA	CACGTTCTG	2303	1
LLAp	CACGTTGCC	2238	1
BpSA	CACTACTTA	996	1
LSAS	CACTAGAAT	423	1
SSBB	CACTATGGA	775	1
SSpS	CACTCAGAA	989	1
ABBp	CACTCCGTA	7441	1
pLpS	CACTCCTCT	1290	1
BLLS	CACTCTGGC	636	1
pAAB	CACTCTTCC	36839	1
SBAB	CACTGAGCG	2036	1
SSSL	CACTGAGTA	1305	1
BpSL	CACTGCGAG	652	1
ApLA	CACTGTTGT	651	1
LASB	CACTTACCG	1029	1
pLpA	CACTTCACG	1068	1
BSpB	CACTTCGAT	2757	1
SpLS	CACTTCTAA	371	1
LLSp	CACTTGATC	649	1
ALSS	CACTTGGCC	264	1
pBBS	CACTTGTCG	1736	1
SBpA	CAGAACATT	2201	1
SSpS	CAGAAGCAG	3409	1
pBBA	CAGAAGTGG	673	1
SBLS	CAGAATCCA	540	1
ABpp	CAGAATGTT	702	1
ALLB	CAGACAATT	301	1
Lpcx4	CAGACCGTG	578	1
SLBL	CAGACGAAG	843	1
BABL	CAGACGGTT	2746	1
BSSA	CAGACTGAC	2789	1
AASL	CAGACTGTA	6394	1
SBSA	CAGACTTAG	2108	1
pSLA	CAGAGAACG	1463	1
BABp	CAGAGACAG	4225	1
pBpS	CAGAGACTC	1374	1
pLSS	CAGAGCAAG	983	1
pBAp	CAGAGCGAA	7071	1
SBAA	CAGAGCTAC	575	1
LpAA	CAGAGGAAT	370	1
pLpL	CAGAGTAGG	131	1
BLBL	CAGAGTCAC	1539	1
ABpA	CAGAGTCTA	1762	1
LALA	CAGATAGAA	724	1
SABL	CAGATGATT	6068	1
BBBL	CAGATTCGA	761	1
BpLS	CAGATTCTC	508	1
SSAL	CAGCAACCG	766	1
pASA	CAGCAATGC	349	1
7merm8x1	CAGCACATA	928	1
SBAB	CAGCACTAA	7172	1
LALS	CAGCAGGAA	443	1
SppL	CAGCCAAGT	277	1
pBSp	CAGCCAGGC	1614	1
BpSA	CAGCCAGTG	1788	1
BApL	CAGCCATCC	1431	1
ApBA	CAGCCGCAA	1110	1
LApA	CAGCCGTGA	496	1
LSAB	CAGCCTGAG	1552	1
BSpL	CAGCCTGCT	836	1
SAAL	CAGCCTGTC	2974	1
BApp	CAGCCTTAT	1302	1
SAAp	CAGCGAAGA	4862	1
BSBA	CAGCGATGT	358	1
SpBp	CAGCGCCTT	2888	1
LALS	CAGCGCTTC	181	1
BBBB	CAGCGGCGT	759	1
LApp	CAGCGTAGT	338	1
BSAA	CAGCGTCCT	877	1
pSSB	CAGCGTGTG	591	1
BpAB	CAGCGTTGG	1240	1
ASLp	CAGCTAACA	976	1
ABLA	CAGCTAATG	726	1
SpAp	CAGCTATAG	903	1
LSLL	CAGCTATTC	463	1
SBBB	CAGCTGCAG	2681	1
BABB	CAGCTGCGA	3683	1
ABBL	CAGCTGCTC	1671	1
BpLB	CAGCTGTCC	893	1
SBLB	CAGCTTACT	1811	1
BpBS	CAGCTTAGA	3652	1
LLBS	CAGGAAGCA	4494	1
AALB	CAGGAAGTG	1862	1
SBLp	CAGGACAGA	4669	1
ALSA	CAGGACGAA	4385	1
SBAA	CAGGAGGAC	733	1
pLLS	CAGGAGTCT	675	1
ALAp	CAGGATATT	6691	1
pAAS	CAGGATGAG	3329	1
SSSp	CAGGATGCT	5008	1
LBBL	CAGGATGGA	829	1
SAAS	CAGGCAACT	2359	1
pSpS	CAGGCACAT	1364	1
pABA	CAGGCACCA	4823	1
pApS	CAGGCAGAA	1390	1
AApB	CAGGCCAGC	23468	1
BASS	CAGGCCATG	1290	1
BLSS	CAGGCCTAG	1367	1
pSBA	CAGGCGGCT	1982	1
AApp	CAGGCGGTC	13753	1
pBLS	CAGGCGTAT	414	1
LLpB	CAGGTAAGG	308	1
SSpB	CAGGTACTA	2374	1
pALB	CAGGTCGAT	1329	1
LApL	CAGGTGATC	839	1
SLpA	CAGGTGGAA	613	1
LLpA	CAGGTGGTT	1745	1
ASLA	CAGTAAGAA	274	1
ppSL	CAGTAAGCC	103	1
ABpS	CAGTAAGTT	670	1
LBLp	CAGTACAAT	317	1
7mera1x2	CAGTACTGA	315	1
ALBS	CAGTAGACC	193	1
LLLA	CAGTAGCAC	43	1
ALLA	CAGTAGGTC	260	1
SBBA	CAGTATCAG	270	1
ppAB	CAGTCACTT	2079	1
SpSS	CAGTCCGAG	1219	1
pppp	CAGTCCTTG	673	1
SBSA	CAGTCGCGA	305	1
LpLA	CAGTCGGCA	622	1
LALp	CAGTCGGTG	248	1
LSLA	CAGTCGTCC	331	1
ALLS	CAGTCTAAG	189	1
Bppp	CAGTCTCAT	902	1
ApBB	CAGTCTCGC	893	1
SpLA	CAGTGAACC	175	1
SAAB	CAGTGACCG	8698	1
pSSL	CAGTGACGT	207	1
LBBS	CAGTGATAT	160	1
pABp	CAGTGCTCC	1539	1
LLBA	CAGTGGCGC	80	1
ppLB	CAGTGGTCG	448	1
BSpL	CAGTGTAGC	251	1
AASS	CAGTGTATG	300	1
ApLL	CAGTGTCGG	98	1
BpSL	CAGTTAAGT	196	1
LALA	CAGTTCAAG	259	1
ABBL	CAGTTCGTT	1263	1
pppS	CAGTTCTTA	592	1
BSSL	CAGTTGGAC	374	1
LBAA	CAGTTGTAG	223	1
SSpB	CATAACCAG	1380	1
SALp	CATAACCGA	692	1
SLSB	CATAACGTG	1549	1
pLSA	CATAACTCC	346	1
pppA	CATAAGCTG	940	1
BBAS	CATAAGGCC	1176	1
pppL	CATAAGGTT	627	1
AASS	CATAATGAC	727	1
AABS	CATACAAGT	6150	1
LSSS	CATACACCT	170	1
AALL	CATACATCC	3221	1
[truncated: 23,968 more rows]
