# Supplementary material for: PTRE-seq reveals mechanism and interactions of RNA binding proteins and miRNAs
Source: Nat Commun. 2018 Jan 19;9:301. doi: 10.1038/s41467-017-02745-0 (PMC5775260; doi:10.1038/s41467-017-02745-0)
Supplement: Supplementary file 6 — Supplementary Data 4 [file 41467_2017_2745_MOESM6_ESM.xlsx]

## Sheet: PARNA_reads
RE_Identity	Barcode	counts_PARNA	Replicate
LSpS	AACAACTTA	118	1
LABA	AACAAGATG	291	1
pBBp	AACAATCGT	268	1
LLSB	AACAATGCT	1340	1
BBSA	AACAATGGA	791	1
SBLS	AACACACCA	953	1
SBpL	AACACCTCT	306	1
BpSS	AACACCTTC	2054	1
pSLL	AACACGACC	42	1
SSLp	AACACGAGG	629	1
BALB	AACACGCGT	798	1
AApS	AACACGTTG	6495	1
BSSp	AACACTATA	1022	1
AApL	AACACTTGG	1238	1
SLBB	AACAGACGG	44	1
ALSB	AACAGCGCT	306	1
SLpL	AACAGCGGA	524	1
SBBA	AACAGCTCA	977	1
LALL	AACAGGAGT	40	1
BpAL	AACAGTCCA	277	1
LLSS	AACAGTTCG	257	1
BApL	AACATAACC	325	1
ABAA	AACATACTA	530	1
LpAA	AACATCACG	590	1
pppp	AACATCCAG	230	1
SALB	AACATCGGC	637	1
LSBL	AACATGCTG	292	1
BSpL	AACATGTGT	84	1
BBBB	AACATTGCG	2416	1
LALS	AACATTGGT	194	1
LBBA	AACCACAAT	521	1
pLSp	AACCACAGC	740	1
ApSB	AACCACTCT	439	1
LpSL	AACCACTGA	118	1
LSSL	AACCAGTAT	208	1
BSBp	AACCAGTCA	240	1
ppSB	AACCAGTTG	444	1
LpSL	AACCATACG	128	1
pASL	AACCATATA	121	1
HMGA2	AACCATCAG	181	1
pLAA	AACCGAATT	240	1
LBSS	AACCGATAT	40	1
BALS	AACCGATCA	412	1
ApSS	AACCGATGC	176	1
BBLA	AACCGATTG	362	1
ALAS	AACCGCCGA	598	1
LABA	AACCGGAAG	80	1
ABpL	AACCGGATC	226	1
AABp	AACCGGCAT	2689	1
ASpp	AACCGGTCG	299	1
LBBL	AACCGTTAG	3	1
ASpB	AACCGTTGA	307	1
ALAS	AACCTAATA	722	1
SLpp	AACCTACAG	547	1
SpBA	AACCTAGCA	531	1
BBBB	AACCTCCGC	4360	1
SApp	AACCTCGCC	1451	1
SBpA	AACCTGGAC	472	1
LLBp	AACCTGGTA	83	1
pBBp	AACCTGTAG	242	1
LBLA	AACCTGTCT	399	1
LABp	AACCTTGCT	2802	1
AABB	AACGAATCT	3060	1
BBpp	AACGAATGA	311	1
ApAA	AACGACACC	139	1
C14orf28	AACGACAGG	144	1
LSBA	AACGACCAC	567	1
SLAL	AACGACTAT	78	1
ABSL	AACGACTGC	1101	1
BBpp	AACGATAAG	153	1
LASA	AACGATCTG	933	1
pSpp	AACGATTCG	100	1
pSSA	AACGCAACC	1077	1
SSBA	AACGCAAGG	671	1
SSAL	AACGCACGT	201	1
Lpcx1	AACGCCAAC	353	1
SALL	AACGCCAGT	25	1
pLAB	AACGCCATA	3772	1
7mera1x1	AACGCGAGA	881	1
pLLB	AACGCGGCC	165	1
ApSL	AACGCGTAC	299	1
ASSL	AACGCGTTA	195	1
SABS	AACGCTCTT	2453	1
pABA	AACGCTTAG	733	1
BpAL	AACGGACCT	108	1
ppBL	AACGGCCGC	233	1
BSpp	AACGGCGCC	514	1
ppBB	AACGGCTGT	533	1
pSAL	AACGGTCGT	222	1
ApSL	AACGGTTCA	376	1
BSAB	AACGTAATC	6255	1
ALpS	AACGTAGAA	150	1
pBAS	AACGTCAGC	1338	1
SAAp	AACGTCCAA	10769	1
BBSL	AACGTGCAC	296	1
BpLB	AACGTGCGT	911	1
SBAS	AACGTGGCT	698	1
LpBB	AACGTGTTG	721	1
AABp	AACGTTACG	8466	1
Lpcx4	AACGTTGAT	115	1
ASAA	AACTAACAC	50	1
BBBB	AACTAAGGA	131	1
pBBp	AACTACAAC	396	1
ApSL	AACTACACG	154	1
BASL	AACTACCGA	374	1
BSSp	AACTATCAA	638	1
ABAp	AACTCACTC	5645	1
BApA	AACTCATAA	1	1
SBBS	AACTCATGG	510	1
BpLp	AACTCCACT	80	1
SLAp	AACTCCATC	590	1
SAAB	AACTCCTAC	11509	1
BLpL	AACTCGCAA	54	1
BLBA	AACTCGTAG	135	1
ABAS	AACTCTGAG	853	1
ALpL	AACTCTGCT	52	1
ApLB	AACTCTGTC	114	1
SpAS	AACTGATGT	130	1
pSBB	AACTGCAAT	289	1
SBBL	AACTGCCTT	129	1
BSBL	AACTGCGAC	174	1
SLBA	AACTGCGCG	611	1
LBBp	AACTGCTCT	215	1
ABBp	AACTGTACG	206	1
BLpA	AACTGTCCT	123	1
LLSp	AACTGTTGG	37	1
LBAL	AACTTAACA	119	1
BSBL	AACTTATCT	44	1
SABp	AACTTCGGA	2220	1
LSpS	AACTTGAAC	1	1
SpLS	AACTTGATA	131	1
pppL	AACTTGCGA	346	1
ApAL	AACTTGGTG	266	1
ApAB	AAGAACAAT	16446	1
BALL	AAGAACATG	32	1
LApS	AAGAAGATT	727	1
pApL	AAGAAGCTA	404	1
LpSp	AAGAAGTAT	119	1
LLAB	AAGAATAGT	6	1
AALp	AAGAATGAT	1344	1
ALpS	AAGAATTCC	86	1
ppSB	AAGACAATG	1652	1
BSBS	AAGACAGCG	4124	1
BBAA	AAGACATCT	121	1
pppp	AAGACGAAC	596	1
BAAL	AAGACGCAG	810	1
BBBp	AAGACGCCT	1012	1
SpBB	AAGACGCGA	2587	1
ppAS	AAGACGTGG	263	1
ASBB	AAGACTCAT	1350	1
BSAA	AAGACTCGC	709	1
BLSp	AAGACTGTT	1068	1
SAAA	AAGACTTGT	126	1
BpSA	AAGAGCACG	1619	1
BpBA	AAGAGGTGT	616	1
SLSA	AAGAGTCAA	363	1
BLLS	AAGAGTCGG	122	1
AASS	AAGAGTTAG	545	1
pSLp	AAGATAGTG	673	1
SApL	AAGATCGTT	272	1
LSpB	AAGATGGTA	507	1
LSpL	AAGATTACC	82	1
AALS	AAGCAACGG	334	1
Lppp	AAGCAGACG	101	1
SppB	AAGCAGCCT	833	1
LASp	AAGCATACT	242	1
pLLp	AAGCATGAA	130	1
BLSA	AAGCATTCG	599	1
ALSp	AAGCCGAAG	165	1
LLBB	AAGCCGACT	1	1
ppSS	AAGCCGCCA	1278	1
BALS	AAGCCTATG	47	1
pBSS	AAGCGAATA	161	1
pSSA	AAGCGACGA	156	1
pApS	AAGCGAGAT	683	1
ALSp	AAGCGAGGC	1	1
ASAA	AAGCGGTAG	51	1
pSLA	AAGCGTCGT	153	1
SpBB	AAGCGTGGA	540	1
BAAL	AAGCGTTCA	1372	1
ABBS	AAGCGTTGC	364	1
pSLL	AAGCTAACT	81	1
LBAS	AAGCTCAGC	299	1
BApS	AAGCTGAGG	73	1
BSLp	AAGCTGATT	235	1
SBpp	AAGCTGCCG	854	1
LppB	AAGCTGGAG	1874	1
SSBL	AAGGACTCC	2616	1
ppSp	AAGGAGTAC	1452	1
ALpp	AAGGATCGG	498	1
SpBL	AAGGCAGTG	728	1
SSLL	AAGGCCAAG	229	1
SLLS	AAGGCCGCC	917	1
LSAp	AAGGCGACA	1558	1
BpBA	AAGGCGTCT	1349	1
LALL	AAGGCTCCG	360	1
ABSA	AAGGCTCTA	3710	1
AABL	AAGGCTTGC	8931	1
pASL	AAGGTACGG	211	1
ALpL	AAGGTAGAC	2766	1
ASLL	AAGGTAGCG	364	1
SpBL	AAGGTCACC	354	1
SBBp	AAGGTGCCT	5794	1
ABBp	AAGGTGGCA	2230	1
BSLA	AAGGTGTGG	551	1
SBpA	AAGGTTCGC	2130	1
pLLA	AAGTAAGTG	1	1
BBBp	AAGTACCTG	566	1
LpBS	AAGTACTAC	37	1
SSSL	AAGTAGAAT	1	1
SSSA	AAGTAGTGA	45	1
pBSL	AAGTATCAC	148	1
pLSA	AAGTATCCG	78	1
SLBA	AAGTATGGA	196	1
SBpp	AAGTCATCG	558	1
LSpS	AAGTCCAAT	112	1
BSSB	AAGTCCTCT	554	1
ALLB	AAGTCGACC	38	1
SBLp	AAGTCGCCG	278	1
LSpS	AAGTCTACG	160	1
SASA	AAGTCTATA	357	1
LLBA	AAGTGCCGT	33	1
LSSp	AAGTGCGCT	142	1
BASB	AAGTGCTTG	332	1
ppAB	AAGTGGCGA	184	1
pBBA	AAGTGGTAA	25	1
BpBA	AAGTGGTCC	388	1
SLBS	AAGTGTCGC	133	1
AppS	AAGTTACCG	94	1
pSSB	AAGTTCAGT	232	1
pBLS	AAGTTCCTC	17	1
ppAp	AAGTTCTCC	394	1
ABAA	AATAACGAG	315	1
BApL	AATAACGCT	321	1
BLAp	AATAAGCGA	37	1
pBAB	AATAATCCA	2362	1
SBAA	AATAATCGC	61	1
ALAL	AATACAACC	1198	1
pLSA	AATACACGT	254	1
SLSS	AATACATCA	227	1
SBBB	AATACATGC	674	1
BLpA	AATACGAAG	109	1
LpSB	AATACGTCG	413	1
pABS	AATACGTTA	613	1
Lpcx4	AATACTGCG	57	1
AABL	AATACTGGT	838	1
pSAp	AATACTTAG	266	1
AASp	AATAGAGGC	278	1
BLLB	AATAGCAGA	55	1
ABpA	AATAGCCAT	122	1
AAAB	AATAGCGTT	13630	1
BSAB	AATAGTTCA	696	1
LBSp	AATAGTTGC	42	1
LASL	AATATATCG	29	1
ABBL	AATATCGCG	204	1
pBLA	AATATCTGA	70	1
BBBB	AATATGAGG	288	1
SBAB	AATATGCCG	442	1
LBBA	AATATGTCA	129	1
BBpL	AATCAACTA	330	1
ppBS	AATCAAGGA	500	1
BSAS	AATCACCGA	499	1
BSBS	AATCACGGC	897	1
ApBS	AATCAGATC	75	1
pSLL	AATCATCTT	458	1
ABpA	AATCCAGCA	581	1
BLBB	AATCCATGG	102	1
pBSA	AATCCGGTA	851	1
LLAA	AATCCGTCT	644	1
SALL	AATCCTCCG	400	1
pppA	AATCCTGTC	591	1
LSLA	AATCCTTGC	243	1
BBpp	AATCGACGC	383	1
Lpcx4	AATCGATCG	56	1
pLAA	AATCGCAGC	1	1
LAAL	AATCGCCAA	217	1
SMARCAD1	AATCGCTCT	105	1
BpBS	AATCTCCAC	1510	1
BLLB	AATCTCTAT	337	1
LSAS	AATCTGATA	298	1
LALA	AATCTTGCC	53	1
SSpL	AATGAACTC	838	1
pLpL	AATGAATCC	283	1
ASSA	AATGAATGG	419	1
BApB	AATGACAAG	1242	1
SBLB	AATGACAGA	698	1
AppL	AATGACGAA	739	1
LLAS	AATGAGATG	68	1
SSAB	AATGAGCTT	3676	1
ABSS	AATGAGGTA	491	1
LSpp	AATGATGAG	48	1
LLSL	AATGCAAGA	414	1
LBSA	AATGCAGCC	412	1
LBLA	AATGCCGCG	676	1
AAAL	AATGCCGTA	5903	1
ALpS	AATGCGGCT	106	1
SLpB	AATGCGTTG	286	1
ASLS	AATGCTACG	655	1
LLSp	AATGCTCAG	49	1
BLSL	AATGCTGAT	339	1
LBAB	AATGCTGTG	923	1
LSBB	AATGCTTGG	637	1
BABS	AATGGAACA	3668	1
BSBp	AATGGCACC	1090	1
pSAp	AATGGCGCT	2298	1
pBAB	AATGGCTAT	3371	1
BBBB	AATGGTAAG	1395	1
LSLA	AATGGTGAA	196	1
BBBL	AATGTACAC	203	1
pSpL	AATGTAGAG	276	1
LABL	AATGTAGCT	504	1
LpLS	AATGTATCA	273	1
pLLS	AATGTCCAG	498	1
ABAL	AATGTGAGA	455	1
SSBL	AATGTGTGT	505	1
pSLB	AATGTTGTA	288	1
BBBB	AATTAAGCC	675	1
ALLS	AATTACCGG	50	1
LLBA	AATTAGGCT	94	1
LBAp	AATTCAAGC	432	1
BAAB	AATTCATGA	2518	1
BASS	AATTCGATA	451	1
BppB	AATTCGCTC	344	1
LBpA	AATTCGGTG	644	1
SpAL	AATTCGTGG	82	1
pBpS	AATTCTCCA	1180	1
SLpS	AATTCTGTT	441	1
BABS	AATTGACCG	236	1
BBLp	AATTGCAAC	149	1
LASL	AATTGCTCC	249	1
ASSS	ACAACACAT	224	1
pBBS	ACAACACGC	1369	1
BASB	ACAACAGAA	717	1
BLBp	ACAACCATG	1162	1
ALAp	ACAACCGAC	16296	1
LBpA	ACAACCTAG	807	1
BBBA	ACAACCTTC	1654	1
pBAS	ACAACGAGG	591	1
SLLB	ACAACGCCG	636	1
BLAA	ACAACGTAT	90	1
LASB	ACAACTGCA	375	1
BpBS	ACAAGAATG	1145	1
LpLS	ACAAGATCT	125	1
SpSp	ACAAGCCAC	1978	1
AALS	ACAAGCTAT	896	1
ApSS	ACAAGGAAC	928	1
LBLp	ACAAGGTCC	441	1
pSSp	ACAAGTCCA	2534	1
ABLA	ACAAGTGAA	604	1
ppAA	ACAAGTTCG	264	1
pApL	ACAATCATA	532	1
ABBL	ACACAACGC	1300	1
LASB	ACACACCGG	727	1
BLLB	ACACAGTGC	607	1
BLBB	ACACAGTTG	1884	1
pBpL	ACACATCAG	1188	1
Lppp	ACACATCCT	8331	1
LLpA	ACACATGTG	451	1
ppSA	ACACATTAA	984	1
SSAA	ACACATTGG	1172	1
LSpA	ACACCAAGC	2572	1
BLSp	ACACCATAG	1495	1
BLAp	ACACCGACG	2132	1
BAAA	ACACCGAGT	368	1
AAAB	ACACGCATA	30192	1
SLAB	ACACGCCAG	1125	1
LSLL	ACACGCTGG	237	1
ASLB	ACACGGAGA	731	1
LpBL	ACACGGCCA	785	1
BSSL	ACACGGTTA	608	1
SLLS	ACACGTCTT	499	1
BASL	ACACGTGCG	659	1
SpSB	ACACGTTCT	3128	1
SSAA	ACACTCGTT	794	1
6merx2	ACACTGACA	4283	1
pSLp	ACACTGGAC	515	1
ApAB	ACACTGGCG	32419	1
ALLp	ACACTTAGG	140	1
SBAp	ACACTTATT	1219	1
SLBp	ACACTTGGA	1364	1
ApLS	ACAGAACAA	206	1
ApAp	ACAGACCGT	24520	1
pApL	ACAGACCTA	932	1
pApB	ACAGAGAAC	4164	1
pLAp	ACAGAGACG	2391	1
ASAB	ACAGAGTGG	7299	1
ASLA	ACAGATACT	295	1
BLBS	ACAGATCAT	531	1
LpLp	ACAGCAGTC	533	1
SLpB	ACAGCATAT	349	1
SASB	ACAGCCAGT	1261	1
ALpS	ACAGCGAGA	837	1
LLSL	ACAGCGCAT	600	1
SLAA	ACAGCGCTG	325	1
LBSB	ACAGCGGCC	866	1
BBLS	ACAGCGTCG	1038	1
LLpS	ACAGCGTTA	85	1
BBBp	ACAGCTAAT	1202	1
pSBB	ACAGCTATG	978	1
AASA	ACAGCTCGG	801	1
BBSL	ACAGCTGCG	793	1
BSAB	ACAGCTGGT	3098	1
SALp	ACAGCTTGA	437	1
BBpS	ACAGGAACG	1468	1
SSLS	ACAGGAGCA	225	1
BBpS	ACAGGATAA	1003	1
LSpB	ACAGGCAAG	350	1
pBpL	ACAGGCCAT	484	1
SpLL	ACAGGCCGC	445	1
pSBB	ACAGGCCTG	972	1
pSAB	ACAGGCGAA	7086	1
LBpL	ACAGGTCCG	935	1
LBSB	ACAGGTGGA	1453	1
Lpcx4	ACAGGTTAT	59	1
pSAp	ACAGTAGCC	1708	1
ASAL	ACAGTCGGT	1010	1
ALBS	ACAGTCTAG	195	1
pSAL	ACAGTGCCG	184	1
SBLp	ACAGTTATA	774	1
pppS	ACAGTTCCT	808	1
SBpS	ACAGTTCGA	1635	1
BBBB	ACATAACCG	3962	1
pLSB	ACATAATTG	115	1
BLBL	ACATACAGT	325	1
pSBS	ACATACATA	1099	1
ABSL	ACATAGCAT	508	1
BApp	ACATAGCCA	2479	1
LLBS	ACATAGTAC	316	1
BpBp	ACATATACA	649	1
SLLB	ACATATCTT	711	1
SALA	ACATATGCG	255	1
BASS	ACATCACCT	1093	1
ASBp	ACATCACGA	849	1
AAAL	ACATCCTCG	2723	1
SBAL	ACATCGACA	588	1
LSBL	ACATCGGTA	1063	1
ASAB	ACATCTGAG	14900	1
SpLp	ACATCTTAT	472	1
LSBp	ACATGAGCC	1284	1
BSpp	ACATGATAC	1081	1
SApS	ACATGCGAC	1902	1
pBSL	ACATGCGCG	926	1
ABLp	ACATGGCAC	690	1
SpSS	ACATGGTAT	1501	1
FIGNL2	ACATGGTTG	91	1
Sppp	ACATGTCTC	1655	1
6merx4	ACATTAACA	321	1
LApp	ACATTAGAC	906	1
ppSS	ACATTATCT	480	1
BLLS	ACATTCTGC	65	1
LBpp	ACATTGAGT	309	1
LSSB	ACATTGTAA	279	1
ASpS	ACCAACAAT	1320	1
LALB	ACCAACCAA	664	1
ppSS	ACCAAGCCG	4306	1
ppAA	ACCAAGCTA	416	1
pSBp	ACCACCAGG	1454	1
ALBS	ACCACCGAG	200	1
SApB	ACCACCGGA	5778	1
ABSS	ACCACGGAT	872	1
pSLL	ACCACTAAG	281	1
AASS	ACCAGAATT	3545	1
Lppp	ACCAGAGCT	490	1
ApLS	ACCAGAGGA	92	1
SBBp	ACCAGCACG	4498	1
BBBB	ACCAGCATA	1596	1
pSAB	ACCAGCGAT	6857	1
BSLL	ACCAGGTGT	57	1
ASLB	ACCAGTATG	312	1
pSpp	ACCAGTCGG	958	1
BAAB	ACCAGTGAC	15463	1
BLLS	ACCATAAGT	836	1
LApS	ACCATATGG	1	1
ALSS	ACCATCGTT	1232	1
SBpL	ACCATGTCT	275	1
BppS	ACCATGTTC	1184	1
SLLA	ACCATTACC	211	1
ASBL	ACCGAACTA	986	1
LSAp	ACCGAAGAG	1225	1
SBAS	ACCGAATCA	367	1
ApAL	ACCGACACG	469	1
pSpL	ACCGAGCCA	182	1
SSAp	ACCGATATG	60	1
SALS	ACCGATGTA	180	1
pSAB	ACCGCCGTT	9686	1
BLpp	ACCGCGATG	258	1
pAAB	ACCGCGTCT	18208	1
SpSp	ACCGCTACC	1043	1
ppLA	ACCGCTCCG	521	1
BBAp	ACCGGAAGA	2167	1
pASB	ACCGGACTG	172	1
LppB	ACCGGAGAA	428	1
ppAA	ACCGGTCTC	159	1
pppp	ACCGTAATG	496	1
BBBB	ACCGTACGG	1435	1
ppAB	ACCGTATAG	1726	1
LALS	ACCGTCCAC	365	1
SpLp	ACCGTGACG	406	1
BpBp	ACCGTGCTC	907	1
BppA	ACCGTGGCA	665	1
BApB	ACCTAAGAT	1566	1
ASAA	ACCTACCGC	191	1
ALAA	ACCTACTAC	1	1
ppSp	ACCTAGCGG	133	1
LpAL	ACCTAGGTA	167	1
AABL	ACCTATACC	371	1
pSSp	ACCTATGCT	535	1
LppL	ACCTATTCA	168	1
BLAS	ACCTCAGAA	505	1
SLAS	ACCTCCTAG	200	1
pSBB	ACCTCCTCT	2800	1
pSAS	ACCTCGACC	840	1
ABBp	ACCTCGCGT	419	1
LSAA	ACCTCGGAG	343	1
ALpL	ACCTCGTCA	302	1
LSBp	ACCTCGTGC	762	1
LppS	ACCTCTTCC	508	1
SpSA	ACCTGACGG	288	1
ABBB	ACCTGATAG	307	1
AALB	ACCTGCATT	1298	1
pBBA	ACCTGCCTA	177	1
LpAB	ACCTGCTGC	460	1
pSSA	ACCTGTATC	131	1
pBSp	ACCTGTCGC	708	1
LBpL	ACCTGTGCC	170	1
BpLp	ACCTTAGAG	137	1
SAAA	ACCTTAGTC	535	1
SBSL	ACCTTCCTC	1074	1
BpAL	ACCTTCGAT	712	1
LLAp	ACCTTCTGG	346	1
SALA	ACGAACTTG	157	1
AALL	ACGAATAAG	319	1
BAAL	ACGAATTGT	57	1
pAAB	ACGACAACC	5269	1
SABB	ACGACAGTC	1871	1
BABA	ACGACATAT	243	1
SLSA	ACGACGCCA	302	1
ApAA	ACGACGCGC	473	1
Lppp	ACGACTCAA	182	1
pBAA	ACGACTGGT	538	1
pBBL	ACGACTTCT	325	1
BSBB	ACGAGAGAT	969	1
ABBL	ACGAGCCTG	274	1
SAAL	ACGAGCTAC	688	1
BSSS	ACGAGCTGT	35	1
AABp	ACGAGGAAT	3509	1
ASLL	ACGATAGCC	116	1
BBBL	ACGATATGT	173	1
pSBp	ACGATCGGT	307	1
BSLL	ACGATGTTG	1	1
ABAL	ACGATTAGT	133	1
SASp	ACGATTATA	66	1
BBAp	ACGATTCAG	411	1
ABLA	ACGCACAAC	47	1
ppAA	ACGCACAGT	55	1
LLBS	ACGCACCTC	107	1
pABp	ACGCACGGC	483	1
SpAL	ACGCACTCC	32	1
ALpA	ACGCAGAGA	39	1
BSSp	ACGCAGCAT	205	1
pALp	ACGCAGGCC	151	1
ALSp	ACGCAGTAC	37	1
BBSL	ACGCAGTGT	24	1
SAAS	ACGCATATG	53	1
Appp	ACGCATTGA	58	1
ASSA	ACGCCACTC	604	1
pBSB	ACGCCATGG	120	1
LLpL	ACGCCGACA	82	1
ASBp	ACGCCGGAC	1135	1
LBSS	ACGCCTTAT	467	1
BALS	ACGCGACGC	61	1
ALpS	ACGCGCCAA	75	1
pLLA	ACGCGCTAG	2	1
BSLS	ACGCGGCTA	92	1
BLpB	ACGCGGTAT	105	1
ASAB	ACGCGTCGA	5053	1
pSpp	ACGCGTCTC	156	1
SpAL	ACGCGTTAA	25	1
SBBL	ACGCTAGTA	89	1
pBAp	ACGCTATAG	611	1
pBpL	ACGCTATGA	55	1
LAAB	ACGCTCAGG	1689	1
LppS	ACGCTCTGC	403	1
ABLB	ACGCTGACG	77	1
BLSS	ACGCTTAGA	46	1
LASp	ACGCTTCAT	166	1
ApLA	ACGGACAAG	303	1
AAAB	ACGGACTCG	10237	1
SAAS	ACGGACTGT	177	1
SBAA	ACGGAGACA	68	1
ppAB	ACGGAGTGA	1989	1
BSAA	ACGGCACTG	130	1
pAAL	ACGGCATAC	82	1
BApL	ACGGCCACA	939	1
BSLp	ACGGCCATG	409	1
AAAS	ACGGCCGTA	4886	1
BLAB	ACGGCCTGA	2104	1
SpLB	ACGGCGTAT	265	1
SMARCAD1	ACGGCGTGC	173	1
ASSS	ACGGCGTTG	148	1
ASpA	ACGGCTACG	815	1
LALL	ACGGTCCAG	1	1
ABpL	ACGGTCGTG	543	1
ABpA	ACGTAATCG	170	1
BSLA	ACGTAATTA	29	1
6merx1	ACGTACACA	35	1
pLSp	ACGTACAGC	16	1
SBBL	ACGTAGGAG	3	1
pAAL	ACGTCATCT	114	1
AALB	ACGTCCTAT	195	1
LpSS	ACGTCGATA	221	1
SApp	ACGTCGGAT	557	1
pBSB	ACGTCGGCA	235	1
SpBA	ACGTGATCA	43	1
LLLS	ACGTGATGC	32	1
pSAS	ACGTGCAGT	2	1
pASS	ACGTGGATC	43	1
ABLS	ACGTGTCTT	201	1
SBAB	ACGTGTGAC	55	1
LLBS	ACGTGTGGT	69	1
LSpS	ACGTGTTAG	45	1
SLpS	ACGTTAAGT	3	1
ApSS	ACGTTAGGC	179	1
LBLA	ACGTTATGG	53	1
ASAL	ACGTTCGTT	430	1
SALB	ACTAACAAC	29	1
ppLB	ACTAACACG	297	1
7merm8x2	ACTAACCAG	64	1
LASS	ACTAACGCA	331	1
AABL	ACTAACTAA	1729	1
BLpL	ACTAACTCC	172	1
pppA	ACTAAGACT	280	1
SLpS	ACTAAGCAT	190	1
SLLL	ACTAATTCT	27	1
ApLS	ACTACACCT	131	1
ApAL	ACTACAGTG	310	1
LSLL	ACTACCACT	26	1
pppS	ACTACGAGC	296	1
Lpcx4	ACTACGATG	2	1
LSSL	ACTACGCAA	235	1
SSpL	ACTACGGCG	502	1
SSpB	ACTACTCGT	939	1
pALp	ACTACTGCT	216	1
SSBp	ACTAGAAGA	314	1
ASLA	ACTAGAGAA	306	1
ppAS	ACTAGATCG	150	1
ppBp	ACTAGCTCT	556	1
LBBB	ACTAGGACC	133	1
BpAS	ACTAGGAGG	194	1
BSBS	ACTAGGCAC	552	1
LLSL	ACTATATAG	44	1
SLLL	ACTATCATT	41	1
ApLL	ACTATCCTA	20	1
pBpp	ACTATCGTC	735	1
ApAB	ACTATGCTC	5291	1
pLBp	ACTATGTCC	138	1
SLpA	ACTCAAGCA	625	1
BBBL	ACTCACATC	2441	1
HMGA2	ACTCAGAAT	40	1
LpLB	ACTCAGACA	142	1
BLLp	ACTCAGCAA	54	1
pASp	ACTCAGCGG	118	1
LpAB	ACTCAGGCG	328	1
BLSL	ACTCCAATC	37	1
SSSp	ACTCCACTG	1958	1
BLSp	ACTCCGACC	275	1
pApS	ACTCCGCTA	1697	1
SBpL	ACTCCGGTC	566	1
Lpcx2	ACTCCGTCA	87	1
BLAS	ACTCGAACA	420	1
ALLS	ACTCGCAGG	26	1
BLSB	ACTCTCACG	267	1
ppLp	ACTCTCGAT	481	1
SSSL	ACTCTCTAA	894	1
SApA	ACTCTGGCC	330	1
pAAp	ACTCTGTCG	4048	1
BBBB	ACTCTGTGT	717	1
BpLL	ACTCTTAAT	139	1
BASp	ACTCTTATG	317	1
SLSL	ACTCTTCAA	322	1
ApBL	ACTCTTCTT	449	1
AABB	ACTGAAGTT	15268	1
BLLA	ACTGAATAC	227	1
BABA	ACTGAATCG	722	1
AppS	ACTGACCGG	328	1
AAAL	ACTGACGCG	192	1
ppLA	ACTGACTGA	372	1
ppAL	ACTGAGACC	79	1
BSSS	ACTGAGCGT	969	1
LAAS	ACTGATGAT	118	1
pLLp	ACTGATGTG	69	1
pSSB	ACTGATTGG	902	1
pBpp	ACTGCAGAC	591	1
ASAA	ACTGCATTC	513	1
ApBB	ACTGCCGTC	1158	1
SBLA	ACTGCGAAC	403	1
AALp	ACTGCGGTG	160	1
BBBS	ACTGCTAAG	746	1
LABp	ACTGCTTCG	3384	1
pSSL	ACTGGAAGG	214	1
LBSL	ACTGGATCA	417	1
BApA	ACTGGCACG	1046	1
ABAA	ACTGGTACA	70	1
pApp	ACTGGTGAC	508	1
pSBp	ACTGTCAGA	600	1
SSBB	ACTGTCCAT	4586	1
LSBL	ACTGTGTGA	168	1
BppB	ACTGTTATT	661	1
ASLS	ACTGTTCCG	668	1
AAAA	ACTGTTGAG	33	1
HMGA2	ACTTAATCT	35	1
ApSB	ACTTACGTC	135	1
ABpL	ACTTACTCA	108	1
Lpcx4	ACTTACTGC	45	1
ABSB	ACTTAGGAT	292	1
SppB	ACTTAGGCA	1004	1
LSSp	ACTTAGTAA	34	1
LSAA	ACTTCAACC	150	1
pApB	ACTTCAAGG	1224	1
pLpS	ACTTCAGGA	161	1
pLpB	ACTTCCAAC	353	1
ALAL	ACTTCCGGC	102	1
BSBB	ACTTCCTGG	106	1
AppA	ACTTCGTCG	325	1
LALB	ACTTCTCAA	406	1
LBLA	ACTTCTGCG	206	1
ABAp	ACTTGCAAG	1517	1
LBSS	ACTTGCACT	146	1
AAAA	ACTTGCTCG	111	1
ALSA	ACTTGCTTA	381	1
SSSp	ACTTGGAAT	958	1
LBBS	ACTTGGATG	554	1
SppB	ACTTGGTGA	429	1
SBLA	ACTTGTACC	107	1
SSpB	AGAACACTT	5334	1
LBpp	AGAACAGTA	1219	1
ALLS	AGAACATTC	119	1
SLpL	AGAACCGAG	531	1
LLLS	AGAACGCAG	137	1
BpLp	AGAACTAAG	301	1
LpAA	AGAACTACT	424	1
LLLp	AGAAGATAT	454	1
BpAp	AGAAGCATA	1410	1
BBLL	AGAAGCCTC	970	1
BBpA	AGAAGCTCC	1973	1
Lpcx2	AGAAGGAAG	285	1
BBAp	AGAAGGCAT	1366	1
ALBA	AGAAGGCGC	1083	1
LBLp	AGAAGGTTA	564	1
SpSB	AGAAGTGAC	3192	1
BLAB	AGAAGTGCG	2044	1
pALp	AGAAGTGTA	740	1
ALAA	AGAATAAGT	213	1
ASLS	AGAATAGTG	269	1
ALpp	AGAATCATC	704	1
LLpp	AGAATCTTA	349	1
LBAA	AGAATGCAA	240	1
SASS	AGAATTGTC	392	1
LppA	AGACAATTC	728	1
SApB	AGACACCGT	5743	1
pLBp	AGACAGACG	1306	1
LSpL	AGACATCCA	228	1
LLBL	AGACATGTT	239	1
7merm8x4	AGACATTAC	317	1
BApA	AGACATTGT	694	1
LLpA	AGACCAGCT	3179	1
BSSA	AGACCAGTC	2889	1
SpSp	AGACCATCA	6284	1
pAAB	AGACCGTCG	66164	1
ppBL	AGACCTACA	1370	1
BpLA	AGACCTATG	762	1
BBpS	AGACCTGCG	6621	1
LLAS	AGACCTGGT	1343	1
ppLL	AGACGACCT	333	1
SpLA	AGACGAGGC	1024	1
BLBS	AGACGAGTG	2171	1
pBLL	AGACGCTCG	476	1
LSSA	AGACGCTGT	616	1
pLSA	AGACGGTGA	935	1
pSLA	AGACGTAGG	187	1
pSSS	AGACGTATT	1405	1
BLAL	AGACGTCCG	582	1
SLpS	AGACGTGCT	621	1
pSSL	AGACTAACT	254	1
BBLp	AGACTCCGG	1765	1
BSpL	AGACTCTGA	745	1
BApL	AGACTGCGT	2021	1
LBLL	AGACTGTTG	497	1
SSLA	AGACTTGAT	2239	1
SLLp	AGACTTGTG	205	1
ApSL	AGAGAACGT	993	1
ApLL	AGAGAATAT	157	1
BBSB	AGAGACACG	2521	1
ppAp	AGAGACAGT	2911	1
pBBB	AGAGACCGA	8691	1
LLBp	AGAGAGGCC	1911	1
ALSp	AGAGATGCG	1489	1
LSBL	AGAGATTGA	238	1
HMGA2	AGAGCACAG	188	1
pABp	AGAGCAGGC	6221	1
pAAp	AGAGCAGTG	6059	1
ApAS	AGAGCCATC	12484	1
ppBS	AGAGCCGAA	1952	1
LLBB	AGAGCCGTT	1438	1
BBBp	AGAGCCTAC	2499	1
ASBA	AGAGCTGTC	2192	1
SpAp	AGAGGACTG	993	1
SAAB	AGAGGCAGC	23226	1
SLAL	AGAGTAAGC	235	1
pLpp	AGAGTACAA	1171	1
AASA	AGAGTACTT	381	1
pSBp	AGAGTCCGT	2100	1
ApAB	AGAGTCGCT	14935	1
pBAA	AGAGTCTAT	386	1
ALLS	AGAGTCTCA	318	1
LLpL	AGAGTCTTG	416	1
LSAS	AGAGTGACG	654	1
pLpA	AGAGTGTAA	264	1
pSBL	AGAGTTCAT	675	1
LAAp	AGAGTTGAA	1934	1
BBAB	AGAGTTGCC	3124	1
LpLB	AGATAACGA	85	1
BppS	AGATACATC	766	1
BALL	AGATACCGC	54	1
LpBL	AGATACGAA	423	1
BSAA	AGATACTGT	563	1
ABAS	AGATAGAGC	3381	1
BSLA	AGATATGCT	847	1
pBBp	AGATATGGA	1389	1
LpSL	AGATCAGAA	670	1
SSAA	AGATCCTTC	840	1
ABSB	AGATCGATT	4242	1
6merx1	AGATCGCAC	5351	1
LpAB	AGATCGCGT	1025	1
LSSS	AGATCGTTG	3513	1
SAAL	AGATCTTCC	3620	1
SLLp	AGATGAGAC	386	1
LAAB	AGATGATTC	13365	1
pABp	AGATGCACC	5181	1
ppLB	AGATGCAGG	153	1
BSSA	AGATGCCTA	2081	1
pppB	AGATGCTTG	1866	1
ABBA	AGATGGCTC	2041	1
ppLp	AGATGGTCC	1995	1
BSBS	AGATGTATC	1492	1
pApS	AGATTACAC	372	1
7merm8x2	AGATTACCG	458	1
BLBB	AGATTCACG	563	1
LSLp	AGATTGAAG	78	1
SSAS	AGATTGTAC	425	1
pLBB	AGCAACACC	1277	1
BpBS	AGCACAATT	1546	1
ALpL	AGCACACGT	162	1
pSBL	AGCACACTA	649	1
pSpA	AGCACCACG	914	1
SLLL	AGCACCGGC	316	1
ASLL	AGCACGAAG	105	1
SpSp	AGCACGATC	1295	1
ppSB	AGCACTACA	1129	1
BpBA	AGCACTCTT	2009	1
LpSB	AGCACTGTA	1396	1
Dna2	AGCAGAGCA	95	1
SMARCAD1	AGCAGAGGC	942	1
BBAp	AGCAGCCTG	1988	1
LLpS	AGCAGCGAA	155	1
BBAS	AGCAGCTCG	1642	1
ABLL	AGCAGGCGG	290	1
ApAL	AGCAGGTAG	1187	1
SSLL	AGCAGTACC	593	1
pBpS	AGCAGTATT	400	1
LBAB	AGCATACAT	920	1
AASS	AGCATAGAA	8836	1
BBBS	AGCATATAC	1180	1
BApL	AGCATCCTT	522	1
ppAp	AGCATCGCG	1677	1
pApp	AGCATCGTA	6720	1
SASL	AGCATGTCA	328	1
SApA	AGCCAAGGA	223	1
BLAL	AGCCATCAA	706	1
BABB	AGCCATTGA	5799	1
LASL	AGCCGACCA	1	1
LBSA	AGCCGAGTT	486	1
SLSL	AGCCGATTA	157	1
SSBL	AGCCGCGGT	267	1
AALL	AGCCGGTCA	1041	1
pBSA	AGCCGGTGC	435	1
BAAS	AGCCGTAAC	145	1
SABL	AGCCGTGTG	1320	1
LpBS	AGCCGTTAA	408	1
BpBA	AGCCGTTCC	672	1
BpLS	AGCCTACTT	189	1
pABB	AGCCTAGCG	9108	1
pLpS	AGCCTCTCA	1184	1
LpBp	AGCCTGACG	633	1
ABAB	AGCCTGCGA	8867	1
pppp	AGCCTTAAG	345	1
SpLL	AGCGAAGAT	257	1
SSLS	AGCGAATCC	353	1
Lpcx4	AGCGACAAG	51	1
BLBp	AGCGACACT	659	1
ALpL	AGCGACGTT	294	1
LABL	AGCGACTTA	1017	1
BSBS	AGCGAGAAT	1202	1
LSLB	AGCGAGAGC	102	1
ApSS	AGCGAGCAA	240	1
ApBA	AGCGAGGCG	1143	1
pSLS	AGCGATTCA	223	1
BppS	AGCGCAACT	617	1
ApAS	AGCGCACCA	1828	1
LBSL	AGCGCCAAT	257	1
AAAA	AGCGCCTGA	101	1
ABAA	AGCGCGATT	322	1
LAAS	AGCGCTCCT	2767	1
ABBS	AGCGGCCGT	843	1
LBLL	AGCGGCGTC	280	1
pSBp	AGCGGCTTG	1263	1
ApSL	AGCGTACAC	409	1
BBBB	AGCGTACTA	2055	1
LpLB	AGCGTAGTC	166	1
ApAS	AGCGTATCA	4098	1
pBAB	AGCGTCATA	7972	1
SBLS	AGCGTCGAT	1026	1
BABp	AGCGTGTCG	819	1
pLAA	AGCGTGTTA	298	1
ppSB	AGCTAAGCC	842	1
ALpp	AGCTAATGT	29	1
ppSS	AGCTACAAT	507	1
LLAA	AGCTACATG	92	1
BLpA	AGCTACCTT	456	1
BLSB	AGCTACTGA	321	1
ABSp	AGCTAGTGC	419	1
AALL	AGCTATGAT	428	1
ABSL	AGCTATTGG	40	1
SApL	AGCTCAACA	207	1
AABA	AGCTCAGTA	87	1
SBSp	AGCTCCAGG	577	1
LSpS	AGCTCCATT	363	1
LLBB	AGCTCGCCT	135	1
BLpA	AGCTCTAGA	250	1
SAAS	AGCTGACAC	20	1
LLSA	AGCTGAGTC	148	1
SBpp	AGCTGATTG	415	1
ppAp	AGCTGCATA	72	1
ABAS	AGCTGCGCA	906	1
BLAA	AGCTGCGGC	104	1
BABB	AGCTGCTAA	610	1
BpAA	AGCTGGTGT	2	1
SSpS	AGCTGTTGA	399	1
BAAL	AGCTTAACG	37	1
LLAL	AGCTTACCT	62	1
pSpp	AGCTTCCGC	680	1
LBLS	AGCTTCCTG	636	1
LpLL	AGCTTCTCG	274	1
pSBB	AGCTTGCGG	471	1
SSSA	AGCTTGTAG	60	1
LppL	AGCTTGTTC	3	1
SLpB	AGGAACATA	2568	1
BSSB	AGGAACGCA	8488	1
LSSS	AGGAACGTG	1852	1
ALLp	AGGAACTAA	275	1
pBAS	AGGAAGCAT	2063	1
pBSB	AGGAAGCTG	5474	1
LAAS	AGGAAGTAC	3633	1
pAAA	AGGAATACA	3332	1
AASL	AGGAATAGC	4412	1
pSSL	AGGAATCGG	1265	1
Lpcx4	AGGAATGCG	147	1
BpBA	AGGACCGCC	4158	1
ALBS	AGGACTACC	768	1
SLBL	AGGACTATT	617	1
BBLA	AGGACTCCG	2124	1
SALL	AGGACTGCT	531	1
pSAS	AGGACTTCA	2894	1
pABS	AGGAGAAGA	11426	1
pSLA	AGGAGCCGG	435	1
pBAL	AGGAGCCTT	1411	1
BpSB	AGGAGCTAG	2184	1
BLBB	AGGAGGACC	2255	1
ASpB	AGGAGGAGG	590	1
SSpp	AGGAGGCCG	6313	1
BppS	AGGAGGTGC	3634	1
SALS	AGGATACGG	670	1
BLpp	AGGATAGTA	1330	1
pSLL	AGGCAATAA	152	1
BBLL	AGGCACAGA	628	1
SASA	AGGCACCTG	934	1
ABSA	AGGCACTAC	1155	1
ALBA	AGGCAGACA	344	1
ALSA	AGGCAGGTA	536	1
LBAL	AGGCATATT	251	1
LALA	AGGCATCGT	661	1
ppBL	AGGCATTAT	550	1
7merm8x2	AGGCCATTA	704	1
ASLp	AGGCCGTAT	450	1
BLBS	AGGCCGTGC	692	1
BLAA	AGGCCTTGG	547	1
LAAL	AGGCGAGAC	547	1
pSSA	AGGCGCCGT	979	1
pSLA	AGGCGCTAT	393	1
BpBL	AGGCGGTAA	468	1
ppLL	AGGCGTAAG	155	1
SSLA	AGGCTACGT	695	1
SLSL	AGGCTAGGA	304	1
pSSS	AGGCTAGTC	2751	1
SApB	AGGCTATTG	2858	1
ABBL	AGGCTCTGG	2111	1
SpBp	AGGCTGCCA	3070	1
ApBB	AGGCTGTAC	3322	1
BpLL	AGGCTTACA	454	1
Appp	AGGCTTGAC	1439	1
SLLS	AGGTAACAA	141	1
SALS	AGGTAACGG	303	1
BLAL	AGGTAAGTA	70	1
ABAL	AGGTACGTC	4650	1
BLSB	AGGTAGCGA	477	1
LBpA	AGGTATAAG	130	1
BBAL	AGGTATCCA	171	1
BpBL	AGGTATTGT	437	1
ppLS	AGGTCAATT	342	1
BppA	AGGTCACGT	513	1
LBpS	AGGTCAGGA	259	1
SSBp	AGGTCCAGT	1458	1
LApS	AGGTCCATA	524	1
pLBS	AGGTCCTCC	411	1
SASA	AGGTCGCCA	1046	1
BASS	AGGTCGGAA	580	1
SALA	AGGTGAGTG	474	1
AppS	AGGTGATAA	222	1
AAAL	AGGTGCAAG	1253	1
LSAS	AGGTGCAGA	329	1
SASS	AGGTGCCTG	971	1
ApAL	AGGTGGCAA	1047	1
SBpA	AGGTGGTGA	112	1
SSpp	AGGTGTATT	381	1
LSSS	AGGTGTGGA	139	1
SAAA	AGGTTACCA	459	1
AppB	AGGTTATCG	5	1
BSSL	AGGTTCTCT	214	1
LSAA	AGGTTCTTC	1254	1
7mera1x4	AGGTTGATT	150	1
SSBS	AGGTTGGTC	1897	1
ApBB	AGGTTGTGC	198	1
AApB	AGTAACCAT	2324	1
LSpp	AGTAACCGC	196	1
LLBL	AGTAAGACA	72	1
pABB	AGTAAGCAA	1582	1
LBLA	AGTAAGGAC	475	1
ALBp	AGTAAGTAG	255	1
LApp	AGTAATAGG	69	1
Sppp	AGTAATCCG	855	1
SSpB	AGTACACGC	282	1
SLSS	AGTACAGTT	727	1
LApA	AGTACCACA	1	1
SBSL	AGTACCATG	221	1
ppBA	AGTACCGAC	762	1
pSBS	AGTACCGGT	982	1
LpSp	AGTACGCGT	109	1
ASLL	AGTACTGGC	695	1
LBpA	AGTACTTCC	179	1
BSLp	AGTAGACTT	344	1
pppS	AGTAGATAG	53	1
SSpp	AGTAGATGA	291	1
LpBL	AGTAGCCTA	396	1
pBBL	AGTAGCTCA	212	1
BLBL	AGTAGCTTG	83	1
pBAS	AGTAGGATA	412	1
LALA	AGTAGTTAC	175	1
SSBp	AGTATAGTC	743	1
BALA	AGTATATGC	45	1
ppLS	AGTATCCAG	20	1
SLBA	AGTATTGTA	143	1
ASLA	AGTCAAGCC	499	1
BLAB	AGTCACAAT	822	1
LpSp	AGTCACCTT	766	1
ppSp	AGTCACGCG	622	1
LLpp	AGTCACGTA	676	1
ALBS	AGTCACTCT	341	1
SLAS	AGTCACTGA	61	1
LBSL	AGTCACTTC	86	1
BppA	AGTCATACG	371	1
BSBS	AGTCATTGG	927	1
pLLB	AGTCCACTT	147	1
ppSS	AGTCCATAG	484	1
ABLL	AGTCCGACG	264	1
pBBL	AGTCCGCGA	689	1
SSBS	AGTCCGTGG	936	1
AALS	AGTCCTGTT	1906	1
SpBL	AGTCCTTCG	1294	1
SSBA	AGTCGACAC	72	1
SASp	AGTCGATAT	317	1
SBBp	AGTCGATCA	2071	1
SpSp	AGTCGCCGA	639	1
AAAA	AGTCGGCAT	39	1
LpSA	AGTCGGTAC	428	1
ALLA	AGTCGGTGT	1	1
SBpp	AGTCGTCAA	3330	1
LLAB	AGTCTACCT	401	1
pSAp	AGTCTAGTG	2073	1
Lpcx4	AGTCTATCC	53	1
LLpp	AGTCTCCAT	626	1
ASLA	AGTCTCTGT	396	1
SSAp	AGTCTGATG	1115	1
SALA	AGTCTGCGG	307	1
AABB	AGTCTGTTC	19081	1
AApB	AGTCTTCGT	17915	1
LBLS	AGTGAAGAC	210	1
BBSS	AGTGACATT	481	1
pALL	AGTGACGAG	89	1
SpBp	AGTGACGCT	3689	1
BBSp	AGTGACGGA	1362	1
SppA	AGTGAGGAT	854	1
pApp	AGTGAGTGG	421	1
SpAS	AGTGATGCC	544	1
AABp	AGTGCAAGG	3956	1
LLAL	AGTGCACTA	192	1
BBSA	AGTGCAGCT	1255	1
ABLp	AGTGCAGGA	347	1
ASSL	AGTGCATAT	296	1
ASBS	AGTGCCTGG	1297	1
Bppp	AGTGCGAGA	665	1
ALLp	AGTGCGCCA	328	1
LBAL	AGTGCTCTT	666	1
7merm8x1	AGTGGAATA	88	1
ApAA	AGTGGAGAT	105	1
LBBp	AGTGGCAAG	259	1
ASLS	AGTGGCCAT	452	1
pSBB	AGTGGCCGC	354	1
pBBB	AGTGGCCTG	1616	1
BApA	AGTGGCTGT	572	1
pppA	AGTGGTCCG	712	1
pLSS	AGTGGTCTA	268	1
SpLB	AGTGTAAGA	549	1
LpBL	AGTGTAGAA	204	1
SAAA	AGTGTAGCC	281	1
BBpB	AGTGTCCGG	2131	1
LpBL	AGTGTCCTT	625	1
LpSB	AGTGTCGGT	708	1
LALL	AGTGTCTCT	369	1
SSBL	AGTGTCTTC	809	1
ASSL	AGTGTTCGA	342	1
ALAB	AGTGTTGAT	29104	1
AABA	AGTTAACAC	81	1
LBAS	AGTTAAGAG	247	1
BBAB	AGTTAAGGA	2052	1
SSSA	AGTTAAGTC	457	1
LLAp	AGTTAATGC	303	1
LSAB	AGTTACTAA	884	1
ALAS	AGTTAGGCC	570	1
ppBL	AGTTAGTAC	86	1
SAAB	AGTTATATG	1445	1
BpLp	AGTTATCGG	61	1
pBBA	AGTTCACTC	934	1
SApA	AGTTCAGAT	290	1
BBSL	AGTTCAGGC	247	1
LApL	AGTTCCTCG	491	1
LLAA	AGTTCGCGG	51	1
LLAS	AGTTCTGGA	138	1
SALp	AGTTGACGC	252	1
LASB	AGTTGACTG	341	1
ABSS	AGTTGATAC	302	1
BBBA	AGTTGCAGC	568	1
pSSS	AGTTGGACC	374	1
SBAS	AGTTGGTCA	314	1
6merx4	AGTTGTCTC	499	1
LpBL	AGTTGTGTG	117	1
pLSL	ATAACCAAC	458	1
ApBA	ATAACCATA	1146	1
pBSp	ATAACCGTG	5510	1
SLAB	ATAACCTAA	2926	1
LLpB	ATAACGTAC	684	1
SALA	ATAACGTCG	823	1
SpSp	ATAACGTTA	6219	1
LBAA	ATAACTCAA	747	1
pBLL	ATAACTCGG	143	1
pBpA	ATAACTGGT	646	1
LBAS	ATAACTTAG	430	1
SLSB	ATAAGCAAG	733	1
LBpp	ATAAGCGAA	2343	1
BLpS	ATAAGGAGC	555	1
BSBp	ATAAGGCAA	1334	1
ppBp	ATAAGTTGC	769	1
LpSL	ATAATACCA	58	1
pBBB	ATAATCACA	1102	1
AABA	ATAATCCGG	1077	1
ALpp	ATAATCCTT	583	1
BAAL	ATAATCGAC	550	1
SLpp	ATAATGTGC	278	1
pLSA	ATAATTACG	43	1
ASLB	ATAATTCTC	779	1
7merm8x1	ATACACACG	681	1
SApB	ATACACCAG	6612	1
pBAL	ATACAGGTT	1352	1
pBpp	ATACATCGG	1024	1
pAAS	ATACCAAGT	9995	1
LBLp	ATACCACCT	1193	1
AppL	ATACCACGA	1855	1
SApL	ATACCGAAT	856	1
AApL	ATACCTGGA	4142	1
SSAB	ATACGAAGA	13770	1
SLAA	ATACGACGC	647	1
ABSL	ATACGAGCC	900	1
ApSB	ATACGCTGA	1885	1
C14orf28	ATACGTCAG	1369	1
BBLp	ATACGTGCA	2054	1
ASBA	ATACTAACA	2496	1
BLBL	ATACTATTC	1054	1
ApAA	ATACTCACC	959	1
AApS	ATACTCTGC	9357	1
LApL	ATACTCTTG	1093	1
7mera1x1	ATACTGAAC	3270	1
SABS	ATACTGAGT	3687	1
7merm8x1	ATACTGATA	2130	1
SppL	ATACTGGTG	818	1
LpLB	ATACTGTCC	405	1
ASpp	ATACTTACT	1346	1
7merm8x2	ATACTTCTG	1515	1
LSpp	ATACTTGCC	2203	1
LLBA	ATAGAAGCA	472	1
LpLp	ATAGAGCGG	276	1
BpLL	ATAGAGTAG	634	1
pLLB	ATAGATACC	173	1
pLLp	ATAGATAGG	103	1
LABL	ATAGATCCG	2501	1
LSLS	ATAGATTCA	241	1
SAAA	ATAGCAACT	459	1
SLAB	ATAGCACGC	2376	1
Lpcx4	ATAGCATGT	74	1
LSBp	ATAGCCGAC	2529	1
LpLL	ATAGCGCAC	289	1
ASSA	ATAGCGTTG	1254	1
ApBA	ATAGGAGCG	4070	1
LpAp	ATAGGATCT	732	1
ABpB	ATAGGATTC	1322	1
ppLp	ATAGGCAGG	488	1
ASLS	ATAGGCGAG	411	1
FIGNL2	ATAGGCTCA	154	1
ASSL	ATAGGCTTG	2037	1
SSSp	ATAGGTCGC	3501	1
SSBS	ATAGTAGGA	1908	1
SSSA	ATAGTCCGA	2423	1
ASLA	ATAGTCTAA	878	1
LABB	ATAGTCTCC	17657	1
LASS	ATAGTCTGG	277	1
Lpcx1	ATAGTGCTG	574	1
pSLp	ATAGTGGAA	773	1
pSBp	ATAGTGGTT	1634	1
LSpp	ATAGTGTTA	654	1
SApS	ATAGTTACA	1509	1
LLLS	ATAGTTGTA	472	1
ASpS	ATATACTTC	1081	1
BABB	ATATATCGA	11736	1
BBpA	ATATATTGG	187	1
ABSA	ATATGACCG	4550	1
pSBA	ATATGATCA	1224	1
LSAS	ATATGCAAC	204	1
BASL	ATATGCAGT	683	1
ApBS	ATATGCGGC	1840	1
BpLA	ATATGGACT	818	1
pppB	ATATGGTCG	2145	1
pASS	ATATGTTAG	892	1
LLLp	ATATTAACG	372	1
LAAp	ATATTGTCT	4919	1
ppBL	ATCAACACG	495	1
ALpL	ATCAACGTG	542	1
SBSp	ATCAAGGCC	3498	1
SLBA	ATCAAGTAC	4824	1
SABp	ATCAAGTGT	1483	1
LpSB	ATCAATCTT	386	1
SSAA	ATCAATTCT	186	1
ASSp	ATCACAAGT	217	1
SpAA	ATCACAGCA	411	1
LSSA	ATCACATCC	1042	1
ALpB	ATCACCAAG	200	1
BSSA	ATCACCAGA	1404	1
BSLL	ATCACCGAA	280	1
LpAS	ATCACCGCC	998	1
pBSA	ATCACGGCG	3467	1
7merm8x1	ATCACTAGG	551	1
LpBA	ATCACTGGA	474	1
SSSA	ATCACTGTC	2454	1
SpAA	ATCACTTCA	864	1
ABSA	ATCAGAATC	736	1
LApL	ATCAGACCA	331	1
BSAp	ATCAGACTG	1196	1
AAAS	ATCAGAGTT	4088	1
BSLL	ATCAGATGT	1	1
LSBp	ATCAGGAGG	739	1
ABBA	ATCAGGTTG	1238	1
pSSA	ATCAGTAGT	513	1
ppSL	ATCAGTCGA	143	1
ALpA	ATCATCACC	1019	1
SBSB	ATCATGCAG	1269	1
SBSA	ATCATTAAG	785	1
SSBA	ATCATTCCA	3095	1
BBSS	ATCCAAGTG	2642	1
ABSA	ATCCAATCC	926	1
LBSL	ATCCACAAG	432	1
pBBL	ATCCACCGC	895	1
BpLA	ATCCACGTT	1101	1
LABA	ATCCAGAGC	180	1
BBBA	ATCCAGGAC	1669	1
BBpS	ATCCAGGTA	133	1
BAAS	ATCCAGTAG	438	1
SAAB	ATCCATAGG	4196	1
LSAB	ATCCATCTA	4365	1
pAAA	ATCCATTAT	416	1
SALA	ATCCATTCA	656	1
Bppp	ATCCGAATG	496	1
pALS	ATCCGAGCG	213	1
ApLp	ATCCGAGGT	273	1
pLSL	ATCCGATAG	257	1
ASSB	ATCCGATGA	427	1
SBAL	ATCCGGAGT	132	1
pASB	ATCCGGCCT	111	1
pSBL	ATCCGGTGG	46	1
ABSp	ATCCGTCCA	2039	1
pSAB	ATCCGTGCC	6614	1
pBBS	ATCCGTTAC	1604	1
ASAB	ATCCGTTCG	19632	1
ASAA	ATCCTACAC	31	1
SBAL	ATCCTCAAC	599	1
pLBB	ATCCTCAGT	515	1
BLLA	ATCCTGACT	206	1
pLLS	ATCCTGTAC	163	1
pBpL	ATCCTTACA	1939	1
pLpS	ATCCTTGAC	804	1
BSpp	ATCGAACGC	732	1
BASS	ATCGAATAC	567	1
ABpS	ATCGACACA	1182	1
LSSB	ATCGACATG	201	1
LppS	ATCGAGATT	647	1
BSSS	ATCGAGTAT	691	1
BpBp	ATCGATACG	425	1
SSLA	ATCGATCTC	642	1
ABpp	ATCGATGTG	1158	1
ppSA	ATCGCAGAC	776	1
SSpp	ATCGCGACG	837	1
LSSp	ATCGCGCGA	570	1
SSLS	ATCGCGTGG	322	1
LSAL	ATCGCTGCC	257	1
pBLA	ATCGCTTAC	379	1
pLSp	ATCGCTTCG	1508	1
SLSp	ATCGGAACC	1109	1
pppp	ATCGGAGCT	1482	1
ALBL	ATCGGCAAC	107	1
LpBp	ATCGGCCAG	553	1
SBAp	ATCGGTTCT	1988	1
LBBp	ATCGTACGA	605	1
SSLA	ATCGTCTCG	2934	1
BABA	ATCGTGAAT	417	1
pLpp	ATCGTTACC	594	1
pSLB	ATCGTTCAC	1316	1
AppL	ATCGTTCTA	1440	1
SpLB	ATCTAAGAC	409	1
LSLB	ATCTAATCT	120	1
SALL	ATCTACCAC	545	1
BpBL	ATCTACTCA	647	1
Appp	ATCTAGTGG	199	1
LABL	ATCTATAGA	947	1
AASL	ATCTATCTG	304	1
BLLA	ATCTATGTT	258	1
SBBS	ATCTCACTA	2383	1
LpAA	ATCTCAGAG	398	1
BLSB	ATCTCAGCT	292	1
BLLS	ATCTCCGCA	475	1
pBSB	ATCTCCGGC	1155	1
ppBp	ATCTCGCCA	1089	1
LBBS	ATCTCGCTG	891	1
ppLL	ATCTCTAGC	57	1
BSAp	ATCTCTGAC	2262	1
BLpL	ATCTCTGCG	856	1
AAAL	ATCTCTTAG	267	1
BSBA	ATCTGAACG	258	1
ABLB	ATCTGAAGT	474	1
pLLL	ATCTGATAA	645	1
pBpB	ATCTGCTGT	517	1
ASBS	ATCTGGCTT	379	1
BLBA	ATCTGTAGG	7	1
LAAp	ATCTGTCTA	1943	1
BpSS	ATCTGTGCT	749	1
LLAp	ATCTGTGGA	92	1
ABBp	ATCTTAACT	414	1
LBSp	ATCTTACCA	486	1
ABpA	ATCTTATGT	129	1
pBBA	ATCTTCAGC	313	1
BLSL	ATCTTCCAA	174	1
Sppp	ATCTTCGCG	1068	1
BSpL	ATCTTCTGA	52	1
ppLS	ATCTTGACC	1	1
SALp	ATCTTGCGT	97	1
SBBp	ATCTTGCTA	1477	1
SpBp	ATCTTGTAT	358	1
pSLB	ATGAACAAG	961	1
pAAA	ATGAACGCC	1895	1
BSpp	ATGAACTAC	1016	1
BBpA	ATGAACTGT	959	1
SSSA	ATGAAGAAT	711	1
SABS	ATGACAGAA	8457	1
SpSB	ATGACCGCG	3880	1
SMARCAD1	ATGACCGGT	1350	1
LpAp	ATGACGCCG	571	1
LBSp	ATGACTACG	1852	1
ASpS	ATGACTGCA	1677	1
SBpp	ATGACTTCC	2496	1
BBBB	ATGACTTGG	1777	1
BBLA	ATGAGAATG	731	1
LASB	ATGAGAGGT	1392	1
ALBL	ATGAGATGA	390	1
BppS	ATGAGCATT	388	1
SLpL	ATGAGCCTA	809	1
pppB	ATGAGCGAG	2189	1
ALLp	ATGAGCGCT	645	1
SSpB	ATGAGCGGA	2538	1
LAAL	ATGAGGCGA	236	1
LLAp	ATGAGTGCC	226	1
SApB	ATGATACAC	2273	1
ALSp	ATGATACCG	1071	1
SLBS	ATGATACTA	822	1
LABS	ATGATAGTC	882	1
SSLp	ATGATCCAG	1414	1
BALB	ATGATCGAT	1644	1
LLpB	ATGATCGTG	332	1
SpAB	ATGATGGCC	3058	1
pBpA	ATGATGTTA	673	1
SpAS	ATGATTACA	985	1
6merx4	ATGATTGTA	732	1
pLSA	ATGCAATGT	452	1
LBAL	ATGCACAAT	226	1
BBLB	ATGCACAGC	505	1
pLpB	ATGCACGAC	1289	1
BLpp	ATGCACGCG	1497	1
pSAL	ATGCACGGT	340	1
BBBA	ATGCCAGAC	3117	1
ppAS	ATGCCATTC	1733	1
ABLL	ATGCCGGTG	1279	1
LABS	ATGCCTAGA	1679	1
SSBL	ATGCCTATC	1631	1
SASL	ATGCCTCGC	1584	1
Lpcx4	ATGCCTCTG	13	1
BBpB	ATGCGACGT	960	1
BSAS	ATGCGAGGA	195	1
SApA	ATGCGCAGT	168	1
LBAL	ATGCGCGTG	403	1
SSSS	ATGCGCTAA	2647	1
SLpA	ATGCGGACT	292	1
pBpA	ATGCGGCGC	359	1
SASB	ATGCGTCAA	1283	1
SpBS	ATGCTAACG	3983	1
SLAB	ATGCTACGA	2503	1
LpSL	ATGCTACTC	428	1
SAAS	ATGCTCAGA	1264	1
ABpA	ATGCTCGAA	1620	1
BSSS	ATGCTGTCT	5644	1
LBpB	ATGCTTGTC	3801	1
SSBB	ATGGACACC	6136	1
BLAL	ATGGACCAC	716	1
LpSA	ATGGACCTA	1022	1
BSBp	ATGGACGGA	2291	1
BBpB	ATGGACGTC	8161	1
ABSp	ATGGACTCA	2129	1
SSSA	ATGGACTTG	4321	1
ppBA	ATGGAGCCT	1288	1
SSBS	ATGGAGGCA	8076	1
ALAL	ATGGAGGTG	1708	1
LSAp	ATGGATCTG	1040	1
SSpp	ATGGATGTT	3231	1
LSpp	ATGGCAATT	1261	1
BAAB	ATGGCAGTC	31879	1
BSSS	ATGGCATTG	3980	1
Lpcx4	ATGGCCAAC	113	1
LAAA	ATGGCCAGT	237	1
SppS	ATGGCCATA	2987	1
BSBB	ATGGCGATC	2936	1
FIGNL2	ATGGCGCGC	446	1
BALS	ATGGCGGTT	724	1
BpAA	ATGGCGTCG	1719	1
BBLB	ATGGCTCTT	792	1
Dna2	ATGGTAAGA	424	1
ASAA	ATGGTAGCC	361	1
ABpL	ATGGTATCG	2008	1
pSpA	ATGGTATTA	702	1
ppAS	ATGGTCAGC	720	1
BLBL	ATGTAACTA	137	1
pAAA	ATGTACAAC	491	1
ABBA	ATGTACAGT	940	1
SpAS	ATGTACATA	181	1
BBLS	ATGTACGGC	278	1
SMARCAD1	ATGTAGATC	129	1
BSpp	ATGTAGTAC	247	1
pAAp	ATGTATATG	678	1
LSLB	ATGTCATAA	411	1
Lpcx2	ATGTCCTTA	239	1
BLSS	ATGTCGAAT	369	1
SLpA	ATGTCTGAG	124	1
ppAL	ATGTGAAGA	57	1
ALAL	ATGTGACCA	2005	1
pppL	ATGTGCAAT	84	1
SppA	ATGTGGACC	322	1
pBAL	ATGTGGATT	663	1
LAAL	ATGTGGTGC	229	1
pSSp	ATGTGTATA	801	1
LBSp	ATGTGTCAG	619	1
ppSL	ATGTGTGGC	147	1
ppLA	ATGTTCATT	197	1
pSLS	ATGTTCGGA	202	1
ABAL	ATGTTCGTC	1593	1
BLSA	ATGTTCTAT	296	1
SBSA	ATGTTGTGG	439	1
Lpcx1	ATTAACGTA	349	1
LLpL	ATTAACTTC	56	1
ppLL	ATTAAGACC	26	1
ABLp	ATTAAGCTA	235	1
ApBB	ATTAATACG	48	1
BpAA	ATTAATGTG	120	1
LLSA	ATTAATTGG	92	1
ASpA	ATTACACTT	166	1
LBpp	ATTACATTC	122	1
BpSS	ATTACGGAT	487	1
ABpp	ATTACTACT	296	1
BBBp	ATTACTCTG	1226	1
pSSp	ATTACTTCG	529	1
BBBA	ATTAGAGGA	676	1
pAAA	ATTAGAGTC	235	1
6merx2	ATTAGCCAG	393	1
BBAL	ATTAGCTCC	163	1
SLSp	ATTAGGATC	81	1
LSLp	ATTAGGCAT	1	1
BLSA	ATTAGTACA	86	1
LAAp	ATTATCATC	620	1
ALSB	ATTATCGAA	122	1
ASAA	ATTATGAGC	48	1
ALLp	ATTATTGTC	52	1
pASA	ATTCAAGCG	258	1
pABB	ATTCAAGGT	1706	1
SSBp	ATTCACGAG	368	1
ppAp	ATTCAGACG	637	1
ALSB	ATTCAGATA	224	1
LApA	ATTCAGGAT	125	1
SpSS	ATTCAGTAA	689	1
LSBB	ATTCATATC	29	1
pAAS	ATTCATGAA	732	1
ABLB	ATTCATTCG	310	1
BppB	ATTCCAAGG	492	1
pLAL	ATTCCACGT	149	1
LppA	ATTCCTATG	121	1
LSBS	ATTCCTCAA	50	1
pBSL	ATTCGCCAT	400	1
LALp	ATTCGCTAC	2	1
LBBA	ATTCGGCGG	62	1
SApA	ATTCGTCAC	353	1
SpLL	ATTCGTTCA	164	1
LSAB	ATTCTAAGA	1439	1
BSpB	ATTCTACCA	587	1
ASLp	ATTCTATCG	92	1
LSLS	ATTCTCGTA	145	1
7merm8x1	ATTCTCTAG	478	1
BLLB	ATTCTCTGA	329	1
SLpS	ATTCTGGAG	1	1
BpBB	ATTCTGGTC	647	1
BLpB	ATTGAAGAG	368	1
SBSp	ATTGAATGC	393	1
SpSL	ATTGACAGT	30	1
BppA	ATTGACATA	550	1
LpSp	ATTGACTAA	372	1
SSAA	ATTGACTCC	686	1
ASBB	ATTGATACA	424	1
pLpS	ATTGATCTT	114	1
ApBp	ATTGCGTCT	349	1
SSLB	ATTGCTCAC	872	1
BLpS	ATTGCTGGA	67	1
Lpcx4	ATTGCTTCA	342	1
LABB	ATTGGACAT	1993	1
LLSA	ATTGGATGT	52	1
ppSA	ATTGGCCTT	241	1
BLBA	ATTGGCTCT	476	1
LppA	ATTGGTCCT	476	1
ppSL	ATTGGTGAT	320	1
LLLB	ATTGGTGTG	252	1
LBBL	ATTGGTTAA	351	1
SpSS	ATTGTACTT	1751	1
BLAp	ATTGTCATT	580	1
SABA	ATTGTCCGT	700	1
ALSB	ATTGTCCTA	418	1
ASBS	ATTGTCGGA	645	1
pBBp	ATTGTCTGC	1314	1
LpAL	ATTGTGGAT	226	1
HMGA2	ATTGTGGCA	31	1
ApAp	ATTGTGGTG	3492	1
pBSA	ATTGTTAAG	474	1
BBLS	ATTGTTACT	326	1
ALBp	ATTGTTGTT	426	1
AALp	CAACAACTG	2889	1
LpBS	CAACAAGCC	1972	1
LSBS	CAACAATGT	514	1
pSSL	CAACACACA	1406	1
BSpA	CAACAGGTC	4024	1
ALpB	CAACAGTCA	1153	1
ABBA	CAACATCAG	958	1
ASpL	CAACATGGC	891	1
ppSS	CAACATTAA	3090	1
BLBp	CAACATTGG	806	1
LLBS	CAACCAGTA	1007	1
ALAp	CAACCGATA	14897	1
ASLS	CAACCTACT	292	1
LApS	CAACCTGCC	2829	1
SSBA	CAACGATAT	1306	1
SBpp	CAACGCAAC	352	1
SABL	CAACGCCAG	2480	1
ASBL	CAACGCCGA	2662	1
BALp	CAACGCCTC	738	1
LpAp	CAACGTAAT	454	1
pSSS	CAACTAAGT	1495	1
ApLB	CAACTACGA	185	1
BBSS	CAACTATCC	1545	1
SpSA	CAACTCGTT	2287	1
SABA	CAACTCTGT	916	1
pALL	CAACTGACA	795	1
BSAp	CAACTGCTT	3663	1
BSAS	CAACTTATT	554	1
AAAp	CAACTTGGA	11253	1
SpBA	CAAGAAGCG	1685	1
LLSL	CAAGAAGGT	402	1
SSLL	CAAGACGGA	2171	1
LBLB	CAAGACGTC	2738	1
BALL	CAAGACTCA	1861	1
SBBS	CAAGAGCAG	2727	1
BSpS	CAAGAGCCT	2764	1
Lpcx4	CAAGAGCGA	104	1
LSAA	CAAGAGTAA	130	1
LBLp	CAAGATAAG	3241	1
LBAp	CAAGATCGC	536	1
SSpL	CAAGATTAC	351	1
ASpL	CAAGCAGGA	646	1
LASL	CAAGCAGTC	1386	1
LSpp	CAAGCATCA	559	1
BLSp	CAAGCCTCC	904	1
SALB	CAAGCGAGA	394	1
Lpcx4	CAAGCGCAT	1	1
ppBp	CAAGCGCTG	1423	1
SASp	CAAGCGTCG	3202	1
LSBB	CAAGGAACG	1217	1
ppAA	CAAGGACCT	955	1
SBpA	CAAGGCCAT	2744	1
LASp	CAAGGCCTG	2072	1
ALBB	CAAGGCGCC	1373	1
LBBB	CAAGGCTAC	1194	1
pABL	CAAGGCTCG	4321	1
pLBL	CAAGGTCCG	998	1
SSAS	CAAGGTTCA	1457	1
BBSB	CAAGGTTGC	1830	1
BLLB	CAAGTAACT	353	1
ApLL	CAAGTACGC	87	1
LSSp	CAAGTCAAT	908	1
7mera1x4	CAAGTCCGG	647	1
LAAS	CAAGTCGCG	1911	1
BpLL	CAAGTGACC	141	1
LASB	CAAGTGCTA	705	1
LALL	CAAGTTACG	184	1
ASpB	CAAGTTGAT	262	1
ALSL	CAATAACAC	194	1
pASS	CAATAAGGA	324	1
pSAB	CAATACGGC	6208	1
SSLL	CAATACTAA	148	1
SBBA	CAATAGAAG	1392	1
ALLB	CAATAGCTG	442	1
BpAS	CAATAGTGT	159	1
LSAB	CAATATCTT	760	1
AALS	CAATATGAC	692	1
pALL	CAATCAGCA	410	1
BLAp	CAATCAGGC	530	1
pSSS	CAATCATGG	707	1
pApA	CAATCCATC	742	1
pSLA	CAATCGACA	673	1
LLLB	CAATCGGCG	3204	1
pLBp	CAATCGGTA	1075	1
pBAB	CAATCGTGA	15761	1
LBBL	CAATCTGAG	613	1
Lpcx1	CAATCTGGA	301	1
pASL	CAATCTTGC	403	1
pSLL	CAATGACGC	570	1
SBBS	CAATGATAC	3007	1
SpLA	CAATGGAGG	531	1
ppBA	CAATGGCCG	1246	1
ABAA	CAATGTAGT	253	1
ALLp	CAATGTCTC	355	1
SLLB	CAATGTGAT	161	1
SLLL	CAATGTGTG	250	1
LLSS	CAATGTTAA	340	1
SLpp	CAATTACGG	142	1
SLBA	CAATTATGA	38	1
LLBB	CAATTCTGC	161	1
ASSp	CAATTGAGT	640	1
pLpS	CAATTGGTG	1079	1
pASp	CACAACAAT	307	1
SBSB	CACAACATG	3865	1
LLAB	CACAACGAC	1449	1
ApSS	CACAAGACC	1793	1
pASS	CACAAGAGG	1589	1
pSLB	CACAAGCGT	1120	1
SLSB	CACAAGTCA	631	1
FIGNL2	CACAATCAG	190	1
SBBL	CACAATTGG	398	1
AppB	CACACAGGT	729	1
LApp	CACACAGTA	4832	1
Lpcx4	CACACATCT	48	1
BLSL	CACACCACC	928	1
ApAS	CACACCATT	4840	1
ABpS	CACACCGCT	2416	1
LASS	CACACCGTC	2060	1
LSLB	CACACCTTG	672	1
BpLS	CACACGCGA	53	1
AALp	CACACTAAG	1297	1
BpSL	CACACTACT	657	1
LLBA	CACACTCTG	1021	1
pLLL	CACAGAATT	99	1
BppL	CACAGACCG	1189	1
LBSA	CACAGACTA	1092	1
BLpS	CACAGATGC	199	1
SMARCAD1	CACAGCAGT	150	1
SSAL	CACAGCCGA	472	1
pBBS	CACAGCGAT	3612	1
ALLA	CACAGCGGC	360	1
Appp	CACAGGTCG	1274	1
SpBL	CACAGTACA	696	1
SLLL	CACAGTAGC	37	1
SLAA	CACAGTGAC	589	1
LBBL	CACAGTTCT	313	1
BSBL	CACATACCT	985	1
ppSL	CACATAGGC	1111	1
pBLL	CACATCCAT	483	1
BSAL	CACATGAAT	601	1
SpSB	CACATGCTT	2677	1
ppBA	CACATGGAC	1689	1
ApSB	CACATGGCG	1318	1
BpSS	CACCAAGAC	1432	1
LLpB	CACCAAGGT	857	1
SLpB	CACCACACC	632	1
pAAA	CACCACATT	659	1
LBLB	CACCACGCT	361	1
LLpp	CACCACTGC	522	1
SLBB	CACCAGACG	1049	1
BLSA	CACCAGCGA	512	1
LBpB	CACCAGCTC	1584	1
ppAS	CACCAGGAT	858	1
ASAS	CACCATAAG	843	1
ALBL	CACCATACT	154	1
LLLA	CACCATATC	110	1
ASBB	CACCATCAT	1833	1
LBAA	CACCATCGC	607	1
BLAL	CACCATTGT	441	1
pBBS	CACCGAATA	2128	1
BBLS	CACCGACAG	896	1
ApAA	CACCGCATC	1703	1
SppA	CACCGCTAC	1091	1
SLAL	CACCGCTTA	299	1
SSpp	CACCGGAAT	1452	1
LLBL	CACCGGTCT	221	1
pSSB	CACCGGTGA	686	1
SLAp	CACCGTCAC	1786	1
SBLL	CACCGTGAG	513	1
SLLS	CACCGTGCT	236	1
LpBA	CACCGTTAT	353	1
AApS	CACCTATCG	12657	1
SLAA	CACCTATGT	156	1
SSAS	CACCTATTA	2990	1
SApS	CACCTCCTT	5234	1
ABLL	CACCTGACC	473	1
pLAB	CACCTGGTC	5459	1
pLpp	CACCTTAAC	836	1
ppLS	CACCTTCAG	729	1
BLpS	CACCTTGAT	2921	1
pApB	CACGAAGAG	8427	1
pLAL	CACGAAGGA	53	1
ppBp	CACGACACG	2147	1
LLSB	CACGAGATC	483	1
ABSA	CACGAGGCC	1714	1
pLAL	CACGAGGTT	673	1
SppB	CACGATAGC	984	1
pLLL	CACGATGAC	267	1
ALLA	CACGATGCG	223	1
SBBA	CACGATTCT	1089	1
BSSL	CACGCACGA	1172	1
LALS	CACGCTATT	412	1
pBpL	CACGCTCCG	1076	1
pAAp	CACGCTGTC	9519	1
BpLA	CACGCTTCA	1415	1
LBLL	CACGCTTGC	516	1
pBLp	CACGGAAGA	2183	1
AApB	CACGGATTA	14072	1
pApL	CACGGCGAC	618	1
ppSL	CACGGTAAC	79	1
ABLL	CACGGTACG	151	1
LpSS	CACGTAAGC	648	1
ABBS	CACGTAATG	1256	1
pBAA	CACGTAGAC	617	1
BLLL	CACGTAGTA	409	1
BASA	CACGTCGCT	1687	1
ApLA	CACGTCGGA	1277	1
pBLp	CACGTCTAT	1127	1
BSAA	CACGTGAGT	150	1
SLSL	CACGTGCTC	229	1
ALLp	CACGTGTAA	900	1
pLLB	CACGTTATC	321	1
BBpp	CACGTTCCA	3775	1
BBBS	CACGTTCGC	4934	1
SpLA	CACGTTCTG	1337	1
LLAp	CACGTTGCC	2091	1
BpSA	CACTACTTA	1222	1
LSAS	CACTAGAAT	124	1
SSBB	CACTATGGA	882	1
SSpS	CACTCAGAA	1206	1
ABBp	CACTCCGTA	8310	1
pLpS	CACTCCTCT	1245	1
BLLS	CACTCTGGC	328	1
pAAB	CACTCTTCC	51371	1
SBAB	CACTGAGCG	2056	1
SSSL	CACTGAGTA	1037	1
BpSL	CACTGCGAG	906	1
ApLA	CACTGTTGT	618	1
LASB	CACTTACCG	785	1
pLpA	CACTTCACG	570	1
BSpB	CACTTCGAT	2869	1
SpLS	CACTTCTAA	507	1
LLSp	CACTTGATC	70	1
ALSS	CACTTGGCC	525	1
pBBS	CACTTGTCG	2193	1
SBpA	CAGAACATT	1305	1
SSpS	CAGAAGCAG	5127	1
pBBA	CAGAAGTGG	900	1
SBLS	CAGAATCCA	605	1
ABpp	CAGAATGTT	862	1
ALLB	CAGACAATT	330	1
Lpcx4	CAGACCGTG	165	1
SLBL	CAGACGAAG	620	1
BABL	CAGACGGTT	2057	1
BSSA	CAGACTGAC	1806	1
AASL	CAGACTGTA	6376	1
SBSA	CAGACTTAG	1187	1
pSLA	CAGAGAACG	1207	1
BABp	CAGAGACAG	4466	1
pBpS	CAGAGACTC	1455	1
pLSS	CAGAGCAAG	622	1
pBAp	CAGAGCGAA	9393	1
SBAA	CAGAGCTAC	361	1
LpAA	CAGAGGAAT	211	1
pLpL	CAGAGTAGG	11	1
BLBL	CAGAGTCAC	925	1
ABpA	CAGAGTCTA	1437	1
LALA	CAGATAGAA	63	1
SABL	CAGATGATT	5199	1
BBBL	CAGATTCGA	471	1
BpLS	CAGATTCTC	407	1
SSAL	CAGCAACCG	338	1
pASA	CAGCAATGC	279	1
7merm8x1	CAGCACATA	823	1
SBAB	CAGCACTAA	9390	1
LALS	CAGCAGGAA	109	1
SppL	CAGCCAAGT	144	1
pBSp	CAGCCAGGC	1612	1
BpSA	CAGCCAGTG	1135	1
BApL	CAGCCATCC	841	1
ApBA	CAGCCGCAA	736	1
LApA	CAGCCGTGA	284	1
LSAB	CAGCCTGAG	1355	1
BSpL	CAGCCTGCT	779	1
SAAL	CAGCCTGTC	1981	1
BApp	CAGCCTTAT	1237	1
SAAp	CAGCGAAGA	4977	1
BSBA	CAGCGATGT	456	1
SpBp	CAGCGCCTT	1794	1
LALS	CAGCGCTTC	236	1
BBBB	CAGCGGCGT	952	1
LApp	CAGCGTAGT	437	1
BSAA	CAGCGTCCT	384	1
pSSB	CAGCGTGTG	556	1
BpAB	CAGCGTTGG	1413	1
ASLp	CAGCTAACA	396	1
ABLA	CAGCTAATG	316	1
SpAp	CAGCTATAG	545	1
LSLL	CAGCTATTC	202	1
SBBB	CAGCTGCAG	1774	1
BABB	CAGCTGCGA	5247	1
ABBL	CAGCTGCTC	1311	1
BpLB	CAGCTGTCC	832	1
SBLB	CAGCTTACT	2038	1
BpBS	CAGCTTAGA	2855	1
LLBS	CAGGAAGCA	3907	1
AALB	CAGGAAGTG	1726	1
SBLp	CAGGACAGA	4897	1
ALSA	CAGGACGAA	2795	1
SBAA	CAGGAGGAC	525	1
pLLS	CAGGAGTCT	479	1
ALAp	CAGGATATT	10596	1
pAAS	CAGGATGAG	4585	1
SSSp	CAGGATGCT	6795	1
LBBL	CAGGATGGA	626	1
SAAS	CAGGCAACT	1755	1
pSpS	CAGGCACAT	1660	1
pABA	CAGGCACCA	3767	1
pApS	CAGGCAGAA	2427	1
AApB	CAGGCCAGC	30609	1
BASS	CAGGCCATG	1316	1
BLSS	CAGGCCTAG	1027	1
pSBA	CAGGCGGCT	1534	1
AApp	CAGGCGGTC	15605	1
pBLS	CAGGCGTAT	401	1
LLpB	CAGGTAAGG	43	1
SSpB	CAGGTACTA	3764	1
pALB	CAGGTCGAT	1089	1
LApL	CAGGTGATC	829	1
SLpA	CAGGTGGAA	370	1
LLpA	CAGGTGGTT	935	1
ASLA	CAGTAAGAA	147	1
ppSL	CAGTAAGCC	20	1
ABpS	CAGTAAGTT	823	1
LBLp	CAGTACAAT	51	1
7mera1x2	CAGTACTGA	497	1
ALBS	CAGTAGACC	81	1
LLLA	CAGTAGCAC	58	1
ALLA	CAGTAGGTC	303	1
SBBA	CAGTATCAG	91	1
ppAB	CAGTCACTT	2032	1
SpSS	CAGTCCGAG	1091	1
pppp	CAGTCCTTG	723	1
SBSA	CAGTCGCGA	206	1
LpLA	CAGTCGGCA	93	1
LALp	CAGTCGGTG	323	1
LSLA	CAGTCGTCC	1	1
ALLS	CAGTCTAAG	240	1
Bppp	CAGTCTCAT	1022	1
ApBB	CAGTCTCGC	1004	1
SpLA	CAGTGAACC	1	1
SAAB	CAGTGACCG	10514	1
pSSL	CAGTGACGT	2	1
LBBS	CAGTGATAT	47	1
pABp	CAGTGCTCC	1719	1
LLBA	CAGTGGCGC	59	1
ppLB	CAGTGGTCG	211	1
BSpL	CAGTGTAGC	43	1
AASS	CAGTGTATG	252	1
BpSL	CAGTTAAGT	40	1
LALA	CAGTTCAAG	160	1
ABBL	CAGTTCGTT	853	1
pppS	CAGTTCTTA	437	1
BSSL	CAGTTGGAC	156	1
LBAA	CAGTTGTAG	184	1
SSpB	CATAACCAG	1429	1
SALp	CATAACCGA	650	1
SLSB	CATAACGTG	944	1
pLSA	CATAACTCC	396	1
pppA	CATAAGCTG	859	1
BBAS	CATAAGGCC	1258	1
pppL	CATAAGGTT	510	1
AASS	CATAATGAC	839	1
AABS	CATACAAGT	9082	1
LSSS	CATACACCT	242	1
AALL	CATACATCC	3396	1
ASpA	CATACCACT	568	1
BLBS	CATACCATC	992	1
ABLL	CATACGAAT	555	1
LpAB	CATACGCTT	700	1
BBSB	CATACGTGA	1475	1
BBpB	CATACTAGG	544	1
ppAS	CATACTGGA	809	1
SpBB	CATAGAAGA	4403	1
BLSA	CATAGATAC	129	1
ppSA	CATAGCCGG	689	1
SLAB	CATAGCCTT	776	1
BALA	CATAGCTAG	325	1
LAAB	CATAGGACC	10244	1
SApA	CATAGGCAC	815	1
ApSp	CATAGGCTA	868	1
SSAL	CATAGTCCT	362	1
pBAB	CATAGTGAT	1566	1
SApS	CATATCACC	429	1
BLLB	CATATCAGG	511	1
pSAA	CATATCATT	379	1
SAAA	CATATCGCT	271	1
SSpA	CATATGCGA	511	1
ASpS	CATATTACT	260	1
pLpp	CATATTAGA	257	1
ASAL	CATCAACGA	2836	1
Bppp	CATCAATGG	335	1
BBBB	CATCACCAT	4485	1
BLBS	CATCATATT	688	1
BpSp	CATCATCGT	695	1
ASpA	CATCATCTA	983	1
LLBL	CATCCGCCG	848	1
SALA	CATCCGGAG	2156	1
LBBB	CATCCGGCT	2041	1
pALB	CATCCTATA	360	1
AASL	CATCCTCTC	12672	1
AABS	CATCCTGCA	63413	1
BppA	CATCGATCT	930	1
BpBL	CATCGCAGG	360	1
pBAB	CATCGCATT	6727	1
SpSB	CATCGCTGC	3695	1
BLBB	CATCGGAAC	900	1
BASp	CATCGGAGT	1206	1
[truncated: 23,675 more rows]
