# Supplementary material for: PTRE-seq reveals mechanism and interactions of RNA binding proteins and miRNAs
Source: Nat Commun. 2018 Jan 19;9:301. doi: 10.1038/s41467-017-02745-0 (PMC5775260; doi:10.1038/s41467-017-02745-0)
Supplement: Supplementary file 7 — Supplementary Data 5 [file 41467_2017_2745_MOESM7_ESM.xlsx]

## Sheet: 40S_reads
RE_Identity	Barcode	counts_small	Replicate
LABA	AACAAGATG	16	1
pBBp	AACAATCGT	20	1
LLSB	AACAATGCT	43	1
BBSA	AACAATGGA	54	1
SBLS	AACACACCA	23	1
SBpL	AACACCTCT	23	1
BpSS	AACACCTTC	53	1
pSLL	AACACGACC	10	1
SSLp	AACACGAGG	17	1
BALB	AACACGCGT	15	1
AApS	AACACGTTG	90	1
BSSp	AACACTATA	14	1
AApL	AACACTTGG	39	1
SLBB	AACAGACGG	8	1
ALSB	AACAGCGCT	38	1
SLpL	AACAGCGGA	3	1
SBBA	AACAGCTCA	60	1
LALL	AACAGGAGT	9	1
BpAL	AACAGTCCA	33	1
LLSS	AACAGTTCG	17	1
BApL	AACATAACC	13	1
ABAA	AACATACTA	40	1
LpAA	AACATCACG	79	1
SALB	AACATCGGC	43	1
LSBL	AACATGCTG	15	1
BSpL	AACATGTGT	14	1
BBBB	AACATTGCG	80	1
LALS	AACATTGGT	10	1
LBBA	AACCACAAT	40	1
pLSp	AACCACAGC	40	1
ApSB	AACCACTCT	5	1
LpSL	AACCACTGA	9	1
LSSL	AACCAGTAT	24	1
BSBp	AACCAGTCA	14	1
ppSB	AACCAGTTG	14	1
LpSL	AACCATACG	43	1
pASL	AACCATATA	8	1
HMGA2	AACCATCAG	3	1
pLAA	AACCGAATT	5	1
BALS	AACCGATCA	11	1
ApSS	AACCGATGC	9	1
BBLA	AACCGATTG	16	1
LABA	AACCGGAAG	14	1
ABpL	AACCGGATC	6	1
AABp	AACCGGCAT	62	1
ASpp	AACCGGTCG	12	1
ASpB	AACCGTTGA	14	1
ALAS	AACCTAATA	18	1
SLpp	AACCTACAG	24	1
SpBA	AACCTAGCA	22	1
BBBB	AACCTCCGC	98	1
SApp	AACCTCGCC	114	1
SBpA	AACCTGGAC	38	1
LLBp	AACCTGGTA	4	1
LBLA	AACCTGTCT	82	1
LABp	AACCTTGCT	41	1
AABB	AACGAATCT	24	1
BBpp	AACGAATGA	24	1
ApAA	AACGACACC	17	1
LSBA	AACGACCAC	112	1
SLAL	AACGACTAT	2	1
ABSL	AACGACTGC	53	1
BBpp	AACGATAAG	10	1
LASA	AACGATCTG	38	1
pSpp	AACGATTCG	14	1
pSSA	AACGCAACC	40	1
SSBA	AACGCAAGG	71	1
SSAL	AACGCACGT	31	1
Lpcx1	AACGCCAAC	33	1
pLAB	AACGCCATA	13	1
7mera1x1	AACGCGAGA	1	1
pLLB	AACGCGGCC	14	1
ApSL	AACGCGTAC	31	1
SABS	AACGCTCTT	96	1
pABA	AACGCTTAG	86	1
BpAL	AACGGACCT	20	1
ppBL	AACGGCCGC	14	1
BSpp	AACGGCGCC	14	1
ppBB	AACGGCTGT	21	1
pSAL	AACGGTCGT	13	1
ApSL	AACGGTTCA	30	1
BSAB	AACGTAATC	106	1
ALpS	AACGTAGAA	66	1
pBAS	AACGTCAGC	39	1
SAAp	AACGTCCAA	124	1
BBSL	AACGTGCAC	21	1
BpLB	AACGTGCGT	20	1
SBAS	AACGTGGCT	18	1
LpBB	AACGTGTTG	43	1
AABp	AACGTTACG	54	1
Lpcx4	AACGTTGAT	9	1
BBBB	AACTAAGGA	4	1
pBBp	AACTACAAC	6	1
ApSL	AACTACACG	12	1
BASL	AACTACCGA	16	1
ABAp	AACTCACTC	49	1
SBBS	AACTCATGG	16	1
BpLp	AACTCCACT	32	1
SLAp	AACTCCATC	29	1
SAAB	AACTCCTAC	73	1
BLBA	AACTCGTAG	11	1
ABAS	AACTCTGAG	48	1
ALpL	AACTCTGCT	19	1
ApLB	AACTCTGTC	15	1
SpAS	AACTGATGT	2	1
pSBB	AACTGCAAT	7	1
SBBL	AACTGCCTT	12	1
BSBL	AACTGCGAC	11	1
SLBA	AACTGCGCG	25	1
LBBp	AACTGCTCT	9	1
ABBp	AACTGTACG	28	1
BLpA	AACTGTCCT	20	1
LLSp	AACTGTTGG	3	1
LBAL	AACTTAACA	11	1
SABp	AACTTCGGA	20	1
LSpS	AACTTGAAC	10	1
SpLS	AACTTGATA	3	1
pppL	AACTTGCGA	2	1
ApAL	AACTTGGTG	6	1
ApAB	AAGAACAAT	173	1
BALL	AAGAACATG	5	1
LApS	AAGAAGATT	35	1
pApL	AAGAAGCTA	28	1
LpSp	AAGAAGTAT	11	1
LLAB	AAGAATAGT	7	1
AALp	AAGAATGAT	19	1
ALpS	AAGAATTCC	7	1
ppSB	AAGACAATG	22	1
BSBS	AAGACAGCG	136	1
BBAA	AAGACATCT	24	1
pppp	AAGACGAAC	31	1
BAAL	AAGACGCAG	15	1
BBBp	AAGACGCCT	26	1
SpBB	AAGACGCGA	32	1
ppAS	AAGACGTGG	5	1
ASBB	AAGACTCAT	26	1
BSAA	AAGACTCGC	97	1
BLSp	AAGACTGTT	42	1
SAAA	AAGACTTGT	19	1
BpSA	AAGAGCACG	62	1
BpBA	AAGAGGTGT	38	1
SLSA	AAGAGTCAA	19	1
BLLS	AAGAGTCGG	6	1
AASS	AAGAGTTAG	30	1
pSLp	AAGATAGTG	18	1
SApL	AAGATCGTT	28	1
LSpB	AAGATGGTA	22	1
LSpL	AAGATTACC	7	1
Lppp	AAGCAGACG	3	1
SppB	AAGCAGCCT	45	1
LASp	AAGCATACT	12	1
pLLp	AAGCATGAA	9	1
BLSA	AAGCATTCG	31	1
ALSp	AAGCCGAAG	20	1
LLBB	AAGCCGACT	35	1
ppSS	AAGCCGCCA	53	1
BALS	AAGCCTATG	5	1
pSSA	AAGCGACGA	13	1
pApS	AAGCGAGAT	11	1
ALSp	AAGCGAGGC	22	1
pSLA	AAGCGTCGT	34	1
Lpcx4	AAGCGTGCT	4	1
SpBB	AAGCGTGGA	18	1
BAAL	AAGCGTTCA	14	1
ABBS	AAGCGTTGC	16	1
pSLL	AAGCTAACT	12	1
LBAS	AAGCTCAGC	4	1
BApS	AAGCTGAGG	14	1
BSLp	AAGCTGATT	32	1
SBpp	AAGCTGCCG	12	1
LppB	AAGCTGGAG	16	1
SSBL	AAGGACTCC	70	1
ppSp	AAGGAGTAC	41	1
ALpp	AAGGATCGG	32	1
SpBL	AAGGCAGTG	48	1
SSLL	AAGGCCAAG	22	1
SLLS	AAGGCCGCC	43	1
LSAp	AAGGCGACA	58	1
BpBA	AAGGCGTCT	64	1
LALL	AAGGCTCCG	23	1
ABSA	AAGGCTCTA	211	1
AABL	AAGGCTTGC	432	1
pASL	AAGGTACGG	19	1
ALpL	AAGGTAGAC	6	1
ASLL	AAGGTAGCG	26	1
SpBL	AAGGTCACC	33	1
SBBp	AAGGTGCCT	169	1
ABBp	AAGGTGGCA	64	1
BSLA	AAGGTGTGG	69	1
SBpA	AAGGTTCGC	110	1
SSSL	AAGTAGAAT	2	1
SSSA	AAGTAGTGA	10	1
pBSL	AAGTATCAC	8	1
pLSA	AAGTATCCG	10	1
SLBA	AAGTATGGA	20	1
SBpp	AAGTCATCG	13	1
LSpS	AAGTCCAAT	17	1
BSSB	AAGTCCTCT	60	1
ALLB	AAGTCGACC	5	1
SBLp	AAGTCGCCG	31	1
SASA	AAGTCTATA	9	1
LLBA	AAGTGCCGT	8	1
LSSp	AAGTGCGCT	9	1
BASB	AAGTGCTTG	12	1
BpBA	AAGTGGTCC	19	1
AppS	AAGTTACCG	7	1
pSSB	AAGTTCAGT	12	1
BALB	AAGTTCCAG	23	1
pBLS	AAGTTCCTC	5	1
ppAp	AAGTTCTCC	9	1
LSBB	AAGTTGCGC	8	1
ABAA	AATAACGAG	17	1
BApL	AATAACGCT	7	1
BLAp	AATAAGCGA	1	1
pBAB	AATAATCCA	45	1
ALAL	AATACAACC	39	1
pLSA	AATACACGT	14	1
SLSS	AATACATCA	6	1
SBBB	AATACATGC	16	1
BLpA	AATACGAAG	8	1
LpSB	AATACGTCG	25	1
pABS	AATACGTTA	24	1
Lpcx4	AATACTGCG	27	1
AABL	AATACTGGT	56	1
C14orf28	AATAGACTC	9	1
AASp	AATAGAGGC	26	1
BLLB	AATAGCAGA	9	1
AAAB	AATAGCGTT	184	1
BSAB	AATAGTTCA	8	1
LBSp	AATAGTTGC	3	1
ABBL	AATATCGCG	12	1
pBLA	AATATCTGA	5	1
BBBB	AATATGAGG	3	1
SBAB	AATATGCCG	41	1
LBBA	AATATGTCA	20	1
SALp	AATATTCTC	1	1
BBpL	AATCAACTA	45	1
ppBS	AATCAAGGA	32	1
BSAS	AATCACCGA	24	1
BSBS	AATCACGGC	33	1
ApBS	AATCAGATC	5	1
pSLL	AATCATCTT	11	1
ABpA	AATCCAGCA	34	1
BLBB	AATCCATGG	4	1
Lpcx4	AATCCGCTT	20	1
pBSA	AATCCGGTA	20	1
LLAA	AATCCGTCT	51	1
SALL	AATCCTCCG	48	1
pppA	AATCCTGTC	54	1
LSLA	AATCCTTGC	63	1
BBpp	AATCGACGC	5	1
Lpcx4	AATCGATCG	6	1
LAAL	AATCGCCAA	10	1
BpBS	AATCTCCAC	58	1
BLLB	AATCTCTAT	2	1
LSAS	AATCTGATA	10	1
LALA	AATCTTGCC	18	1
SSpL	AATGAACTC	40	1
pLpL	AATGAATCC	24	1
ASSA	AATGAATGG	20	1
BApB	AATGACAAG	50	1
SBLB	AATGACAGA	47	1
AppL	AATGACGAA	13	1
LLAS	AATGAGATG	17	1
SSAB	AATGAGCTT	59	1
ABSS	AATGAGGTA	18	1
LSpp	AATGATGAG	4	1
LLSL	AATGCAAGA	14	1
LBSA	AATGCAGCC	30	1
LBLA	AATGCCGCG	34	1
AAAL	AATGCCGTA	74	1
ALpS	AATGCGGCT	19	1
SLpB	AATGCGTTG	15	1
ASLS	AATGCTACG	9	1
LLSp	AATGCTCAG	4	1
BLSL	AATGCTGAT	43	1
LBAB	AATGCTGTG	43	1
LSBB	AATGCTTGG	17	1
BABS	AATGGAACA	71	1
BSBp	AATGGCACC	61	1
pSAp	AATGGCGCT	90	1
pBAB	AATGGCTAT	45	1
BBBB	AATGGTAAG	36	1
LSLA	AATGGTGAA	44	1
BBBL	AATGTACAC	8	1
pSpL	AATGTAGAG	17	1
LABL	AATGTAGCT	28	1
LpLS	AATGTATCA	30	1
pLLS	AATGTCCAG	16	1
ABAL	AATGTGAGA	7	1
SSBL	AATGTGTGT	26	1
pSLB	AATGTTGTA	19	1
BBBB	AATTAAGCC	1	1
ALLS	AATTACCGG	2	1
LBAp	AATTCAAGC	19	1
BAAB	AATTCATGA	23	1
BASS	AATTCGATA	28	1
BppB	AATTCGCTC	14	1
LBpA	AATTCGGTG	24	1
SpAL	AATTCGTGG	2	1
pBpS	AATTCTCCA	18	1
SLpS	AATTCTGTT	7	1
BABS	AATTGACCG	9	1
BBLp	AATTGCAAC	7	1
LASL	AATTGCTCC	4	1
ASSS	ACAACACAT	9	1
pBBS	ACAACACGC	16	1
BASB	ACAACAGAA	36	1
BLBp	ACAACCATG	54	1
ALAp	ACAACCGAC	169	1
LBpA	ACAACCTAG	105	1
BBBA	ACAACCTTC	123	1
pBAS	ACAACGAGG	45	1
SLLB	ACAACGCCG	30	1
BLAA	ACAACGTAT	5	1
LASB	ACAACTGCA	12	1
BpBS	ACAAGAATG	36	1
LpLS	ACAAGATCT	15	1
SpSp	ACAAGCCAC	40	1
AALS	ACAAGCTAT	29	1
ApSS	ACAAGGAAC	51	1
LBLp	ACAAGGTCC	75	1
pSSp	ACAAGTCCA	38	1
ABLA	ACAAGTGAA	33	1
ppAA	ACAAGTTCG	16	1
pApL	ACAATCATA	26	1
ABBL	ACACAACGC	49	1
LASB	ACACACCGG	34	1
BLLB	ACACAGTGC	42	1
BLBB	ACACAGTTG	102	1
pBpL	ACACATCAG	56	1
Lppp	ACACATCCT	130	1
LLpA	ACACATGTG	47	1
ppSA	ACACATTAA	30	1
SSAA	ACACATTGG	51	1
LSpA	ACACCAAGC	177	1
BLSp	ACACCATAG	105	1
BLAp	ACACCGACG	57	1
BAAA	ACACCGAGT	11	1
AAAB	ACACGCATA	353	1
SLAB	ACACGCCAG	22	1
LSLL	ACACGCTGG	8	1
ASLB	ACACGGAGA	53	1
LpBL	ACACGGCCA	65	1
BSSL	ACACGGTTA	39	1
SLLS	ACACGTCTT	43	1
BASL	ACACGTGCG	53	1
SpSB	ACACGTTCT	64	1
SSAA	ACACTCGTT	91	1
6merx2	ACACTGACA	61	1
pSLp	ACACTGGAC	34	1
ApAB	ACACTGGCG	293	1
ALLp	ACACTTAGG	2	1
SBAp	ACACTTATT	26	1
SLBp	ACACTTGGA	70	1
ApLS	ACAGAACAA	4	1
ApAp	ACAGACCGT	295	1
pApL	ACAGACCTA	74	1
pApB	ACAGAGAAC	66	1
pLAp	ACAGAGACG	74	1
ASAB	ACAGAGTGG	74	1
ASLA	ACAGATACT	34	1
BLBS	ACAGATCAT	44	1
BLLL	ACAGATTAC	8	1
LpLp	ACAGCAGTC	18	1
SLpB	ACAGCATAT	35	1
SASB	ACAGCCAGT	40	1
ALpS	ACAGCGAGA	19	1
LLSL	ACAGCGCAT	7	1
SLAA	ACAGCGCTG	49	1
LBSB	ACAGCGGCC	67	1
BBLS	ACAGCGTCG	69	1
LLpS	ACAGCGTTA	9	1
BBBp	ACAGCTAAT	23	1
pSBB	ACAGCTATG	57	1
AASA	ACAGCTCGG	81	1
BBSL	ACAGCTGCG	21	1
BSAB	ACAGCTGGT	71	1
SALp	ACAGCTTGA	11	1
BBpS	ACAGGAACG	51	1
SSLS	ACAGGAGCA	40	1
BBpS	ACAGGATAA	22	1
LSpB	ACAGGCAAG	26	1
pBpL	ACAGGCCAT	35	1
SpLL	ACAGGCCGC	31	1
pSBB	ACAGGCCTG	25	1
pSAB	ACAGGCGAA	83	1
LBpL	ACAGGTCCG	41	1
LBSB	ACAGGTGGA	78	1
Lpcx4	ACAGGTTAT	6	1
pSAp	ACAGTAGCC	33	1
ASAL	ACAGTCGGT	69	1
ALBS	ACAGTCTAG	19	1
pSAL	ACAGTGCCG	15	1
SBLp	ACAGTTATA	45	1
pppS	ACAGTTCCT	38	1
SBpS	ACAGTTCGA	13	1
BBBB	ACATAACCG	112	1
pLSB	ACATAATTG	8	1
BLBL	ACATACAGT	29	1
pSBS	ACATACATA	21	1
ABSL	ACATAGCAT	20	1
BApp	ACATAGCCA	49	1
LLBS	ACATAGTAC	33	1
BpBp	ACATATACA	5	1
SLLB	ACATATCTT	47	1
SALA	ACATATGCG	23	1
BASS	ACATCACCT	32	1
ASBp	ACATCACGA	5	1
AAAL	ACATCCTCG	39	1
SBAL	ACATCGACA	62	1
LSBL	ACATCGGTA	76	1
ASAB	ACATCTGAG	229	1
SpLp	ACATCTTAT	10	1
LSBp	ACATGAGCC	103	1
BSpp	ACATGATAC	5	1
SApS	ACATGCGAC	34	1
pBSL	ACATGCGCG	56	1
ABLp	ACATGGCAC	38	1
SpSS	ACATGGTAT	16	1
FIGNL2	ACATGGTTG	9	1
Sppp	ACATGTCTC	36	1
6merx4	ACATTAACA	25	1
LApp	ACATTAGAC	34	1
ppSS	ACATTATCT	7	1
BLLS	ACATTCTGC	2	1
LBpp	ACATTGAGT	20	1
LSSB	ACATTGTAA	21	1
ASpS	ACCAACAAT	25	1
Lpcx4	ACCAACAGC	9	1
LALB	ACCAACCAA	28	1
ppSS	ACCAAGCCG	74	1
ppAA	ACCAAGCTA	35	1
pSBp	ACCACCAGG	44	1
ALBS	ACCACCGAG	10	1
SApB	ACCACCGGA	88	1
ABSS	ACCACGGAT	54	1
pSLL	ACCACTAAG	27	1
AASS	ACCAGAATT	48	1
Lppp	ACCAGAGCT	55	1
ApLS	ACCAGAGGA	10	1
SBBp	ACCAGCACG	102	1
BBBB	ACCAGCATA	26	1
pSAB	ACCAGCGAT	122	1
BSLL	ACCAGGTGT	5	1
ASLB	ACCAGTATG	28	1
pSpp	ACCAGTCGG	33	1
BAAB	ACCAGTGAC	202	1
BLLS	ACCATAAGT	61	1
LApS	ACCATATGG	3	1
ALSS	ACCATCGTT	41	1
SBpL	ACCATGTCT	8	1
BppS	ACCATGTTC	21	1
SLLA	ACCATTACC	34	1
ASBL	ACCGAACTA	27	1
LSAp	ACCGAAGAG	33	1
SBAS	ACCGAATCA	22	1
ApAL	ACCGACACG	51	1
pSpL	ACCGAGCCA	10	1
SSAp	ACCGATATG	6	1
SALS	ACCGATGTA	17	1
pSAB	ACCGCCGTT	174	1
BLpp	ACCGCGATG	17	1
pAAB	ACCGCGTCT	228	1
SpSp	ACCGCTACC	22	1
ppLA	ACCGCTCCG	47	1
BBAp	ACCGGAAGA	22	1
pASB	ACCGGACTG	7	1
LppB	ACCGGAGAA	3	1
ppAA	ACCGGTCTC	22	1
pppp	ACCGTAATG	10	1
BBBB	ACCGTACGG	52	1
ppAB	ACCGTATAG	24	1
LALS	ACCGTCCAC	31	1
SpLp	ACCGTGACG	42	1
BpBp	ACCGTGCTC	38	1
BppA	ACCGTGGCA	41	1
ApLS	ACCGTGGTG	13	1
BApB	ACCTAAGAT	14	1
ASAA	ACCTACCGC	12	1
ppSp	ACCTAGCGG	10	1
LpAL	ACCTAGGTA	5	1
AABL	ACCTATACC	14	1
pSSp	ACCTATGCT	6	1
LppL	ACCTATTCA	29	1
BLAS	ACCTCAGAA	29	1
SLAS	ACCTCCTAG	16	1
pSBB	ACCTCCTCT	75	1
pSAS	ACCTCGACC	6	1
ABBp	ACCTCGCGT	54	1
LSAA	ACCTCGGAG	29	1
ALpL	ACCTCGTCA	20	1
LSBp	ACCTCGTGC	18	1
LppS	ACCTCTTCC	22	1
SpSA	ACCTGACGG	31	1
ABBB	ACCTGATAG	16	1
AALB	ACCTGCATT	19	1
pBBA	ACCTGCCTA	22	1
LpAB	ACCTGCTGC	32	1
pSSA	ACCTGTATC	17	1
pBSp	ACCTGTCGC	27	1
LBpL	ACCTGTGCC	18	1
BpLp	ACCTTAGAG	8	1
SAAA	ACCTTAGTC	39	1
SBSL	ACCTTCCTC	77	1
BpAL	ACCTTCGAT	47	1
LLAp	ACCTTCTGG	28	1
SALA	ACGAACTTG	27	1
AALL	ACGAATAAG	6	1
BAAL	ACGAATTGT	7	1
pAAB	ACGACAACC	85	1
SABB	ACGACAGTC	42	1
BABA	ACGACATAT	4	1
SLSA	ACGACGCCA	13	1
ApAA	ACGACGCGC	7	1
LLLL	ACGACGGAA	11	1
Lppp	ACGACTCAA	5	1
pBAA	ACGACTGGT	12	1
pBBL	ACGACTTCT	9	1
BSBB	ACGAGAGAT	4	1
ABBL	ACGAGCCTG	46	1
SAAL	ACGAGCTAC	10	1
BSSS	ACGAGCTGT	5	1
AABp	ACGAGGAAT	45	1
ASLL	ACGATAGCC	30	1
BBBL	ACGATATGT	2	1
pSBp	ACGATCGGT	6	1
ABAL	ACGATTAGT	3	1
SASp	ACGATTATA	6	1
BBAp	ACGATTCAG	41	1
Lppp	ACGATTCTC	3	1
ABLA	ACGCACAAC	1	1
ppAA	ACGCACAGT	7	1
pLAL	ACGCACCGA	4	1
LLBS	ACGCACCTC	7	1
pABp	ACGCACGGC	17	1
SpAL	ACGCACTCC	5	1
ALpA	ACGCAGAGA	2	1
pALp	ACGCAGGCC	11	1
ALSp	ACGCAGTAC	3	1
BBSL	ACGCAGTGT	17	1
SASA	ACGCATAAT	4	1
SAAS	ACGCATATG	5	1
ASSA	ACGCCACTC	15	1
pBSB	ACGCCATGG	4	1
LLpL	ACGCCGACA	2	1
ASBp	ACGCCGGAC	16	1
LBSS	ACGCCTTAT	36	1
ALpS	ACGCGCCAA	4	1
BLpB	ACGCGGTAT	2	1
ASAB	ACGCGTCGA	45	1
pSpp	ACGCGTCTC	10	1
SBBL	ACGCTAGTA	6	1
pBAp	ACGCTATAG	6	1
pBpL	ACGCTATGA	13	1
LAAB	ACGCTCAGG	27	1
LppS	ACGCTCTGC	5	1
ABLB	ACGCTGACG	10	1
BLSS	ACGCTTAGA	7	1
LASp	ACGCTTCAT	12	1
ApLA	ACGGACAAG	21	1
AAAB	ACGGACTCG	113	1
SBAA	ACGGAGACA	7	1
ppAB	ACGGAGTGA	16	1
BSAA	ACGGCACTG	25	1
pAAL	ACGGCATAC	6	1
BApL	ACGGCCACA	5	1
BSLp	ACGGCCATG	30	1
AAAS	ACGGCCGTA	46	1
BLAB	ACGGCCTGA	48	1
SpLB	ACGGCGTAT	8	1
SMARCAD1	ACGGCGTGC	11	1
ASSS	ACGGCGTTG	11	1
ASpA	ACGGCTACG	29	1
LALL	ACGGTCCAG	9	1
ABpL	ACGGTCGTG	11	1
ABpA	ACGTAATCG	1	1
BSLA	ACGTAATTA	14	1
LApA	ACGTATAGT	2	1
SApp	ACGTCGGAT	10	1
pBSB	ACGTCGGCA	23	1
SpBA	ACGTGATCA	8	1
LLLS	ACGTGATGC	6	1
SBAB	ACGTGTGAC	7	1
LSpS	ACGTGTTAG	4	1
ApSS	ACGTTAGGC	5	1
LBLA	ACGTTATGG	6	1
SLBL	ACGTTCCTG	2	1
ASAL	ACGTTCGTT	2	1
SALB	ACTAACAAC	17	1
ppLB	ACTAACACG	26	1
7merm8x2	ACTAACCAG	5	1
LASS	ACTAACGCA	15	1
AABL	ACTAACTAA	39	1
BLpL	ACTAACTCC	15	1
pppA	ACTAAGACT	22	1
ApLS	ACTACACCT	5	1
ApAL	ACTACAGTG	18	1
LSLL	ACTACCACT	13	1
pppS	ACTACGAGC	2	1
Lpcx4	ACTACGATG	10	1
LSSL	ACTACGCAA	17	1
SSpL	ACTACGGCG	34	1
SSpB	ACTACTCGT	31	1
pALp	ACTACTGCT	7	1
SSBp	ACTAGAAGA	5	1
ASLA	ACTAGAGAA	4	1
ppAS	ACTAGATCG	12	1
ppBp	ACTAGCTCT	39	1
LBBB	ACTAGGACC	8	1
BpAS	ACTAGGAGG	7	1
BSBS	ACTAGGCAC	28	1
SLLL	ACTATCATT	7	1
ApLL	ACTATCCTA	6	1
pBpp	ACTATCGTC	8	1
ApAB	ACTATGCTC	63	1
pLBp	ACTATGTCC	2	1
SLpA	ACTCAAGCA	37	1
BBBL	ACTCACATC	39	1
HMGA2	ACTCAGAAT	4	1
LpLB	ACTCAGACA	17	1
BLLp	ACTCAGCAA	7	1
LpAB	ACTCAGGCG	9	1
BLSL	ACTCCAATC	16	1
SSSp	ACTCCACTG	84	1
BLSp	ACTCCGACC	13	1
pApS	ACTCCGCTA	34	1
SBpL	ACTCCGGTC	39	1
Lpcx2	ACTCCGTCA	11	1
BLAS	ACTCGAACA	18	1
ALLS	ACTCGCAGG	11	1
BLSB	ACTCTCACG	24	1
ppLp	ACTCTCGAT	23	1
SSSL	ACTCTCTAA	30	1
SApA	ACTCTGGCC	41	1
pAAp	ACTCTGTCG	49	1
BBBB	ACTCTGTGT	12	1
BpLL	ACTCTTAAT	18	1
BASp	ACTCTTATG	17	1
SLSL	ACTCTTCAA	17	1
ApBL	ACTCTTCTT	111	1
AABB	ACTGAAGTT	318	1
BLLA	ACTGAATAC	27	1
BABA	ACTGAATCG	40	1
AppS	ACTGACCGG	27	1
AAAL	ACTGACGCG	13	1
ppLA	ACTGACTGA	14	1
ppAL	ACTGAGACC	22	1
BSSS	ACTGAGCGT	31	1
LAAS	ACTGATGAT	5	1
pLLp	ACTGATGTG	42	1
pSSB	ACTGATTGG	21	1
pBpp	ACTGCAGAC	17	1
ASAA	ACTGCATTC	10	1
ApBB	ACTGCCGTC	63	1
SBLA	ACTGCGAAC	67	1
AALp	ACTGCGGTG	4	1
BBBS	ACTGCTAAG	18	1
LABp	ACTGCTTCG	97	1
LBSL	ACTGGATCA	11	1
BApA	ACTGGCACG	45	1
ABAA	ACTGGTACA	4	1
pApp	ACTGGTGAC	19	1
pSBp	ACTGTCAGA	22	1
SSBB	ACTGTCCAT	81	1
LSBL	ACTGTGTGA	15	1
BppB	ACTGTTATT	43	1
ASLS	ACTGTTCCG	38	1
AAAA	ACTGTTGAG	4	1
HMGA2	ACTTAATCT	3	1
ApSB	ACTTACGTC	6	1
ABpL	ACTTACTCA	7	1
Lpcx4	ACTTACTGC	11	1
ABSB	ACTTAGGAT	7	1
SppB	ACTTAGGCA	26	1
LSSp	ACTTAGTAA	3	1
LSAA	ACTTCAACC	47	1
pApB	ACTTCAAGG	13	1
pLpS	ACTTCAGGA	4	1
pLpB	ACTTCCAAC	20	1
ALAL	ACTTCCGGC	14	1
BSBB	ACTTCCTGG	23	1
BASL	ACTTCGCGC	4	1
AppA	ACTTCGTCG	45	1
LALB	ACTTCTCAA	16	1
LBLA	ACTTCTGCG	13	1
ABAp	ACTTGCAAG	9	1
LBSS	ACTTGCACT	9	1
AAAA	ACTTGCTCG	9	1
ALSA	ACTTGCTTA	55	1
SSSp	ACTTGGAAT	74	1
LBBS	ACTTGGATG	15	1
SppB	ACTTGGTGA	7	1
SBLA	ACTTGTACC	19	1
SSpB	AGAACACTT	145	1
LBpp	AGAACAGTA	19	1
ALLS	AGAACATTC	18	1
SLpL	AGAACCGAG	38	1
LLLS	AGAACGCAG	8	1
BpLp	AGAACTAAG	15	1
LpAA	AGAACTACT	16	1
LLLp	AGAAGATAT	16	1
BpAp	AGAAGCATA	32	1
BBLL	AGAAGCCTC	141	1
BBpA	AGAAGCTCC	125	1
Lpcx2	AGAAGGAAG	14	1
BBAp	AGAAGGCAT	30	1
ALBA	AGAAGGCGC	91	1
LBLp	AGAAGGTTA	35	1
SpSB	AGAAGTGAC	79	1
BLAB	AGAAGTGCG	17	1
pALp	AGAAGTGTA	34	1
ALAA	AGAATAAGT	3	1
ASLS	AGAATAGTG	36	1
ALpp	AGAATCATC	34	1
LLpp	AGAATCTTA	13	1
LBAA	AGAATGCAA	26	1
SASS	AGAATTGTC	12	1
LppA	AGACAATTC	84	1
SApB	AGACACCGT	134	1
pLBp	AGACAGACG	45	1
LSpL	AGACATCCA	30	1
LLBL	AGACATGTT	47	1
7merm8x4	AGACATTAC	16	1
BApA	AGACATTGT	65	1
LLpA	AGACCAGCT	127	1
BSSA	AGACCAGTC	179	1
SpSp	AGACCATCA	100	1
pAAB	AGACCGTCG	687	1
ppBL	AGACCTACA	49	1
BpLA	AGACCTATG	72	1
BBpS	AGACCTGCG	95	1
LLAS	AGACCTGGT	61	1
ppLL	AGACGACCT	23	1
SpLA	AGACGAGGC	70	1
BLBS	AGACGAGTG	99	1
pBLL	AGACGCTCG	16	1
LSSA	AGACGCTGT	51	1
pLSA	AGACGGTGA	45	1
pSLA	AGACGTAGG	18	1
pSSS	AGACGTATT	35	1
BLAL	AGACGTCCG	30	1
SLpS	AGACGTGCT	61	1
pSSL	AGACTAACT	31	1
BBLp	AGACTCCGG	97	1
BSpL	AGACTCTGA	39	1
BApL	AGACTGCGT	32	1
LBLL	AGACTGTTG	42	1
SSLA	AGACTTGAT	121	1
SLLp	AGACTTGTG	22	1
ApSL	AGAGAACGT	66	1
ApLL	AGAGAATAT	11	1
BBSB	AGAGACACG	42	1
ppAp	AGAGACAGT	82	1
pBBB	AGAGACCGA	194	1
LLBp	AGAGAGGCC	176	1
ALSp	AGAGATGCG	49	1
LSBL	AGAGATTGA	35	1
HMGA2	AGAGCACAG	17	1
pABp	AGAGCAGGC	126	1
pAAp	AGAGCAGTG	83	1
ApAS	AGAGCCATC	193	1
ppBS	AGAGCCGAA	81	1
LLBB	AGAGCCGTT	110	1
BBBp	AGAGCCTAC	57	1
ASBA	AGAGCTGTC	150	1
SpAp	AGAGGACTG	76	1
SAAB	AGAGGCAGC	256	1
SLAL	AGAGTAAGC	32	1
pLpp	AGAGTACAA	45	1
AASA	AGAGTACTT	60	1
pSBp	AGAGTCCGT	53	1
ApAB	AGAGTCGCT	164	1
pBAA	AGAGTCTAT	47	1
ALLS	AGAGTCTCA	47	1
LLpL	AGAGTCTTG	37	1
LSAS	AGAGTGACG	45	1
pLpA	AGAGTGTAA	16	1
pSBL	AGAGTTCAT	52	1
LAAp	AGAGTTGAA	30	1
BBAB	AGAGTTGCC	141	1
LpLB	AGATAACGA	5	1
BppS	AGATACATC	26	1
BALL	AGATACCGC	2	1
LpBL	AGATACGAA	50	1
BSAA	AGATACTGT	55	1
ABAS	AGATAGAGC	115	1
BSLA	AGATATGCT	99	1
pBBp	AGATATGGA	17	1
LpSL	AGATCAGAA	29	1
SSAA	AGATCCTTC	95	1
ABSB	AGATCGATT	212	1
6merx1	AGATCGCAC	158	1
LpAB	AGATCGCGT	45	1
LSSS	AGATCGTTG	135	1
SAAL	AGATCTTCC	56	1
SLLp	AGATGAGAC	53	1
LAAB	AGATGATTC	143	1
pABp	AGATGCACC	82	1
ppLB	AGATGCAGG	21	1
BSSA	AGATGCCTA	119	1
pppB	AGATGCTTG	39	1
ABBA	AGATGGCTC	147	1
ppLp	AGATGGTCC	60	1
BSBS	AGATGTATC	35	1
pApS	AGATTACAC	27	1
7merm8x2	AGATTACCG	7	1
BLBB	AGATTCACG	20	1
LSLp	AGATTGAAG	19	1
SSAS	AGATTGTAC	3	1
pLBB	AGCAACACC	64	1
BpBS	AGCACAATT	40	1
ALpL	AGCACACGT	8	1
pSBL	AGCACACTA	7	1
pSpA	AGCACCACG	69	1
SLLL	AGCACCGGC	29	1
ASLL	AGCACGAAG	24	1
SpSp	AGCACGATC	42	1
ppSB	AGCACTACA	68	1
BpBA	AGCACTCTT	118	1
LpSB	AGCACTGTA	48	1
Dna2	AGCAGAGCA	26	1
SMARCAD1	AGCAGAGGC	39	1
BBAp	AGCAGCCTG	61	1
LLpS	AGCAGCGAA	10	1
BBAS	AGCAGCTCG	81	1
ABLL	AGCAGGCGG	18	1
ApAL	AGCAGGTAG	30	1
SSLL	AGCAGTACC	5	1
pBpS	AGCAGTATT	10	1
LBAB	AGCATACAT	82	1
AASS	AGCATAGAA	133	1
BBBS	AGCATATAC	18	1
BApL	AGCATCCTT	31	1
ppAp	AGCATCGCG	118	1
pApp	AGCATCGTA	171	1
SASL	AGCATGTCA	61	1
SApA	AGCCAAGGA	7	1
BLAL	AGCCATCAA	36	1
BABB	AGCCATTGA	85	1
LASL	AGCCGACCA	8	1
LBSA	AGCCGAGTT	48	1
SLSL	AGCCGATTA	8	1
SSBL	AGCCGCGGT	6	1
LLBL	AGCCGGCTA	13	1
AALL	AGCCGGTCA	26	1
pBSA	AGCCGGTGC	11	1
BAAS	AGCCGTAAC	14	1
SABL	AGCCGTGTG	58	1
LpBS	AGCCGTTAA	12	1
BpBA	AGCCGTTCC	23	1
BpLS	AGCCTACTT	11	1
pABB	AGCCTAGCG	229	1
pLpS	AGCCTCTCA	47	1
LpBp	AGCCTGACG	17	1
ABAB	AGCCTGCGA	140	1
pppp	AGCCTTAAG	23	1
SpLL	AGCGAAGAT	13	1
SSLS	AGCGAATCC	15	1
Lpcx4	AGCGACAAG	3	1
BLBp	AGCGACACT	53	1
ALpL	AGCGACGTT	35	1
LABL	AGCGACTTA	39	1
BSBS	AGCGAGAAT	41	1
LSLB	AGCGAGAGC	7	1
ApBA	AGCGAGGCG	17	1
pSLS	AGCGATTCA	9	1
BppS	AGCGCAACT	3	1
ApAS	AGCGCACCA	20	1
LBSL	AGCGCCAAT	27	1
AAAA	AGCGCCTGA	6	1
ABAA	AGCGCGATT	36	1
LAAS	AGCGCTCCT	45	1
ABBS	AGCGGCCGT	36	1
LBLL	AGCGGCGTC	19	1
pSBp	AGCGGCTTG	42	1
ApSL	AGCGTACAC	25	1
BBBB	AGCGTACTA	32	1
LpLB	AGCGTAGTC	6	1
ApAS	AGCGTATCA	73	1
pBAB	AGCGTCATA	129	1
SBLS	AGCGTCGAT	27	1
BABp	AGCGTGTCG	24	1
pLAA	AGCGTGTTA	21	1
ppSB	AGCTAAGCC	46	1
ppSS	AGCTACAAT	14	1
LLAA	AGCTACATG	12	1
BLpA	AGCTACCTT	22	1
BLSB	AGCTACTGA	5	1
ABSp	AGCTAGTGC	11	1
AALL	AGCTATGAT	11	1
ABSL	AGCTATTGG	7	1
SApL	AGCTCAACA	2	1
AABA	AGCTCAGTA	12	1
SBSp	AGCTCCAGG	19	1
LSpS	AGCTCCATT	10	1
LLBB	AGCTCGCCT	52	1
BLpA	AGCTCTAGA	1	1
SAAS	AGCTGACAC	10	1
LLSA	AGCTGAGTC	5	1
SBpp	AGCTGATTG	14	1
ABAS	AGCTGCGCA	28	1
BLAA	AGCTGCGGC	25	1
BABB	AGCTGCTAA	5	1
SSpS	AGCTGTTGA	16	1
BAAL	AGCTTAACG	15	1
LLAL	AGCTTACCT	16	1
pSpp	AGCTTCCGC	9	1
LBLS	AGCTTCCTG	30	1
LpLL	AGCTTCTCG	16	1
pSBB	AGCTTGCGG	4	1
SSSA	AGCTTGTAG	20	1
SLpB	AGGAACATA	102	1
BSSB	AGGAACGCA	300	1
LSSS	AGGAACGTG	130	1
ALLp	AGGAACTAA	21	1
pBAS	AGGAAGCAT	78	1
pBSB	AGGAAGCTG	142	1
LAAS	AGGAAGTAC	46	1
pAAA	AGGAATACA	60	1
AASL	AGGAATAGC	80	1
pSSL	AGGAATCGG	96	1
Lpcx4	AGGAATGCG	47	1
BpBA	AGGACCGCC	212	1
ALBS	AGGACTACC	48	1
SLBL	AGGACTATT	36	1
BBLA	AGGACTCCG	237	1
SALL	AGGACTGCT	73	1
pSAS	AGGACTTCA	28	1
pABS	AGGAGAAGA	100	1
pSLA	AGGAGCCGG	133	1
pBAL	AGGAGCCTT	111	1
BpSB	AGGAGCTAG	59	1
BLBB	AGGAGGACC	161	1
ASpB	AGGAGGAGG	22	1
SSpp	AGGAGGCCG	232	1
BppS	AGGAGGTGC	165	1
SALS	AGGATACGG	59	1
BLpp	AGGATAGTA	48	1
pSLL	AGGCAATAA	21	1
BBLL	AGGCACAGA	54	1
SASA	AGGCACCTG	79	1
ABSA	AGGCACTAC	84	1
ALBA	AGGCAGACA	29	1
ALSA	AGGCAGGTA	28	1
LBAL	AGGCATATT	36	1
LALA	AGGCATCGT	96	1
ppBL	AGGCATTAT	13	1
7merm8x2	AGGCCATTA	42	1
ASLp	AGGCCGTAT	64	1
BLBS	AGGCCGTGC	42	1
BLAA	AGGCCTTGG	59	1
LAAL	AGGCGAGAC	12	1
pSSA	AGGCGCCGT	19	1
pSLA	AGGCGCTAT	37	1
BpBL	AGGCGGTAA	14	1
ppLL	AGGCGTAAG	23	1
SSLA	AGGCTACGT	44	1
SLSL	AGGCTAGGA	26	1
pSSS	AGGCTAGTC	54	1
SApB	AGGCTATTG	107	1
ABBL	AGGCTCTGG	113	1
SpBp	AGGCTGCCA	72	1
ApBB	AGGCTGTAC	190	1
BpLL	AGGCTTACA	33	1
Appp	AGGCTTGAC	34	1
SLLS	AGGTAACAA	2	1
SALS	AGGTAACGG	28	1
BLAL	AGGTAAGTA	9	1
ABAL	AGGTACGTC	121	1
LLAA	AGGTACTTG	27	1
LSpL	AGGTAGAGT	7	1
BLSB	AGGTAGCGA	10	1
LBpA	AGGTATAAG	20	1
BBAL	AGGTATCCA	10	1
BpBL	AGGTATTGT	11	1
ppLS	AGGTCAATT	8	1
BppA	AGGTCACGT	24	1
LBpS	AGGTCAGGA	3	1
SSBp	AGGTCCAGT	35	1
LApS	AGGTCCATA	19	1
pLBS	AGGTCCTCC	36	1
SASA	AGGTCGCCA	77	1
BASS	AGGTCGGAA	22	1
7mera1x4	AGGTGACAG	2	1
SALA	AGGTGAGTG	25	1
AppS	AGGTGATAA	20	1
AAAL	AGGTGCAAG	12	1
LSAS	AGGTGCAGA	13	1
SASS	AGGTGCCTG	36	1
ApAL	AGGTGGCAA	20	1
SBpA	AGGTGGTGA	6	1
SSpp	AGGTGTATT	19	1
LSSS	AGGTGTGGA	4	1
SAAA	AGGTTACCA	12	1
AppB	AGGTTATCG	12	1
BSSL	AGGTTCTCT	33	1
LSAA	AGGTTCTTC	53	1
7mera1x4	AGGTTGATT	9	1
SSBS	AGGTTGGTC	56	1
ApBB	AGGTTGTGC	1	1
AApB	AGTAACCAT	19	1
LSpp	AGTAACCGC	17	1
LLBL	AGTAAGACA	9	1
pABB	AGTAAGCAA	28	1
LBLA	AGTAAGGAC	86	1
ALBp	AGTAAGTAG	3	1
LApp	AGTAATAGG	1	1
Sppp	AGTAATCCG	29	1
SSpB	AGTACACGC	2	1
SLSS	AGTACAGTT	22	1
LApA	AGTACCACA	6	1
SBSL	AGTACCATG	15	1
ppBA	AGTACCGAC	24	1
pSBS	AGTACCGGT	55	1
LpSp	AGTACGCGT	13	1
ASLL	AGTACTGGC	8	1
LBpA	AGTACTTCC	15	1
BSLp	AGTAGACTT	7	1
pppS	AGTAGATAG	4	1
SSpp	AGTAGATGA	15	1
LpBL	AGTAGCCTA	12	1
pBBL	AGTAGCTCA	11	1
BLBL	AGTAGCTTG	15	1
pBAS	AGTAGGATA	38	1
LALA	AGTAGTTAC	7	1
SSBp	AGTATAGTC	27	1
BALA	AGTATATGC	12	1
ppLS	AGTATCCAG	20	1
SLBA	AGTATTGTA	25	1
ASLA	AGTCAAGCC	75	1
BLAB	AGTCACAAT	48	1
LpSp	AGTCACCTT	17	1
ppSp	AGTCACGCG	13	1
LLpp	AGTCACGTA	50	1
ALBS	AGTCACTCT	37	1
LBSL	AGTCACTTC	19	1
BppA	AGTCATACG	37	1
BSBS	AGTCATTGG	29	1
pLLB	AGTCCACTT	23	1
ppSS	AGTCCATAG	33	1
ABLL	AGTCCGACG	28	1
pBBL	AGTCCGCGA	13	1
SSBS	AGTCCGTGG	14	1
AALS	AGTCCTGTT	21	1
SpBL	AGTCCTTCG	32	1
SSBA	AGTCGACAC	8	1
SBBp	AGTCGATCA	25	1
SpSp	AGTCGCCGA	18	1
pSAA	AGTCGGAGA	15	1
LpSA	AGTCGGTAC	3	1
ALLA	AGTCGGTGT	12	1
SBpp	AGTCGTCAA	51	1
LLAB	AGTCTACCT	47	1
pSAp	AGTCTAGTG	46	1
LLpp	AGTCTCCAT	34	1
ASLA	AGTCTCTGT	49	1
SSAp	AGTCTGATG	58	1
SALA	AGTCTGCGG	13	1
AABB	AGTCTGTTC	238	1
AApB	AGTCTTCGT	211	1
LBLS	AGTGAAGAC	14	1
BBSS	AGTGACATT	12	1
pALL	AGTGACGAG	3	1
SpBp	AGTGACGCT	121	1
BBSp	AGTGACGGA	8	1
SppA	AGTGAGGAT	32	1
SpAS	AGTGATGCC	26	1
AABp	AGTGCAAGG	53	1
LLAL	AGTGCACTA	23	1
BBSA	AGTGCAGCT	86	1
ABLp	AGTGCAGGA	14	1
ASSL	AGTGCATAT	23	1
ASBS	AGTGCCTGG	44	1
Bppp	AGTGCGAGA	13	1
ALLp	AGTGCGCCA	8	1
LBAL	AGTGCTCTT	43	1
7merm8x1	AGTGGAATA	29	1
LBBp	AGTGGCAAG	13	1
ASLS	AGTGGCCAT	27	1
pSBB	AGTGGCCGC	13	1
pBBB	AGTGGCCTG	42	1
BApA	AGTGGCTGT	32	1
pppA	AGTGGTCCG	39	1
pLSS	AGTGGTCTA	22	1
SpLB	AGTGTAAGA	17	1
LpBL	AGTGTAGAA	5	1
SAAA	AGTGTAGCC	27	1
BBpB	AGTGTCCGG	61	1
LpBL	AGTGTCCTT	47	1
LpSB	AGTGTCGGT	27	1
LALL	AGTGTCTCT	4	1
SSBL	AGTGTCTTC	39	1
ASSL	AGTGTTCGA	24	1
ALAB	AGTGTTGAT	297	1
AABA	AGTTAACAC	2	1
LBAS	AGTTAAGAG	12	1
BBAB	AGTTAAGGA	53	1
SSSA	AGTTAAGTC	15	1
LLAp	AGTTAATGC	8	1
LSAB	AGTTACTAA	13	1
ALAS	AGTTAGGCC	17	1
ppBL	AGTTAGTAC	6	1
SAAB	AGTTATATG	4	1
BpLp	AGTTATCGG	3	1
pBBA	AGTTCACTC	46	1
SApA	AGTTCAGAT	23	1
BBSL	AGTTCAGGC	5	1
LApL	AGTTCCTCG	44	1
LLAA	AGTTCGCGG	18	1
LLAS	AGTTCTGGA	4	1
SALp	AGTTGACGC	21	1
LASB	AGTTGACTG	16	1
ABSS	AGTTGATAC	17	1
BBBA	AGTTGCAGC	20	1
pSSS	AGTTGGACC	3	1
SBAS	AGTTGGTCA	6	1
6merx4	AGTTGTCTC	57	1
LpBL	AGTTGTGTG	32	1
pLSL	ATAACCAAC	12	1
ApBA	ATAACCATA	49	1
pBSp	ATAACCGTG	142	1
SLAB	ATAACCTAA	18	1
LLpB	ATAACGTAC	37	1
SALA	ATAACGTCG	54	1
SpSp	ATAACGTTA	126	1
LBAA	ATAACTCAA	37	1
pBLL	ATAACTCGG	16	1
pBpA	ATAACTGGT	52	1
LBAS	ATAACTTAG	16	1
SLSB	ATAAGCAAG	61	1
LBpp	ATAAGCGAA	48	1
BLpS	ATAAGGAGC	62	1
BSBp	ATAAGGCAA	75	1
pBBB	ATAATCACA	25	1
AABA	ATAATCCGG	35	1
ALpp	ATAATCCTT	39	1
BAAL	ATAATCGAC	28	1
SLpp	ATAATGTGC	29	1
pLSA	ATAATTACG	5	1
ASLB	ATAATTCTC	10	1
7merm8x1	ATACACACG	42	1
SApB	ATACACCAG	152	1
pBAL	ATACAGGTT	29	1
pBpp	ATACATCGG	23	1
pAAS	ATACCAAGT	92	1
LBLp	ATACCACCT	83	1
AppL	ATACCACGA	69	1
SApL	ATACCGAAT	47	1
AApL	ATACCTGGA	123	1
SSAB	ATACGAAGA	239	1
SLAA	ATACGACGC	60	1
ABSL	ATACGAGCC	59	1
ApSB	ATACGCTGA	41	1
C14orf28	ATACGTCAG	47	1
BBLp	ATACGTGCA	104	1
ASBA	ATACTAACA	185	1
BLBL	ATACTATTC	85	1
ApAA	ATACTCACC	105	1
AApS	ATACTCTGC	96	1
LApL	ATACTCTTG	23	1
7mera1x1	ATACTGAAC	60	1
SABS	ATACTGAGT	107	1
7merm8x1	ATACTGATA	166	1
SppL	ATACTGGTG	52	1
LpLB	ATACTGTCC	48	1
ASpp	ATACTTACT	62	1
7merm8x2	ATACTTCTG	101	1
LSpp	ATACTTGCC	124	1
LLBA	ATAGAAGCA	25	1
LpLp	ATAGAGCGG	69	1
BpLL	ATAGAGTAG	46	1
pLLB	ATAGATACC	6	1
pLLp	ATAGATAGG	16	1
LABL	ATAGATCCG	102	1
LSLS	ATAGATTCA	22	1
SAAA	ATAGCAACT	70	1
SLAB	ATAGCACGC	76	1
LSBp	ATAGCCGAC	133	1
LpLL	ATAGCGCAC	20	1
ASSA	ATAGCGTTG	56	1
ApBA	ATAGGAGCG	222	1
LpAp	ATAGGATCT	41	1
ABpB	ATAGGATTC	39	1
ppLp	ATAGGCAGG	44	1
ASLS	ATAGGCGAG	35	1
FIGNL2	ATAGGCTCA	39	1
ASSL	ATAGGCTTG	134	1
Lpcx4	ATAGGTACT	10	1
SSSp	ATAGGTCGC	53	1
SSBS	ATAGTAGGA	50	1
SSSA	ATAGTCCGA	79	1
ASLA	ATAGTCTAA	104	1
LABB	ATAGTCTCC	265	1
LASS	ATAGTCTGG	33	1
Lpcx1	ATAGTGCTG	20	1
pSLp	ATAGTGGAA	60	1
pSBp	ATAGTGGTT	86	1
LSpp	ATAGTGTTA	27	1
SApS	ATAGTTACA	22	1
LLLS	ATAGTTGTA	22	1
ASpS	ATATACTTC	60	1
BABB	ATATATCGA	444	1
BBpA	ATATATTGG	12	1
ABSA	ATATGACCG	233	1
pSBA	ATATGATCA	147	1
LSAS	ATATGCAAC	19	1
BASL	ATATGCAGT	36	1
ApBS	ATATGCGGC	38	1
BpLA	ATATGGACT	61	1
pppB	ATATGGTCG	116	1
pASS	ATATGTTAG	54	1
LLLp	ATATTAACG	51	1
LAAp	ATATTGTCT	106	1
ppBL	ATCAACACG	16	1
ALpL	ATCAACGTG	43	1
SBSp	ATCAAGGCC	84	1
SLBA	ATCAAGTAC	51	1
SABp	ATCAAGTGT	34	1
LpSB	ATCAATCTT	10	1
SSAA	ATCAATTCT	10	1
ASSp	ATCACAAGT	18	1
SpAA	ATCACAGCA	59	1
LSSA	ATCACATCC	122	1
ALpB	ATCACCAAG	27	1
BSSA	ATCACCAGA	103	1
BSLL	ATCACCGAA	19	1
LpAS	ATCACCGCC	72	1
pBSA	ATCACGGCG	87	1
7merm8x1	ATCACTAGG	66	1
LpBA	ATCACTGGA	39	1
SSSA	ATCACTGTC	172	1
SpAA	ATCACTTCA	49	1
ABSA	ATCAGAATC	58	1
LApL	ATCAGACCA	26	1
BSAp	ATCAGACTG	47	1
AAAS	ATCAGAGTT	60	1
LSBp	ATCAGGAGG	35	1
ABBA	ATCAGGTTG	58	1
pSSA	ATCAGTAGT	29	1
ppSL	ATCAGTCGA	13	1
ALpA	ATCATCACC	47	1
SBSB	ATCATGCAG	29	1
SBSA	ATCATTAAG	42	1
SSBA	ATCATTCCA	108	1
BBSS	ATCCAAGTG	89	1
ABSA	ATCCAATCC	48	1
LBSL	ATCCACAAG	25	1
pBBL	ATCCACCGC	69	1
BpLA	ATCCACGTT	69	1
LABA	ATCCAGAGC	29	1
BBBA	ATCCAGGAC	451	1
BAAS	ATCCAGTAG	23	1
SAAB	ATCCATAGG	40	1
LSAB	ATCCATCTA	91	1
pAAA	ATCCATTAT	13	1
SALA	ATCCATTCA	65	1
Bppp	ATCCGAATG	20	1
pALS	ATCCGAGCG	36	1
ApLp	ATCCGAGGT	11	1
pLSL	ATCCGATAG	14	1
ASSB	ATCCGATGA	27	1
SBAL	ATCCGGAGT	12	1
pSBL	ATCCGGTGG	3	1
ABSp	ATCCGTCCA	48	1
pSAB	ATCCGTGCC	93	1
pBBS	ATCCGTTAC	23	1
ASAB	ATCCGTTCG	191	1
ASAA	ATCCTACAC	10	1
SBAL	ATCCTCAAC	29	1
pLBB	ATCCTCAGT	13	1
BLLA	ATCCTGACT	44	1
pLLS	ATCCTGTAC	16	1
pBpL	ATCCTTACA	47	1
pLpS	ATCCTTGAC	47	1
BSpp	ATCGAACGC	8	1
BASS	ATCGAATAC	14	1
ABpS	ATCGACACA	18	1
LSSB	ATCGACATG	31	1
LppS	ATCGAGATT	43	1
BSSS	ATCGAGTAT	28	1
BpBp	ATCGATACG	4	1
SSLA	ATCGATCTC	55	1
ABpp	ATCGATGTG	39	1
ppSA	ATCGCAGAC	30	1
SSpp	ATCGCGACG	35	1
Lpcx4	ATCGCGAGT	22	1
LSSp	ATCGCGCGA	18	1
SSLS	ATCGCGTGG	11	1
LSAL	ATCGCTGCC	41	1
pBLA	ATCGCTTAC	29	1
pLSp	ATCGCTTCG	66	1
SLSp	ATCGGAACC	24	1
pppp	ATCGGAGCT	12	1
ALBL	ATCGGCAAC	1	1
LpBp	ATCGGCCAG	24	1
SBAp	ATCGGTTCT	39	1
LBBp	ATCGTACGA	10	1
SSLA	ATCGTCTCG	215	1
BABA	ATCGTGAAT	19	1
pLpp	ATCGTTACC	42	1
pSLB	ATCGTTCAC	60	1
AppL	ATCGTTCTA	88	1
SpLB	ATCTAAGAC	18	1
LSLB	ATCTAATCT	50	1
SALL	ATCTACCAC	58	1
BpBL	ATCTACTCA	11	1
Appp	ATCTAGTGG	18	1
LABL	ATCTATAGA	18	1
AASL	ATCTATCTG	20	1
BLLA	ATCTATGTT	14	1
SBBS	ATCTCACTA	41	1
LpAA	ATCTCAGAG	24	1
BLSB	ATCTCAGCT	27	1
BLLS	ATCTCCGCA	27	1
pBSB	ATCTCCGGC	57	1
ppBp	ATCTCGCCA	26	1
LBBS	ATCTCGCTG	40	1
ppLL	ATCTCTAGC	12	1
BSAp	ATCTCTGAC	30	1
BLpL	ATCTCTGCG	35	1
AAAL	ATCTCTTAG	2	1
BSBA	ATCTGAACG	31	1
ABLB	ATCTGAAGT	33	1
pLLL	ATCTGATAA	6	1
pBpB	ATCTGCTGT	16	1
ASBS	ATCTGGCTT	20	1
LAAp	ATCTGTCTA	21	1
BpSS	ATCTGTGCT	63	1
LLAp	ATCTGTGGA	13	1
ABBp	ATCTTAACT	24	1
LBSp	ATCTTACCA	17	1
ABpA	ATCTTATGT	5	1
pBBA	ATCTTCAGC	11	1
BLSL	ATCTTCCAA	20	1
Sppp	ATCTTCGCG	15	1
BSpL	ATCTTCTGA	5	1
SALp	ATCTTGCGT	11	1
SBBp	ATCTTGCTA	13	1
SpBp	ATCTTGTAT	14	1
pSLB	ATGAACAAG	25	1
BSpp	ATGAACTAC	38	1
BBpA	ATGAACTGT	79	1
SSSA	ATGAAGAAT	42	1
SABS	ATGACAGAA	84	1
SpSB	ATGACCGCG	68	1
SMARCAD1	ATGACCGGT	100	1
LpAp	ATGACGCCG	23	1
LBSp	ATGACTACG	50	1
ASpS	ATGACTGCA	56	1
SBpp	ATGACTTCC	127	1
BBBB	ATGACTTGG	73	1
BBLA	ATGAGAATG	31	1
LASB	ATGAGAGGT	80	1
ALBL	ATGAGATGA	6	1
BppS	ATGAGCATT	5	1
SLpL	ATGAGCCTA	56	1
pppB	ATGAGCGAG	31	1
ALLp	ATGAGCGCT	28	1
SSpB	ATGAGCGGA	32	1
LLAp	ATGAGTGCC	33	1
SApB	ATGATACAC	55	1
ALSp	ATGATACCG	34	1
SLBS	ATGATACTA	28	1
LABS	ATGATAGTC	52	1
SSLp	ATGATCCAG	100	1
BALB	ATGATCGAT	86	1
LLpB	ATGATCGTG	27	1
SpAB	ATGATGGCC	71	1
pBpA	ATGATGTTA	34	1
SpAS	ATGATTACA	12	1
6merx4	ATGATTGTA	24	1
pLSA	ATGCAATGT	31	1
LBAL	ATGCACAAT	4	1
BBLB	ATGCACAGC	43	1
pLpB	ATGCACGAC	52	1
BLpp	ATGCACGCG	78	1
pSAL	ATGCACGGT	28	1
BBBA	ATGCCAGAC	169	1
ppAS	ATGCCATTC	53	1
ABLL	ATGCCGGTG	111	1
LABS	ATGCCTAGA	40	1
SSBL	ATGCCTATC	63	1
SASL	ATGCCTCGC	58	1
Lpcx4	ATGCCTCTG	44	1
BBpB	ATGCGACGT	24	1
BSAS	ATGCGAGGA	5	1
SApA	ATGCGCAGT	21	1
LBAL	ATGCGCGTG	41	1
SSSS	ATGCGCTAA	36	1
SLpA	ATGCGGACT	26	1
pBpA	ATGCGGCGC	19	1
SASB	ATGCGTCAA	51	1
SpBS	ATGCTAACG	91	1
SLAB	ATGCTACGA	63	1
LpSL	ATGCTACTC	20	1
SAAS	ATGCTCAGA	34	1
ABpA	ATGCTCGAA	50	1
BSSS	ATGCTGTCT	85	1
LBpB	ATGCTTGTC	58	1
SSBB	ATGGACACC	151	1
BLAL	ATGGACCAC	74	1
LpSA	ATGGACCTA	32	1
BSBp	ATGGACGGA	133	1
BBpB	ATGGACGTC	216	1
ABSp	ATGGACTCA	80	1
SSSA	ATGGACTTG	167	1
ppBA	ATGGAGCCT	47	1
SSBS	ATGGAGGCA	181	1
ALAL	ATGGAGGTG	36	1
LSAp	ATGGATCTG	94	1
SSpp	ATGGATGTT	132	1
LSpp	ATGGCAATT	52	1
BAAB	ATGGCAGTC	485	1
BSSS	ATGGCATTG	92	1
Lpcx4	ATGGCCAAC	5	1
LAAA	ATGGCCAGT	23	1
SppS	ATGGCCATA	102	1
BSBB	ATGGCGATC	76	1
FIGNL2	ATGGCGCGC	30	1
BALS	ATGGCGGTT	78	1
BpAA	ATGGCGTCG	128	1
BBLB	ATGGCTCTT	51	1
Dna2	ATGGTAAGA	18	1
ASAA	ATGGTAGCC	44	1
ABpL	ATGGTATCG	96	1
pSpA	ATGGTATTA	45	1
ppAS	ATGGTCAGC	26	1
BLBL	ATGTAACTA	14	1
pAAA	ATGTACAAC	3	1
ABBA	ATGTACAGT	25	1
SpAS	ATGTACATA	1	1
BBLS	ATGTACGGC	20	1
SMARCAD1	ATGTAGATC	8	1
BSpp	ATGTAGTAC	13	1
pAAp	ATGTATATG	5	1
LSLB	ATGTCATAA	40	1
Lpcx2	ATGTCCTTA	17	1
BLSS	ATGTCGAAT	36	1
SLpA	ATGTCTGAG	5	1
ppAL	ATGTGAAGA	4	1
ALAL	ATGTGACCA	34	1
SppA	ATGTGGACC	5	1
pBAL	ATGTGGATT	11	1
LAAL	ATGTGGTGC	20	1
pSSp	ATGTGTATA	50	1
LBSp	ATGTGTCAG	17	1
ppLA	ATGTTCATT	33	1
pSLS	ATGTTCGGA	23	1
ABAL	ATGTTCGTC	39	1
BLSA	ATGTTCTAT	14	1
SBSA	ATGTTGTGG	25	1
Lpcx1	ATTAACGTA	24	1
ABLp	ATTAAGCTA	14	1
ApBB	ATTAATACG	7	1
BpAA	ATTAATGTG	10	1
LLSA	ATTAATTGG	7	1
ASpA	ATTACACTT	4	1
LBpp	ATTACATTC	20	1
BpSS	ATTACGGAT	10	1
ABpp	ATTACTACT	2	1
BBBp	ATTACTCTG	60	1
pSSp	ATTACTTCG	16	1
BBBA	ATTAGAGGA	41	1
pAAA	ATTAGAGTC	7	1
6merx2	ATTAGCCAG	5	1
BBAL	ATTAGCTCC	18	1
SLSp	ATTAGGATC	5	1
LSLp	ATTAGGCAT	7	1
LAAp	ATTATCATC	13	1
ALSB	ATTATCGAA	12	1
pASA	ATTCAAGCG	26	1
pABB	ATTCAAGGT	19	1
SSBp	ATTCACGAG	14	1
ppAp	ATTCAGACG	46	1
ALSB	ATTCAGATA	32	1
LApA	ATTCAGGAT	16	1
SpSS	ATTCAGTAA	5	1
LSBB	ATTCATATC	5	1
ABLB	ATTCATTCG	22	1
BppB	ATTCCAAGG	4	1
pLAL	ATTCCACGT	8	1
LSBS	ATTCCTCAA	5	1
SLBS	ATTCGACAG	5	1
pBSL	ATTCGCCAT	21	1
LALp	ATTCGCTAC	10	1
LBBA	ATTCGGCGG	17	1
SApA	ATTCGTCAC	28	1
SpLL	ATTCGTTCA	17	1
LSAB	ATTCTAAGA	19	1
BSpB	ATTCTACCA	1	1
ASLp	ATTCTATCG	23	1
LSLS	ATTCTCGTA	6	1
7merm8x1	ATTCTCTAG	4	1
BLLB	ATTCTCTGA	16	1
SLpS	ATTCTGGAG	2	1
BpBB	ATTCTGGTC	18	1
BLpB	ATTGAAGAG	7	1
SBSp	ATTGAATGC	10	1
SpSL	ATTGACAGT	8	1
BppA	ATTGACATA	36	1
LpSp	ATTGACTAA	14	1
SSAA	ATTGACTCC	30	1
ASBB	ATTGATACA	9	1
pLpS	ATTGATCTT	4	1
ApBp	ATTGCGTCT	23	1
SSLB	ATTGCTCAC	21	1
Lpcx4	ATTGCTTCA	37	1
LABB	ATTGGACAT	51	1
LLSA	ATTGGATGT	1	1
ppSA	ATTGGCCTT	16	1
BLBA	ATTGGCTCT	44	1
LppA	ATTGGTCCT	30	1
ppSL	ATTGGTGAT	21	1
LLLB	ATTGGTGTG	4	1
LBBL	ATTGGTTAA	9	1
SpSS	ATTGTACTT	35	1
BLAp	ATTGTCATT	36	1
SABA	ATTGTCCGT	34	1
ALSB	ATTGTCCTA	27	1
ASBS	ATTGTCGGA	16	1
pBBp	ATTGTCTGC	57	1
LpAL	ATTGTGGAT	16	1
ApAp	ATTGTGGTG	71	1
pBSA	ATTGTTAAG	54	1
BBLS	ATTGTTACT	14	1
ALBp	ATTGTTGTT	27	1
AALp	CAACAACTG	105	1
LpBS	CAACAAGCC	97	1
LSBS	CAACAATGT	42	1
pSSL	CAACACACA	79	1
BSpA	CAACAGGTC	265	1
ALpB	CAACAGTCA	74	1
ABBA	CAACATCAG	75	1
ASpL	CAACATGGC	70	1
ppSS	CAACATTAA	58	1
BLBp	CAACATTGG	46	1
LLBS	CAACCAGTA	77	1
ALAp	CAACCGATA	149	1
ASLS	CAACCTACT	28	1
LApS	CAACCTGCC	100	1
SSBA	CAACGATAT	37	1
SBpp	CAACGCAAC	16	1
SABL	CAACGCCAG	206	1
ASBL	CAACGCCGA	78	1
BALp	CAACGCCTC	54	1
LpAp	CAACGTAAT	21	1
pSSS	CAACTAAGT	34	1
ApLB	CAACTACGA	16	1
BBSS	CAACTATCC	59	1
SpSA	CAACTCGTT	164	1
SABA	CAACTCTGT	107	1
pALL	CAACTGACA	2	1
BSAp	CAACTGCTT	115	1
BSAS	CAACTTATT	36	1
AAAp	CAACTTGGA	127	1
SpBA	CAAGAAGCG	57	1
LLSL	CAAGAAGGT	33	1
SSLL	CAAGACGGA	53	1
LBLB	CAAGACGTC	130	1
BALL	CAAGACTCA	121	1
SBBS	CAAGAGCAG	97	1
BSpS	CAAGAGCCT	111	1
Lpcx4	CAAGAGCGA	27	1
LSAA	CAAGAGTAA	29	1
LBLp	CAAGATAAG	63	1
LBAp	CAAGATCGC	28	1
SSpL	CAAGATTAC	13	1
ASpL	CAAGCAGGA	21	1
LASL	CAAGCAGTC	47	1
LSpp	CAAGCATCA	19	1
BLSp	CAAGCCTCC	56	1
SALB	CAAGCGAGA	12	1
Lpcx4	CAAGCGCAT	28	1
ppBp	CAAGCGCTG	55	1
SASp	CAAGCGTCG	131	1
LSBB	CAAGGAACG	58	1
ppAA	CAAGGACCT	54	1
SBpA	CAAGGCCAT	127	1
LASp	CAAGGCCTG	105	1
ALBB	CAAGGCGCC	107	1
LBBB	CAAGGCTAC	80	1
pABL	CAAGGCTCG	171	1
pLBL	CAAGGTCCG	59	1
SSAS	CAAGGTTCA	74	1
BBSB	CAAGGTTGC	74	1
BLLB	CAAGTAACT	41	1
ApLL	CAAGTACGC	3	1
LSSp	CAAGTCAAT	56	1
7mera1x4	CAAGTCCGG	58	1
LAAS	CAAGTCGCG	48	1
BpLL	CAAGTGACC	28	1
LASB	CAAGTGCTA	32	1
LALL	CAAGTTACG	22	1
ASpB	CAAGTTGAT	8	1
ALSL	CAATAACAC	18	1
pASS	CAATAAGGA	4	1
pSAB	CAATACGGC	78	1
SSLL	CAATACTAA	42	1
SBBA	CAATAGAAG	65	1
ALLB	CAATAGCTG	26	1
BpAS	CAATAGTGT	10	1
LSAB	CAATATCTT	36	1
AALS	CAATATGAC	19	1
pALL	CAATCAGCA	30	1
BLAp	CAATCAGGC	79	1
pSSS	CAATCATGG	2	1
pApA	CAATCCATC	41	1
pSLA	CAATCGACA	90	1
LLLB	CAATCGGCG	125	1
pLBp	CAATCGGTA	54	1
pBAB	CAATCGTGA	166	1
LBBL	CAATCTGAG	34	1
Lpcx1	CAATCTGGA	25	1
pASL	CAATCTTGC	28	1
pSLL	CAATGACGC	26	1
SBBS	CAATGATAC	67	1
SpLA	CAATGGAGG	46	1
ppBA	CAATGGCCG	47	1
ABAA	CAATGTAGT	18	1
ALLp	CAATGTCTC	64	1
SLLB	CAATGTGAT	25	1
SLLL	CAATGTGTG	42	1
LLSS	CAATGTTAA	10	1
SLpp	CAATTACGG	17	1
SLBA	CAATTATGA	4	1
LLBB	CAATTCTGC	8	1
ASSp	CAATTGAGT	34	1
pLpS	CAATTGGTG	48	1
pASp	CACAACAAT	28	1
SBSB	CACAACATG	74	1
LLAB	CACAACGAC	60	1
ApSS	CACAAGACC	75	1
pASS	CACAAGAGG	40	1
pSLB	CACAAGCGT	35	1
SLSB	CACAAGTCA	38	1
FIGNL2	CACAATCAG	5	1
SBBL	CACAATTGG	11	1
AppB	CACACAGGT	29	1
LApp	CACACAGTA	85	1
Lpcx4	CACACATCT	7	1
BLSL	CACACCACC	55	1
ApAS	CACACCATT	103	1
ABpS	CACACCGCT	113	1
LASS	CACACCGTC	144	1
LSLB	CACACCTTG	32	1
BpLS	CACACGCGA	11	1
AALp	CACACTAAG	39	1
BpSL	CACACTACT	33	1
LLBA	CACACTCTG	74	1
pLLL	CACAGAATT	9	1
BppL	CACAGACCG	38	1
LBSA	CACAGACTA	51	1
BLpS	CACAGATGC	10	1
SMARCAD1	CACAGCAGT	24	1
SSAL	CACAGCCGA	36	1
pBBS	CACAGCGAT	84	1
ALLA	CACAGCGGC	35	1
Appp	CACAGGTCG	45	1
SpBL	CACAGTACA	35	1
SLLL	CACAGTAGC	11	1
SLAA	CACAGTGAC	85	1
LBBL	CACAGTTCT	26	1
BSBL	CACATACCT	37	1
ppSL	CACATAGGC	18	1
pBLL	CACATCCAT	63	1
BSAL	CACATGAAT	60	1
SpSB	CACATGCTT	29	1
ppBA	CACATGGAC	124	1
ApSB	CACATGGCG	34	1
BpSS	CACCAAGAC	39	1
LLpB	CACCAAGGT	25	1
SLpB	CACCACACC	18	1
pAAA	CACCACATT	11	1
LBLB	CACCACGCT	89	1
LLpp	CACCACTGC	29	1
SLBB	CACCAGACG	67	1
BLSA	CACCAGCGA	44	1
LBpB	CACCAGCTC	27	1
ppAS	CACCAGGAT	22	1
ASAS	CACCATAAG	14	1
ALBL	CACCATACT	4	1
LLLA	CACCATATC	20	1
ASBB	CACCATCAT	88	1
LBAA	CACCATCGC	83	1
BLAL	CACCATTGT	46	1
pBBS	CACCGAATA	70	1
BBLS	CACCGACAG	39	1
ApAA	CACCGCATC	27	1
SppA	CACCGCTAC	72	1
SLAL	CACCGCTTA	58	1
SSpp	CACCGGAAT	62	1
LLBL	CACCGGTCT	12	1
pSSB	CACCGGTGA	11	1
SLAp	CACCGTCAC	56	1
SBLL	CACCGTGAG	15	1
SLLS	CACCGTGCT	32	1
LpBA	CACCGTTAT	7	1
AApS	CACCTATCG	148	1
SLAA	CACCTATGT	27	1
SSAS	CACCTATTA	82	1
SApS	CACCTCCTT	276	1
ABLL	CACCTGACC	23	1
pLAB	CACCTGGTC	132	1
pLpp	CACCTTAAC	40	1
ppLS	CACCTTCAG	31	1
BLpS	CACCTTGAT	33	1
pApB	CACGAAGAG	113	1
pLAL	CACGAAGGA	31	1
ppBp	CACGACACG	47	1
LLSB	CACGAGATC	30	1
ABSA	CACGAGGCC	99	1
pLAL	CACGAGGTT	53	1
SppB	CACGATAGC	24	1
pLLL	CACGATGAC	14	1
ALLA	CACGATGCG	10	1
SBBA	CACGATTCT	135	1
BSSL	CACGCACGA	42	1
LALS	CACGCTATT	46	1
pBpL	CACGCTCCG	92	1
pAAp	CACGCTGTC	138	1
BpLA	CACGCTTCA	215	1
LBLL	CACGCTTGC	53	1
pBLp	CACGGAAGA	79	1
AApB	CACGGATTA	157	1
pApL	CACGGCGAC	36	1
ppSL	CACGGTAAC	7	1
ABLL	CACGGTACG	19	1
LpSS	CACGTAAGC	29	1
ABBS	CACGTAATG	65	1
pBAA	CACGTAGAC	42	1
BLLL	CACGTAGTA	39	1
BASA	CACGTCGCT	174	1
ApLA	CACGTCGGA	53	1
pBLp	CACGTCTAT	69	1
BSAA	CACGTGAGT	30	1
SLSL	CACGTGCTC	12	1
ALLp	CACGTGTAA	37	1
pLLB	CACGTTATC	27	1
BBpp	CACGTTCCA	163	1
BBBS	CACGTTCGC	75	1
SpLA	CACGTTCTG	170	1
LLAp	CACGTTGCC	79	1
BpSA	CACTACTTA	61	1
LSAS	CACTAGAAT	40	1
SSBB	CACTATGGA	21	1
SSpS	CACTCAGAA	32	1
ABBp	CACTCCGTA	170	1
pLpS	CACTCCTCT	53	1
BLLS	CACTCTGGC	57	1
pAAB	CACTCTTCC	669	1
SBAB	CACTGAGCG	74	1
SSSL	CACTGAGTA	34	1
BpSL	CACTGCGAG	42	1
ApLA	CACTGTTGT	27	1
LASB	CACTTACCG	18	1
pLpA	CACTTCACG	67	1
BSpB	CACTTCGAT	130	1
SpLS	CACTTCTAA	15	1
LLSp	CACTTGATC	43	1
ALSS	CACTTGGCC	11	1
pBBS	CACTTGTCG	70	1
SBpA	CAGAACATT	93	1
SSpS	CAGAAGCAG	122	1
pBBA	CAGAAGTGG	79	1
SBLS	CAGAATCCA	34	1
ABpp	CAGAATGTT	22	1
ALLB	CAGACAATT	12	1
Lpcx4	CAGACCGTG	64	1
SLBL	CAGACGAAG	56	1
BABL	CAGACGGTT	85	1
BSSA	CAGACTGAC	104	1
AASL	CAGACTGTA	108	1
SBSA	CAGACTTAG	89	1
pSLA	CAGAGAACG	65	1
BABp	CAGAGACAG	153	1
pBpS	CAGAGACTC	57	1
pLSS	CAGAGCAAG	37	1
pBAp	CAGAGCGAA	196	1
SBAA	CAGAGCTAC	24	1
LpAA	CAGAGGAAT	8	1
pLpL	CAGAGTAGG	18	1
BLBL	CAGAGTCAC	48	1
ABpA	CAGAGTCTA	88	1
LALA	CAGATAGAA	26	1
SABL	CAGATGATT	196	1
BBBL	CAGATTCGA	36	1
BpLS	CAGATTCTC	34	1
SSAL	CAGCAACCG	21	1
pASA	CAGCAATGC	7	1
7merm8x1	CAGCACATA	27	1
SBAB	CAGCACTAA	76	1
LALS	CAGCAGGAA	20	1
SppL	CAGCCAAGT	7	1
pBSp	CAGCCAGGC	47	1
BpSA	CAGCCAGTG	85	1
BApL	CAGCCATCC	42	1
ApBA	CAGCCGCAA	32	1
LApA	CAGCCGTGA	23	1
LSAB	CAGCCTGAG	75	1
BSpL	CAGCCTGCT	59	1
SAAL	CAGCCTGTC	79	1
BApp	CAGCCTTAT	38	1
SAAp	CAGCGAAGA	66	1
BSBA	CAGCGATGT	7	1
SpBp	CAGCGCCTT	92	1
LALS	CAGCGCTTC	7	1
BBBB	CAGCGGCGT	17	1
LApp	CAGCGTAGT	5	1
BSAA	CAGCGTCCT	50	1
pSSB	CAGCGTGTG	10	1
BpAB	CAGCGTTGG	28	1
ASLp	CAGCTAACA	32	1
ABLA	CAGCTAATG	49	1
SpAp	CAGCTATAG	37	1
LSLL	CAGCTATTC	42	1
SBBB	CAGCTGCAG	64	1
BABB	CAGCTGCGA	123	1
ABBL	CAGCTGCTC	139	1
BpLB	CAGCTGTCC	23	1
SBLB	CAGCTTACT	75	1
BpBS	CAGCTTAGA	75	1
LLBS	CAGGAAGCA	151	1
AALB	CAGGAAGTG	62	1
SBLp	CAGGACAGA	112	1
ALSA	CAGGACGAA	185	1
SBAA	CAGGAGGAC	47	1
pLLS	CAGGAGTCT	10	1
ALAp	CAGGATATT	137	1
pAAS	CAGGATGAG	96	1
SSSp	CAGGATGCT	131	1
LBBL	CAGGATGGA	84	1
SAAS	CAGGCAACT	54	1
pSpS	CAGGCACAT	48	1
pABA	CAGGCACCA	139	1
pApS	CAGGCAGAA	40	1
AApB	CAGGCCAGC	399	1
BASS	CAGGCCATG	40	1
BLSS	CAGGCCTAG	67	1
pSBA	CAGGCGGCT	68	1
AApp	CAGGCGGTC	389	1
pBLS	CAGGCGTAT	19	1
LLpB	CAGGTAAGG	11	1
SSpB	CAGGTACTA	61	1
pALB	CAGGTCGAT	112	1
LApL	CAGGTGATC	9	1
SLpA	CAGGTGGAA	36	1
LLpA	CAGGTGGTT	61	1
ASLA	CAGTAAGAA	19	1
ppSL	CAGTAAGCC	16	1
ABpS	CAGTAAGTT	30	1
7mera1x2	CAGTACTGA	4	1
ALBS	CAGTAGACC	7	1
LLLA	CAGTAGCAC	11	1
ALLA	CAGTAGGTC	16	1
SBBA	CAGTATCAG	6	1
ppAB	CAGTCACTT	55	1
SpSS	CAGTCCGAG	7	1
pppp	CAGTCCTTG	27	1
SBSA	CAGTCGCGA	21	1
LpLA	CAGTCGGCA	6	1
LALp	CAGTCGGTG	11	1
LSLA	CAGTCGTCC	8	1
ALLS	CAGTCTAAG	12	1
Bppp	CAGTCTCAT	30	1
ApBB	CAGTCTCGC	13	1
SAAB	CAGTGACCG	117	1
pSSL	CAGTGACGT	4	1
LBBS	CAGTGATAT	4	1
pABp	CAGTGCTCC	47	1
LLBA	CAGTGGCGC	10	1
ppLB	CAGTGGTCG	8	1
BSpL	CAGTGTAGC	7	1
AASS	CAGTGTATG	9	1
ApLL	CAGTGTCGG	6	1
BpSL	CAGTTAAGT	11	1
LALA	CAGTTCAAG	17	1
ABBL	CAGTTCGTT	53	1
pppS	CAGTTCTTA	20	1
BSSL	CAGTTGGAC	6	1
SSpB	CATAACCAG	31	1
SALp	CATAACCGA	60	1
SLSB	CATAACGTG	65	1
pLSA	CATAACTCC	17	1
pppA	CATAAGCTG	31	1
BBAS	CATAAGGCC	52	1
pppL	CATAAGGTT	14	1
AASS	CATAATGAC	20	1
AABS	CATACAAGT	57	1
LSSS	CATACACCT	7	1
AALL	CATACATCC	68	1
ASpA	CATACCACT	31	1
BLBS	CATACCATC	27	1
ABLL	CATACGAAT	4	1
LpAB	CATACGCTT	47	1
BBSB	CATACGTGA	33	1
BBpB	CATACTAGG	18	1
ppAS	CATACTGGA	35	1
SpBB	CATAGAAGA	114	1
BLSA	CATAGATAC	21	1
ppSA	CATAGCCGG	21	1
SLAB	CATAGCCTT	17	1
BALA	CATAGCTAG	16	1
LAAB	CATAGGACC	192	1
SApA	CATAGGCAC	13	1
ApSp	CATAGGCTA	42	1
SSAL	CATAGTCCT	19	1
pBAB	CATAGTGAT	14	1
SApS	CATATCACC	4	1
BLLB	CATATCAGG	5	1
pSAA	CATATCATT	16	1
SAAA	CATATCGCT	22	1
SSpA	CATATGCGA	51	1
ASpS	CATATTACT	18	1
pLpp	CATATTAGA	6	1
ASAL	CATCAACGA	46	1
Bppp	CATCAATGG	30	1
BBBB	CATCACCAT	79	1
BLBS	CATCATATT	57	1
BpSp	CATCATCGT	31	1
ASpA	CATCATCTA	106	1
LLBL	CATCCGCCG	50	1
SALA	CATCCGGAG	82	1
LBBB	CATCCGGCT	90	1
pALB	CATCCTATA	18	1
AASL	CATCCTCTC	222	1
AABS	CATCCTGCA	581	1
BppA	CATCGATCT	75	1
BpBL	CATCGCAGG	21	1
pBAB	CATCGCATT	89	1
SpSB	CATCGCTGC	62	1
BLBB	CATCGGAAC	9	1
BASp	CATCGGAGT	58	1
SLSA	CATCGGTCC	25	1
pSAB	CATCGTGCC	152	1
SLLA	CATCGTGTT	31	1
pBBp	CATCTACGT	47	1
LLLB	CATCTACTA	20	1
BBAA	CATCTATTG	60	1
pASS	CATCTCATA	62	1
BBBS	CATCTCGCA	226	1
AASp	CATCTGCTG	104	1
ALAp	CATCTTAAT	190	1
SpBp	CATCTTCAA	59	1
BSBp	CATCTTCGG	67	1
pASS	CATGAACAT	53	1
SBAA	CATGAAGCC	80	1
pLSA	CATGAAGTT	28	1
BpBL	CATGAATCG	51	1
BBpB	CATGACAAT	75	1
ABpL	CATGACGTA	101	1
SpSB	CATGACTCT	72	1
ApSB	CATGAGATT	38	1
BBpS	CATGATACG	31	1
BBBS	CATGATGAT	142	1
SABp	CATGCACGG	66	1
BABA	CATGCAGCG	244	1
SASL	CATGCGACG	42	1
ASpL	CATGCGGCA	59	1
pBSp	CATGCGGTG	81	1
SLSB	CATGCGTGG	74	1
SSLL	CATGCTTCG	47	1
LpBL	CATGGATTG	45	1
7mera1x4	CATGGCAGT	17	1
BpAA	CATGGCCAG	75	1
AALB	CATGGCCTC	46	1
SSBB	CATGGCGGC	30	1
BLSA	CATGGCGTG	105	1
pSLS	CATGGTCGG	17	1
AApA	CATGTAAGT	25	1
BpAB	CATGTAATA	61	1
BBSp	CATGTAGCA	77	1
SSLL	CATGTATCC	31	1
pLBL	CATGTATGG	16	1
BSBB	CATGTCCAT	30	1
SpSL	CATGTCCTG	98	1
LABB	CATGTCGTT	281	1
ppLL	CATGTGCAA	33	1
pSAp	CATGTTACC	108	1
pSpL	CATGTTCGT	55	1
SLpB	CATGTTGAG	50	1
pLSp	CATTAAGTA	36	1
LLAA	CATTAATTC	40	1
BBpL	CATTACCGT	21	1
AALA	CATTACCTA	51	1
pBSS	CATTACGAG	5	1
BLLL	CATTACGTC	29	1
ALSA	CATTACTCA	39	1
pppA	CATTAGACG	28	1
BABL	CATTAGGAT	60	1
LBpp	CATTAGTGG	15	1
ALAA	CATTATGCC	4	1
BBpB	CATTCAAGG	47	1
AALA	CATTCACAC	12	1
pLAS	CATTCACTA	38	1
SABB	CATTCATCA	112	1
pSpp	CATTCCACG	32	1
Bppp	CATTCTGAC	36	1
BpAS	CATTGAACG	5	1
[truncated: 10,531 more rows]
