# Supplementary material for: PTRE-seq reveals mechanism and interactions of RNA binding proteins and miRNAs
Source: Nat Commun. 2018 Jan 19;9:301. doi: 10.1038/s41467-017-02745-0 (PMC5775260; doi:10.1038/s41467-017-02745-0)
Supplement: Supplementary file 8 — Supplementary Data 6 [file 41467_2017_2745_MOESM8_ESM.xlsx]

## Sheet: RNA_reads_cell-lines
RE_Identity	Barcode	Counts_cDNA	Cell_type
6merx1	ACGTACACA	4	HEK
6merx1	AGATCGCAC	248	HEK
6merx1	GATCGCTAA	79	HEK
6merx1	GCCGCTTAC	114	HEK
6merx1	GCTACGTGG	38	HEK
6merx1	GGCGCTAAT	40	HEK
6merx1	GTATCTATT	385	HEK
6merx1	TCAGCTAAG	365	HEK
6merx1	TCCTGAGCC	315	HEK
6merx1	TGAACACCA	408	HEK
6merx1	ACGTACACA	3	HDF
6merx1	AGATCGCAC	295	HDF
6merx1	GATCGCTAA	61	HDF
6merx1	GCCGCTTAC	125	HDF
6merx1	GCTACGTGG	61	HDF
6merx1	GGCGCTAAT	34	HDF
6merx1	GTATCTATT	385	HDF
6merx1	TCAGCTAAG	347	HDF
6merx1	TCCTGAGCC	292	HDF
6merx1	TGAACACCA	504	HDF
6merx1	ACGTACACA	3	N2A
6merx1	AGATCGCAC	276	N2A
6merx1	GATCGCTAA	116	N2A
6merx1	GCCGCTTAC	116	N2A
6merx1	GCTACGTGG	63	N2A
6merx1	GGCGCTAAT	46	N2A
6merx1	GTATCTATT	517	N2A
6merx1	TCAGCTAAG	400	N2A
6merx1	TCCTGAGCC	362	N2A
6merx1	TGAACACCA	471	N2A
6merx2	ACACTGACA	126	HEK
6merx2	ATTAGCCAG	22	HEK
6merx2	CCGAGGATT	18	HEK
6merx2	CCTAACCGC	62	HEK
6merx2	CGATGTCAA	98	HEK
6merx2	GCGACAGCC	49	HEK
6merx2	TACTAATGA	205	HEK
6merx2	TCTTACTCT	261	HEK
6merx2	TGAATTCGG	149	HEK
6merx2	TTAGAATTG	204	HEK
6merx2	ACACTGACA	130	HDF
6merx2	ATTAGCCAG	26	HDF
6merx2	CCGAGGATT	37	HDF
6merx2	CCTAACCGC	115	HDF
6merx2	CGATGTCAA	116	HDF
6merx2	GCGACAGCC	65	HDF
6merx2	TACTAATGA	192	HDF
6merx2	TCTTACTCT	404	HDF
6merx2	TGAATTCGG	164	HDF
6merx2	TTAGAATTG	259	HDF
6merx2	ACACTGACA	137	N2A
6merx2	ATTAGCCAG	25	N2A
6merx2	CCGAGGATT	38	N2A
6merx2	CCTAACCGC	125	N2A
6merx2	CGATGTCAA	165	N2A
6merx2	GCGACAGCC	63	N2A
6merx2	TACTAATGA	325	N2A
6merx2	TCTTACTCT	402	N2A
6merx2	TGAATTCGG	213	N2A
6merx2	TTAGAATTG	323	N2A
6merx4	ACATTAACA	41	HEK
6merx4	AGTTGTCTC	40	HEK
6merx4	ATGATTGTA	82	HEK
6merx4	CCTGTCCAA	57	HEK
6merx4	GACAGTTCA	23	HEK
6merx4	GAGCACCTG	37	HEK
6merx4	GCTATATAA	5	HEK
6merx4	GCTCTCTGA	84	HEK
6merx4	GGTTCTTAC	19	HEK
6merx4	TTCCACTGG	193	HEK
6merx4	ACATTAACA	52	HDF
6merx4	AGTTGTCTC	77	HDF
6merx4	ATGATTGTA	112	HDF
6merx4	CCTGTCCAA	89	HDF
6merx4	GACAGTTCA	37	HDF
6merx4	GAGCACCTG	101	HDF
6merx4	GCTATATAA	11	HDF
6merx4	GCTCTCTGA	111	HDF
6merx4	GGTTCTTAC	28	HDF
6merx4	TTCCACTGG	273	HDF
6merx4	ACATTAACA	61	N2A
6merx4	AGTTGTCTC	109	N2A
6merx4	ATGATTGTA	177	N2A
6merx4	CCTGTCCAA	131	N2A
6merx4	GACAGTTCA	74	N2A
6merx4	GAGCACCTG	111	N2A
6merx4	GCTATATAA	13	N2A
6merx4	GCTCTCTGA	110	N2A
6merx4	GGTTCTTAC	35	N2A
6merx4	TTCCACTGG	467	N2A
7mera1x1	AACGCGAGA	26	HEK
7mera1x1	ATACTGAAC	166	HEK
7mera1x1	CTACCGAGG	429	HEK
7mera1x1	GATGTGTTG	163	HEK
7mera1x1	GCAGATCAC	191	HEK
7mera1x1	GGCATGTAC	87	HEK
7mera1x1	GTATTACGG	208	HEK
7mera1x1	GTCATAAGT	148	HEK
7mera1x1	TACCGGTCC	1047	HEK
7mera1x1	TCCAGATAG	168	HEK
7mera1x1	AACGCGAGA	34	HDF
7mera1x1	ATACTGAAC	181	HDF
7mera1x1	CTACCGAGG	429	HDF
7mera1x1	GATGTGTTG	161	HDF
7mera1x1	GCAGATCAC	335	HDF
7mera1x1	GGCATGTAC	48	HDF
7mera1x1	GTATTACGG	221	HDF
7mera1x1	GTCATAAGT	129	HDF
7mera1x1	TACCGGTCC	902	HDF
7mera1x1	TCCAGATAG	216	HDF
7mera1x1	AACGCGAGA	24	N2A
7mera1x1	ATACTGAAC	211	N2A
7mera1x1	CTACCGAGG	492	N2A
7mera1x1	GATGTGTTG	196	N2A
7mera1x1	GCAGATCAC	331	N2A
7mera1x1	GGCATGTAC	96	N2A
7mera1x1	GTATTACGG	283	N2A
7mera1x1	GTCATAAGT	196	N2A
7mera1x1	TACCGGTCC	1128	N2A
7mera1x1	TCCAGATAG	239	N2A
7mera1x2	CAGTACTGA	28	HEK
7mera1x2	CCTAGCCAC	29	HEK
7mera1x2	CGTGACCGA	46	HEK
7mera1x2	GGAAGCGAC	407	HEK
7mera1x2	GGACATAGG	71	HEK
7mera1x2	TCAGCCTTG	426	HEK
7mera1x2	TGGCGGAGG	105	HEK
7mera1x2	TGGTCGCTC	366	HEK
7mera1x2	TTAATACCT	137	HEK
7mera1x2	TTGGCTCTG	532	HEK
7mera1x2	CAGTACTGA	18	HDF
7mera1x2	CCTAGCCAC	79	HDF
7mera1x2	CGTGACCGA	42	HDF
7mera1x2	GGAAGCGAC	393	HDF
7mera1x2	GGACATAGG	112	HDF
7mera1x2	TCAGCCTTG	414	HDF
7mera1x2	TGGCGGAGG	101	HDF
7mera1x2	TGGTCGCTC	350	HDF
7mera1x2	TTAATACCT	184	HDF
7mera1x2	TTGGCTCTG	581	HDF
7mera1x2	CAGTACTGA	35	N2A
7mera1x2	CCTAGCCAC	40	N2A
7mera1x2	CGTGACCGA	45	N2A
7mera1x2	GGAAGCGAC	251	N2A
7mera1x2	GGACATAGG	101	N2A
7mera1x2	TCAGCCTTG	563	N2A
7mera1x2	TGGCGGAGG	144	N2A
7mera1x2	TGGTCGCTC	565	N2A
7mera1x2	TTAATACCT	205	N2A
7mera1x2	TTGGCTCTG	837	N2A
7mera1x4	AGGTGACAG	3	HEK
7mera1x4	AGGTTGATT	15	HEK
7mera1x4	CAAGTCCGG	87	HEK
7mera1x4	CATGGCAGT	37	HEK
7mera1x4	CGACATTAG	34	HEK
7mera1x4	GGTGCATTA	63	HEK
7mera1x4	GTATACTAA	200	HEK
7mera1x4	GTGCAGCAT	20	HEK
7mera1x4	TCACACCGC	243	HEK
7mera1x4	TGTTCCAGT	59	HEK
7mera1x4	AGGTGACAG	26	HDF
7mera1x4	AGGTTGATT	26	HDF
7mera1x4	CAAGTCCGG	166	HDF
7mera1x4	CATGGCAGT	62	HDF
7mera1x4	CGACATTAG	72	HDF
7mera1x4	GGTGCATTA	57	HDF
7mera1x4	GTATACTAA	237	HDF
7mera1x4	GTGCAGCAT	44	HDF
7mera1x4	TCACACCGC	394	HDF
7mera1x4	TGTTCCAGT	100	HDF
7mera1x4	AGGTGACAG	25	N2A
7mera1x4	AGGTTGATT	56	N2A
7mera1x4	CAAGTCCGG	218	N2A
7mera1x4	CATGGCAGT	109	N2A
7mera1x4	CGACATTAG	62	N2A
7mera1x4	GGTGCATTA	156	N2A
7mera1x4	GTATACTAA	401	N2A
7mera1x4	GTGCAGCAT	98	N2A
7mera1x4	TCACACCGC	462	N2A
7mera1x4	TGTTCCAGT	179	N2A
7merm8x1	AGTGGAATA	27	HEK
7merm8x1	ATACACACG	92	HEK
7merm8x1	ATACTGATA	217	HEK
7merm8x1	ATCACTAGG	80	HEK
7merm8x1	ATTCTCTAG	30	HEK
7merm8x1	CAGCACATA	75	HEK
7merm8x1	CTACAGCGG	338	HEK
7merm8x1	CTGTCGTCA	170	HEK
7merm8x1	GAAGTGCCT	85	HEK
7merm8x1	TCGACATCT	36	HEK
7merm8x1	AGTGGAATA	7	HDF
7merm8x1	ATACACACG	164	HDF
7merm8x1	ATACTGATA	306	HDF
7merm8x1	ATCACTAGG	85	HDF
7merm8x1	ATTCTCTAG	47	HDF
7merm8x1	CAGCACATA	86	HDF
7merm8x1	CTACAGCGG	321	HDF
7merm8x1	CTGTCGTCA	186	HDF
7merm8x1	GAAGTGCCT	90	HDF
7merm8x1	TCGACATCT	43	HDF
7merm8x1	AGTGGAATA	39	N2A
7merm8x1	ATACACACG	145	N2A
7merm8x1	ATACTGATA	382	N2A
7merm8x1	ATCACTAGG	105	N2A
7merm8x1	ATTCTCTAG	43	N2A
7merm8x1	CAGCACATA	104	N2A
7merm8x1	CTACAGCGG	583	N2A
7merm8x1	CTGTCGTCA	266	N2A
7merm8x1	GAAGTGCCT	120	N2A
7merm8x1	TCGACATCT	55	N2A
7merm8x2	ACTAACCAG	25	HEK
7merm8x2	AGATTACCG	61	HEK
7merm8x2	AGGCCATTA	55	HEK
7merm8x2	ATACTTCTG	215	HEK
7merm8x2	CCAAGTTAG	41	HEK
7merm8x2	CGAGTTAGC	32	HEK
7merm8x2	GTGCAACGT	61	HEK
7merm8x2	TGAATCAAC	159	HEK
7merm8x2	TGCCAGGAT	192	HEK
7merm8x2	TGGAGACCT	167	HEK
7merm8x2	ACTAACCAG	30	HDF
7merm8x2	AGATTACCG	102	HDF
7merm8x2	AGGCCATTA	91	HDF
7merm8x2	ATACTTCTG	269	HDF
7merm8x2	CCAAGTTAG	53	HDF
7merm8x2	CGAGTTAGC	58	HDF
7merm8x2	GTGCAACGT	82	HDF
7merm8x2	TGAATCAAC	257	HDF
7merm8x2	TGCCAGGAT	290	HDF
7merm8x2	TGGAGACCT	278	HDF
7merm8x2	ACTAACCAG	24	N2A
7merm8x2	AGATTACCG	99	N2A
7merm8x2	AGGCCATTA	133	N2A
7merm8x2	ATACTTCTG	322	N2A
7merm8x2	CCAAGTTAG	101	N2A
7merm8x2	CGAGTTAGC	63	N2A
7merm8x2	GTGCAACGT	132	N2A
7merm8x2	TGAATCAAC	385	N2A
7merm8x2	TGCCAGGAT	469	N2A
7merm8x2	TGGAGACCT	340	N2A
7merm8x4	AGACATTAC	20	HEK
7merm8x4	CGGATAATT	24	HEK
7merm8x4	GAAGGCACA	21	HEK
7merm8x4	GCACACACG	60	HEK
7merm8x4	GTCACGGTG	78	HEK
7merm8x4	GTGGCGGCT	42	HEK
7merm8x4	GTTAGCCGG	8	HEK
7merm8x4	TGAGAAGGT	78	HEK
7merm8x4	TGATGTATA	35	HEK
7merm8x4	TGCGCGTAG	78	HEK
7merm8x4	AGACATTAC	28	HDF
7merm8x4	CGGATAATT	70	HDF
7merm8x4	GAAGGCACA	43	HDF
7merm8x4	GCACACACG	165	HDF
7merm8x4	GTCACGGTG	140	HDF
7merm8x4	GTGGCGGCT	124	HDF
7merm8x4	GTTAGCCGG	24	HDF
7merm8x4	TGAGAAGGT	95	HDF
7merm8x4	TGATGTATA	62	HDF
7merm8x4	TGCGCGTAG	105	HDF
7merm8x4	AGACATTAC	42	N2A
7merm8x4	CGGATAATT	74	N2A
7merm8x4	GAAGGCACA	80	N2A
7merm8x4	GCACACACG	235	N2A
7merm8x4	GTCACGGTG	235	N2A
7merm8x4	GTGGCGGCT	178	N2A
7merm8x4	GTTAGCCGG	35	N2A
7merm8x4	TGAGAAGGT	213	N2A
7merm8x4	TGATGTATA	111	N2A
7merm8x4	TGCGCGTAG	263	N2A
AAAA	ACTGTTGAG	17	HEK
AAAA	ACTTGCTCG	46	HEK
AAAA	AGCGCCTGA	49	HEK
AAAA	AGTCGGCAT	48	HEK
AAAA	CCGCGATGA	10	HEK
AAAA	CTATGGACA	143	HEK
AAAA	GACATGTTG	82	HEK
AAAA	GCCAATCAA	40	HEK
AAAA	GCGGTCAAT	23	HEK
AAAA	TATGATCTT	496	HEK
AAAA	ACTGTTGAG	18	HDF
AAAA	ACTTGCTCG	46	HDF
AAAA	AGCGCCTGA	36	HDF
AAAA	AGTCGGCAT	60	HDF
AAAA	CCGCGATGA	16	HDF
AAAA	CTATGGACA	58	HDF
AAAA	GACATGTTG	61	HDF
AAAA	GCCAATCAA	29	HDF
AAAA	GCGGTCAAT	15	HDF
AAAA	TATGATCTT	252	HDF
AAAA	ACTGTTGAG	7	N2A
AAAA	ACTTGCTCG	15	N2A
AAAA	AGCGCCTGA	9	N2A
AAAA	AGTCGGCAT	5	N2A
AAAA	CCGCGATGA	2	N2A
AAAA	CTATGGACA	34	N2A
AAAA	GACATGTTG	24	N2A
AAAA	GCCAATCAA	14	N2A
AAAA	GCGGTCAAT	10	N2A
AAAA	TATGATCTT	117	N2A
AAAB	AATAGCGTT	321	HEK
AAAB	ACACGCATA	432	HEK
AAAB	ACGGACTCG	126	HEK
AAAB	CCGGAACCA	225	HEK
AAAB	CGTGCGAAT	169	HEK
AAAB	CTGTGGCTC	284	HEK
AAAB	GACAACCTA	259	HEK
AAAB	GTTACATAA	75	HEK
AAAB	TACCGTAGA	970	HEK
AAAB	TCACCGACC	1354	HEK
AAAB	AATAGCGTT	260	HDF
AAAB	ACACGCATA	464	HDF
AAAB	ACGGACTCG	201	HDF
AAAB	CCGGAACCA	312	HDF
AAAB	CGTGCGAAT	149	HDF
AAAB	CTGTGGCTC	420	HDF
AAAB	GACAACCTA	221	HDF
AAAB	GTTACATAA	103	HDF
AAAB	TACCGTAGA	932	HDF
AAAB	TCACCGACC	1289	HDF
AAAB	AATAGCGTT	181	N2A
AAAB	ACACGCATA	183	N2A
AAAB	ACGGACTCG	99	N2A
AAAB	CCGGAACCA	130	N2A
AAAB	CGTGCGAAT	67	N2A
AAAB	CTGTGGCTC	210	N2A
AAAB	GACAACCTA	134	N2A
AAAB	GTTACATAA	39	N2A
AAAB	TACCGTAGA	506	N2A
AAAB	TCACCGACC	629	N2A
AAAL	AATGCCGTA	120	HEK
AAAL	ACATCCTCG	91	HEK
AAAL	ACTGACGCG	20	HEK
AAAL	AGGTGCAAG	27	HEK
AAAL	ATCTCTTAG	8	HEK
AAAL	CTGTGTATC	35	HEK
AAAL	GACTTACTC	53	HEK
AAAL	GCGTCCATC	16	HEK
AAAL	GGCGAGGCA	52	HEK
AAAL	TATGCTATT	201	HEK
AAAL	AATGCCGTA	132	HDF
AAAL	ACATCCTCG	174	HDF
AAAL	ACTGACGCG	47	HDF
AAAL	AGGTGCAAG	36	HDF
AAAL	ATCTCTTAG	18	HDF
AAAL	CTGTGTATC	31	HDF
AAAL	GACTTACTC	49	HDF
AAAL	GCGTCCATC	10	HDF
AAAL	GGCGAGGCA	89	HDF
AAAL	TATGCTATT	241	HDF
AAAL	AATGCCGTA	98	N2A
AAAL	ACATCCTCG	76	N2A
AAAL	ACTGACGCG	26	N2A
AAAL	AGGTGCAAG	16	N2A
AAAL	ATCTCTTAG	7	N2A
AAAL	CTGTGTATC	23	N2A
AAAL	GACTTACTC	38	N2A
AAAL	GCGTCCATC	11	N2A
AAAL	GGCGAGGCA	43	N2A
AAAL	TATGCTATT	200	N2A
AAAp	CAACTTGGA	278	HEK
AAAp	CGAGTAGAG	127	HEK
AAAp	CTTACAGCT	105	HEK
AAAp	GACGCGGCT	95	HEK
AAAp	GAGGTCGTT	357	HEK
AAAp	GGCATCAAC	156	HEK
AAAp	GTTAGCCAA	109	HEK
AAAp	TCGCCTGCG	408	HEK
AAAp	TGAGTATCG	318	HEK
AAAp	TGCGGTATA	711	HEK
AAAp	CAACTTGGA	141	HDF
AAAp	CGAGTAGAG	109	HDF
AAAp	CTTACAGCT	108	HDF
AAAp	GACGCGGCT	97	HDF
AAAp	GAGGTCGTT	377	HDF
AAAp	GGCATCAAC	221	HDF
AAAp	GTTAGCCAA	86	HDF
AAAp	TCGCCTGCG	417	HDF
AAAp	TGAGTATCG	217	HDF
AAAp	TGCGGTATA	511	HDF
AAAp	CAACTTGGA	118	N2A
AAAp	CGAGTAGAG	78	N2A
AAAp	CTTACAGCT	65	N2A
AAAp	GACGCGGCT	78	N2A
AAAp	GAGGTCGTT	207	N2A
AAAp	GGCATCAAC	95	N2A
AAAp	GTTAGCCAA	50	N2A
AAAp	TCGCCTGCG	279	N2A
AAAp	TGAGTATCG	255	N2A
AAAp	TGCGGTATA	384	N2A
AAAS	ACGGCCGTA	119	HEK
AAAS	ATCAGAGTT	131	HEK
AAAS	CCACCAGAG	301	HEK
AAAS	CTGCTGTCA	187	HEK
AAAS	GATTATCAA	24	HEK
AAAS	GCTATGTCT	59	HEK
AAAS	GGTATCTGA	53	HEK
AAAS	GTCAGAGAG	65	HEK
AAAS	TGGTGTAAT	329	HEK
AAAS	TGTCCGACC	501	HEK
AAAS	ACGGCCGTA	81	HDF
AAAS	ATCAGAGTT	138	HDF
AAAS	CCACCAGAG	329	HDF
AAAS	CTGCTGTCA	178	HDF
AAAS	GATTATCAA	19	HDF
AAAS	GCTATGTCT	38	HDF
AAAS	GGTATCTGA	58	HDF
AAAS	GTCAGAGAG	58	HDF
AAAS	TGGTGTAAT	319	HDF
AAAS	TGTCCGACC	474	HDF
AAAS	ACGGCCGTA	72	N2A
AAAS	ATCAGAGTT	87	N2A
AAAS	CCACCAGAG	197	N2A
AAAS	CTGCTGTCA	98	N2A
AAAS	GATTATCAA	18	N2A
AAAS	GCTATGTCT	23	N2A
AAAS	GGTATCTGA	56	N2A
AAAS	GTCAGAGAG	26	N2A
AAAS	TGGTGTAAT	227	N2A
AAAS	TGTCCGACC	362	N2A
AABA	AGCTCAGTA	100	HEK
AABA	AGTTAACAC	36	HEK
AABA	ATAATCCGG	229	HEK
AABA	CCGCTATAT	10	HEK
AABA	CGGTGCTGA	61	HEK
AABA	CGTCCTGGT	68	HEK
AABA	CTCTAATCA	232	HEK
AABA	CTTACTCAA	113	HEK
AABA	GAGCCGGCT	165	HEK
AABA	TTGGAGTGC	1018	HEK
AABA	AGCTCAGTA	55	HDF
AABA	AGTTAACAC	38	HDF
AABA	ATAATCCGG	127	HDF
AABA	CCGCTATAT	33	HDF
AABA	CGGTGCTGA	19	HDF
AABA	CGTCCTGGT	25	HDF
AABA	CTCTAATCA	171	HDF
AABA	CTTACTCAA	48	HDF
AABA	GAGCCGGCT	52	HDF
AABA	TTGGAGTGC	562	HDF
AABA	AGCTCAGTA	29	N2A
AABA	AGTTAACAC	13	N2A
AABA	ATAATCCGG	77	N2A
AABA	CCGCTATAT	2	N2A
AABA	CGGTGCTGA	11	N2A
AABA	CGTCCTGGT	13	N2A
AABA	CTCTAATCA	83	N2A
AABA	CTTACTCAA	32	N2A
AABA	GAGCCGGCT	42	N2A
AABA	TTGGAGTGC	321	N2A
AABB	AACGAATCT	52	HEK
AABB	ACTGAAGTT	370	HEK
AABB	AGTCTGTTC	449	HEK
AABB	CGGCTTATT	275	HEK
AABB	CTTGCCAAT	792	HEK
AABB	GAGACAGTG	831	HEK
AABB	GGATAACTT	447	HEK
AABB	TGGCATTAG	1120	HEK
AABB	TGTTGTCAC	1099	HEK
AABB	TTACCGGCC	3371	HEK
AABB	AACGAATCT	76	HDF
AABB	ACTGAAGTT	408	HDF
AABB	AGTCTGTTC	393	HDF
AABB	CGGCTTATT	208	HDF
AABB	CTTGCCAAT	693	HDF
AABB	GAGACAGTG	765	HDF
AABB	GGATAACTT	472	HDF
AABB	TGGCATTAG	877	HDF
AABB	TGTTGTCAC	825	HDF
AABB	TTACCGGCC	2371	HDF
AABB	AACGAATCT	26	N2A
AABB	ACTGAAGTT	176	N2A
AABB	AGTCTGTTC	230	N2A
AABB	CGGCTTATT	123	N2A
AABB	CTTGCCAAT	357	N2A
AABB	GAGACAGTG	417	N2A
AABB	GGATAACTT	216	N2A
AABB	TGGCATTAG	614	N2A
AABB	TGTTGTCAC	580	N2A
AABB	TTACCGGCC	1516	N2A
AABL	AAGGCTTGC	769	HEK
AABL	AATACTGGT	73	HEK
AABL	ACCTATACC	22	HEK
AABL	ACTAACTAA	64	HEK
AABL	CCAAGCATA	370	HEK
AABL	GGTTGGTAC	94	HEK
AABL	TAACTGAGT	911	HEK
AABL	TGTAGGACC	538	HEK
AABL	TTCACTCAA	1036	HEK
AABL	TTCCGCCAA	791	HEK
AABL	AAGGCTTGC	774	HDF
AABL	AATACTGGT	71	HDF
AABL	ACCTATACC	15	HDF
AABL	ACTAACTAA	72	HDF
AABL	CCAAGCATA	369	HDF
AABL	GGTTGGTAC	68	HDF
AABL	TAACTGAGT	887	HDF
AABL	TGTAGGACC	420	HDF
AABL	TTCACTCAA	675	HDF
AABL	TTCCGCCAA	602	HDF
AABL	AAGGCTTGC	963	N2A
AABL	AATACTGGT	81	N2A
AABL	ACCTATACC	31	N2A
AABL	ACTAACTAA	66	N2A
AABL	CCAAGCATA	404	N2A
AABL	GGTTGGTAC	94	N2A
AABL	TAACTGAGT	1145	N2A
AABL	TGTAGGACC	446	N2A
AABL	TTCACTCAA	1129	N2A
AABL	TTCCGCCAA	855	N2A
AABp	AACCGGCAT	78	HEK
AABp	AACGTTACG	257	HEK
AABp	ACGAGGAAT	98	HEK
AABp	AGTGCAAGG	185	HEK
AABp	CCACGCTCG	786	HEK
AABp	CGGAGGAGT	148	HEK
AABp	GCGTGTTCC	79	HEK
AABp	TACGCACTT	2153	HEK
AABp	TCAACGTAG	1279	HEK
AABp	TCGAACGTA	713	HEK
AABp	AACCGGCAT	58	HDF
AABp	AACGTTACG	202	HDF
AABp	ACGAGGAAT	63	HDF
AABp	AGTGCAAGG	117	HDF
AABp	CCACGCTCG	593	HDF
AABp	CGGAGGAGT	115	HDF
AABp	GCGTGTTCC	84	HDF
AABp	TACGCACTT	1408	HDF
AABp	TCAACGTAG	824	HDF
AABp	TCGAACGTA	541	HDF
AABp	AACCGGCAT	37	N2A
AABp	AACGTTACG	160	N2A
AABp	ACGAGGAAT	47	N2A
AABp	AGTGCAAGG	92	N2A
AABp	CCACGCTCG	425	N2A
AABp	CGGAGGAGT	68	N2A
AABp	GCGTGTTCC	44	N2A
AABp	TACGCACTT	1185	N2A
AABp	TCAACGTAG	656	N2A
AABp	TCGAACGTA	496	N2A
AABS	CATACAAGT	256	HEK
AABS	CATCCTGCA	898	HEK
AABS	CCGTGCTCG	120	HEK
AABS	CCTGACTGC	107	HEK
AABS	GCAGTTAAT	418	HEK
AABS	GTAATTCTT	478	HEK
AABS	TAACGTGAT	2063	HEK
AABS	TAAGAAGTG	1150	HEK
AABS	TAAGCATAC	710	HEK
AABS	TGTTATTGT	285	HEK
AABS	CATACAAGT	217	HDF
AABS	CATCCTGCA	780	HDF
AABS	CCGTGCTCG	108	HDF
AABS	CCTGACTGC	87	HDF
AABS	GCAGTTAAT	542	HDF
AABS	GTAATTCTT	356	HDF
AABS	TAACGTGAT	1594	HDF
AABS	TAAGAAGTG	916	HDF
AABS	TAAGCATAC	669	HDF
AABS	TGTTATTGT	271	HDF
AABS	CATACAAGT	110	N2A
AABS	CATCCTGCA	449	N2A
AABS	CCGTGCTCG	72	N2A
AABS	CCTGACTGC	55	N2A
AABS	GCAGTTAAT	263	N2A
AABS	GTAATTCTT	276	N2A
AABS	TAACGTGAT	1098	N2A
AABS	TAAGAAGTG	572	N2A
AABS	TAAGCATAC	397	N2A
AABS	TGTTATTGT	129	N2A
AALA	CATTACCTA	128	HEK
AALA	CATTCACAC	31	HEK
AALA	CCAGGAGAA	79	HEK
AALA	GATCTGTTC	171	HEK
AALA	GCCTCGGTT	154	HEK
AALA	GCTAGGTAC	17	HEK
AALA	GGAGTACGA	68	HEK
AALA	TAACCGATG	198	HEK
AALA	TGCTCATTA	166	HEK
AALA	TTCCTACAA	263	HEK
AALA	CATTACCTA	148	HDF
AALA	CATTCACAC	15	HDF
AALA	CCAGGAGAA	99	HDF
AALA	GATCTGTTC	142	HDF
AALA	GCCTCGGTT	158	HDF
AALA	GCTAGGTAC	18	HDF
AALA	GGAGTACGA	52	HDF
AALA	TAACCGATG	226	HDF
AALA	TGCTCATTA	145	HDF
AALA	TTCCTACAA	239	HDF
AALA	CATTACCTA	51	N2A
AALA	CATTCACAC	14	N2A
AALA	CCAGGAGAA	44	N2A
AALA	GATCTGTTC	65	N2A
AALA	GCCTCGGTT	124	N2A
AALA	GCTAGGTAC	8	N2A
AALA	GGAGTACGA	35	N2A
AALA	TAACCGATG	159	N2A
AALA	TGCTCATTA	91	N2A
AALA	TTCCTACAA	132	N2A
AALB	ACCTGCATT	52	HEK
AALB	ACGTCCTAT	1	HEK
AALB	CAGGAAGTG	104	HEK
AALB	CATGGCCTC	93	HEK
AALB	CGCAATTGA	8	HEK
AALB	GACCAATGC	48	HEK
AALB	GACTCGGCA	97	HEK
AALB	GCGTACAAC	7	HEK
AALB	TTGACCTAC	261	HEK
AALB	TTGTCATGC	147	HEK
AALB	ACCTGCATT	59	HDF
AALB	ACGTCCTAT	19	HDF
AALB	CAGGAAGTG	154	HDF
AALB	CATGGCCTC	89	HDF
AALB	CGCAATTGA	6	HDF
AALB	GACCAATGC	58	HDF
AALB	GACTCGGCA	89	HDF
AALB	GCGTACAAC	6	HDF
AALB	TTGACCTAC	366	HDF
AALB	TTGTCATGC	232	HDF
AALB	ACCTGCATT	45	N2A
AALB	ACGTCCTAT	8	N2A
AALB	CAGGAAGTG	103	N2A
AALB	CATGGCCTC	78	N2A
AALB	CGCAATTGA	13	N2A
AALB	GACCAATGC	41	N2A
AALB	GACTCGGCA	105	N2A
AALB	GCGTACAAC	3	N2A
AALB	TTGACCTAC	259	N2A
AALB	TTGTCATGC	121	N2A
AALL	ACGAATAAG	12	HEK
AALL	AGCCGGTCA	46	HEK
AALL	AGCTATGAT	6	HEK
AALL	CATACATCC	147	HEK
AALL	CCGCTCCGA	123	HEK
AALL	GAGTTACAT	1	HEK
AALL	GGCGTCTAG	46	HEK
AALL	TCCAAGTCT	357	HEK
AALL	TCTAGAACG	88	HEK
AALL	TGGTCGGAT	153	HEK
AALL	ACGAATAAG	18	HDF
AALL	AGCCGGTCA	48	HDF
AALL	AGCTATGAT	11	HDF
AALL	CATACATCC	167	HDF
AALL	CCGCTCCGA	122	HDF
AALL	GAGTTACAT	6	HDF
AALL	GGCGTCTAG	66	HDF
AALL	TCCAAGTCT	309	HDF
AALL	TCTAGAACG	151	HDF
AALL	TGGTCGGAT	187	HDF
AALL	ACGAATAAG	18	N2A
AALL	AGCCGGTCA	36	N2A
AALL	AGCTATGAT	8	N2A
AALL	CATACATCC	118	N2A
AALL	CCGCTCCGA	104	N2A
AALL	GAGTTACAT	7	N2A
AALL	GGCGTCTAG	44	N2A
AALL	TCCAAGTCT	352	N2A
AALL	TCTAGAACG	120	N2A
AALL	TGGTCGGAT	180	N2A
AALp	AAGAATGAT	64	HEK
AALp	ACTGCGGTG	8	HEK
AALp	CAACAACTG	149	HEK
AALp	CACACTAAG	66	HEK
AALp	CTATACTTG	143	HEK
AALp	GTGTGTCTT	287	HEK
AALp	TATGTGCCT	575	HEK
AALp	TCCACCTAG	192	HEK
AALp	TGTGGCAGT	185	HEK
AALp	TTGTAGGCA	258	HEK
AALp	AAGAATGAT	67	HDF
AALp	ACTGCGGTG	14	HDF
AALp	CAACAACTG	181	HDF
AALp	CACACTAAG	56	HDF
AALp	CTATACTTG	181	HDF
AALp	GTGTGTCTT	305	HDF
AALp	TATGTGCCT	687	HDF
AALp	TCCACCTAG	168	HDF
AALp	TGTGGCAGT	259	HDF
AALp	TTGTAGGCA	302	HDF
AALp	AAGAATGAT	60	N2A
AALp	ACTGCGGTG	9	N2A
AALp	CAACAACTG	142	N2A
AALp	CACACTAAG	40	N2A
AALp	CTATACTTG	156	N2A
AALp	GTGTGTCTT	306	N2A
AALp	TATGTGCCT	594	N2A
AALp	TCCACCTAG	201	N2A
AALp	TGTGGCAGT	212	N2A
AALp	TTGTAGGCA	251	N2A
AALS	AAGCAACGG	20	HEK
AALS	ACAAGCTAT	47	HEK
AALS	AGTCCTGTT	116	HEK
AALS	CAATATGAC	34	HEK
AALS	CGCCATGAG	49	HEK
AALS	CTCGTACCA	135	HEK
AALS	CTCTACTGG	82	HEK
AALS	GGACAGATG	170	HEK
AALS	TCACGGCTC	253	HEK
AALS	TTGGTAGTG	343	HEK
AALS	AAGCAACGG	22	HDF
AALS	ACAAGCTAT	52	HDF
AALS	AGTCCTGTT	121	HDF
AALS	CAATATGAC	29	HDF
AALS	CGCCATGAG	39	HDF
AALS	CTCGTACCA	199	HDF
AALS	CTCTACTGG	116	HDF
AALS	GGACAGATG	110	HDF
AALS	TCACGGCTC	396	HDF
AALS	TTGGTAGTG	407	HDF
AALS	AAGCAACGG	21	N2A
AALS	ACAAGCTAT	56	N2A
AALS	AGTCCTGTT	99	N2A
AALS	CAATATGAC	52	N2A
AALS	CGCCATGAG	33	N2A
AALS	CTCGTACCA	148	N2A
AALS	CTCTACTGG	64	N2A
AALS	GGACAGATG	135	N2A
AALS	TCACGGCTC	310	N2A
AALS	TTGGTAGTG	283	N2A
AApA	CATGTAAGT	116	HEK
AApA	CCGATTCCA	31	HEK
AApA	GAATAGGAC	35	HEK
AApA	GATTCGATG	138	HEK
AApA	GCGTCCTAC	47	HEK
AApA	GGTGACAGA	63	HEK
AApA	TATCCTTGA	817	HEK
AApA	TGGATCTTC	658	HEK
AApA	TGGTATTCC	308	HEK
AApA	TTATAGGAC	338	HEK
AApA	CATGTAAGT	98	HDF
AApA	CCGATTCCA	25	HDF
AApA	GAATAGGAC	43	HDF
AApA	GATTCGATG	109	HDF
AApA	GCGTCCTAC	15	HDF
AApA	GGTGACAGA	54	HDF
AApA	TATCCTTGA	481	HDF
AApA	TGGATCTTC	427	HDF
AApA	TGGTATTCC	185	HDF
AApA	TTATAGGAC	239	HDF
AApA	CATGTAAGT	39	N2A
AApA	CCGATTCCA	11	N2A
AApA	GAATAGGAC	14	N2A
AApA	GATTCGATG	54	N2A
AApA	GCGTCCTAC	17	N2A
AApA	GGTGACAGA	9	N2A
AApA	TATCCTTGA	331	N2A
AApA	TGGATCTTC	249	N2A
AApA	TGGTATTCC	79	N2A
AApA	TTATAGGAC	142	N2A
AApB	AGTAACCAT	50	HEK
AApB	AGTCTTCGT	416	HEK
AApB	CACGGATTA	312	HEK
AApB	CAGGCCAGC	863	HEK
AApB	CGCAACAAC	44	HEK
AApB	CGGCCTGAA	635	HEK
AApB	CTACCAGTT	1142	HEK
AApB	CTATATAAG	441	HEK
AApB	CTGCATAAG	303	HEK
AApB	GTCAGATCA	304	HEK
AApB	AGTAACCAT	36	HDF
AApB	AGTCTTCGT	240	HDF
AApB	CACGGATTA	203	HDF
AApB	CAGGCCAGC	602	HDF
AApB	CGCAACAAC	26	HDF
AApB	CGGCCTGAA	332	HDF
AApB	CTACCAGTT	851	HDF
AApB	CTATATAAG	378	HDF
AApB	CTGCATAAG	201	HDF
AApB	GTCAGATCA	245	HDF
AApB	AGTAACCAT	13	N2A
AApB	AGTCTTCGT	215	N2A
AApB	CACGGATTA	135	N2A
AApB	CAGGCCAGC	430	N2A
AApB	CGCAACAAC	27	N2A
AApB	CGGCCTGAA	240	N2A
AApB	CTACCAGTT	621	N2A
AApB	CTATATAAG	254	N2A
AApB	CTGCATAAG	174	N2A
AApB	GTCAGATCA	227	N2A
AApL	AACACTTGG	68	HEK
AApL	ATACCTGGA	224	HEK
AApL	CGAGCTTGG	126	HEK
AApL	CGATGATAT	64	HEK
AApL	CGCCGTAAG	62	HEK
AApL	GCGCTATCC	59	HEK
AApL	TAGGTTCAG	751	HEK
AApL	TCGCTGTCA	146	HEK
AApL	TGGATCATG	487	HEK
AApL	TTCAGACAG	160	HEK
AApL	AACACTTGG	64	HDF
AApL	ATACCTGGA	217	HDF
AApL	CGAGCTTGG	153	HDF
AApL	CGATGATAT	41	HDF
AApL	CGCCGTAAG	41	HDF
AApL	GCGCTATCC	48	HDF
AApL	TAGGTTCAG	537	HDF
AApL	TCGCTGTCA	124	HDF
AApL	TGGATCATG	415	HDF
AApL	TTCAGACAG	143	HDF
AApL	AACACTTGG	54	N2A
AApL	ATACCTGGA	263	N2A
AApL	CGAGCTTGG	147	N2A
AApL	CGATGATAT	58	N2A
AApL	CGCCGTAAG	62	N2A
AApL	GCGCTATCC	61	N2A
AApL	TAGGTTCAG	736	N2A
AApL	TCGCTGTCA	183	N2A
AApL	TGGATCATG	564	N2A
AApL	TTCAGACAG	218	N2A
AApp	CAGGCGGTC	620	HEK
AApp	CTAGGCGTG	320	HEK
AApp	CTCTAGTGT	256	HEK
AApp	GAGCACACT	115	HEK
AApp	GATTGGCAC	129	HEK
AApp	GGATGCGTT	426	HEK
AApp	GGTAGCGTT	139	HEK
AApp	TAAGAGTCT	903	HEK
AApp	TCAGCGACG	575	HEK
AApp	TGTCGCCGT	301	HEK
AApp	CAGGCGGTC	503	HDF
AApp	CTAGGCGTG	236	HDF
AApp	CTCTAGTGT	209	HDF
AApp	GAGCACACT	101	HDF
AApp	GATTGGCAC	110	HDF
AApp	GGATGCGTT	360	HDF
AApp	GGTAGCGTT	106	HDF
AApp	TAAGAGTCT	666	HDF
AApp	TCAGCGACG	429	HDF
AApp	TGTCGCCGT	243	HDF
AApp	CAGGCGGTC	422	N2A
AApp	CTAGGCGTG	223	N2A
AApp	CTCTAGTGT	162	N2A
AApp	GAGCACACT	76	N2A
AApp	GATTGGCAC	79	N2A
AApp	GGATGCGTT	302	N2A
AApp	GGTAGCGTT	109	N2A
AApp	TAAGAGTCT	615	N2A
AApp	TCAGCGACG	366	N2A
AApp	TGTCGCCGT	165	N2A
AApS	AACACGTTG	188	HEK
AApS	ATACTCTGC	251	HEK
AApS	CACCTATCG	352	HEK
AApS	CCAGCGTAG	290	HEK
AApS	CCTTGAGTT	165	HEK
AApS	CTGGACCGA	215	HEK
AApS	GACGGTTGT	34	HEK
AApS	GGATCGTCG	1127	HEK
AApS	GGCCTGGTA	80	HEK
AApS	TAGTAGTAC	135	HEK
AApS	AACACGTTG	207	HDF
AApS	ATACTCTGC	210	HDF
AApS	CACCTATCG	375	HDF
AApS	CCAGCGTAG	227	HDF
AApS	CCTTGAGTT	168	HDF
AApS	CTGGACCGA	211	HDF
AApS	GACGGTTGT	52	HDF
AApS	GGATCGTCG	952	HDF
AApS	GGCCTGGTA	99	HDF
AApS	TAGTAGTAC	101	HDF
AApS	AACACGTTG	125	N2A
AApS	ATACTCTGC	162	N2A
AApS	CACCTATCG	175	N2A
AApS	CCAGCGTAG	171	N2A
AApS	CCTTGAGTT	86	N2A
AApS	CTGGACCGA	152	N2A
AApS	GACGGTTGT	17	N2A
AApS	GGATCGTCG	749	N2A
AApS	GGCCTGGTA	59	N2A
AApS	TAGTAGTAC	84	N2A
AASA	ACAGCTCGG	327	HEK
AASA	AGAGTACTT	224	HEK
AASA	GACTCATAG	74	HEK
AASA	GATGTAGAA	234	HEK
AASA	GCTCAACAA	49	HEK
AASA	GGTGACTTA	166	HEK
AASA	TATCGAGGC	714	HEK
AASA	TCTCTTCCA	1095	HEK
AASA	TGAACTGTG	325	HEK
AASA	TGTATCGTC	386	HEK
AASA	ACAGCTCGG	205	HDF
AASA	AGAGTACTT	116	HDF
AASA	GACTCATAG	46	HDF
AASA	GATGTAGAA	89	HDF
AASA	GCTCAACAA	52	HDF
AASA	GGTGACTTA	139	HDF
AASA	TATCGAGGC	365	HDF
AASA	TCTCTTCCA	574	HDF
AASA	TGAACTGTG	225	HDF
AASA	TGTATCGTC	177	HDF
AASA	ACAGCTCGG	97	N2A
AASA	AGAGTACTT	75	N2A
AASA	GACTCATAG	13	N2A
AASA	GATGTAGAA	69	N2A
AASA	GCTCAACAA	12	N2A
AASA	GGTGACTTA	80	N2A
AASA	TATCGAGGC	256	N2A
AASA	TCTCTTCCA	380	N2A
AASA	TGAACTGTG	154	N2A
AASA	TGTATCGTC	141	N2A
AASB	CCTATACGT	43	HEK
AASB	CGTAGGTAC	24	HEK
AASB	CTAGACTCT	651	HEK
AASB	GAACCGACT	202	HEK
AASB	GGAGTGATG	98	HEK
AASB	GTTGTACCT	112	HEK
AASB	TCCAATGTC	391	HEK
AASB	TGACAGTTG	502	HEK
AASB	TGGTGCTGG	462	HEK
AASB	TTCCAGCTG	385	HEK
AASB	CCTATACGT	71	HDF
AASB	CGTAGGTAC	25	HDF
AASB	CTAGACTCT	637	HDF
AASB	GAACCGACT	200	HDF
AASB	GGAGTGATG	101	HDF
AASB	GTTGTACCT	94	HDF
AASB	TCCAATGTC	297	HDF
AASB	TGACAGTTG	412	HDF
AASB	TGGTGCTGG	424	HDF
AASB	TTCCAGCTG	307	HDF
AASB	CCTATACGT	24	N2A
AASB	CGTAGGTAC	15	N2A
AASB	CTAGACTCT	351	N2A
AASB	GAACCGACT	137	N2A
AASB	GGAGTGATG	61	N2A
AASB	GTTGTACCT	76	N2A
AASB	TCCAATGTC	221	N2A
AASB	TGACAGTTG	302	N2A
AASB	TGGTGCTGG	315	N2A
AASB	TTCCAGCTG	277	N2A
AASL	AGGAATAGC	130	HEK
AASL	ATCTATCTG	32	HEK
AASL	CAGACTGTA	241	HEK
AASL	CATCCTCTC	496	HEK
AASL	CCACAGCGA	192	HEK
AASL	CGAGAACTC	147	HEK
AASL	GCCAATTCT	28	HEK
AASL	GGTGCACTG	74	HEK
AASL	GTTACAAGT	63	HEK
AASL	TCGCTCATG	294	HEK
AASL	AGGAATAGC	150	HDF
AASL	ATCTATCTG	38	HDF
AASL	CAGACTGTA	187	HDF
AASL	CATCCTCTC	379	HDF
AASL	CCACAGCGA	215	HDF
AASL	CGAGAACTC	80	HDF
AASL	GCCAATTCT	72	HDF
AASL	GGTGCACTG	67	HDF
AASL	GTTACAAGT	65	HDF
AASL	TCGCTCATG	193	HDF
AASL	AGGAATAGC	135	N2A
AASL	ATCTATCTG	31	N2A
AASL	CAGACTGTA	192	N2A
AASL	CATCCTCTC	337	N2A
AASL	CCACAGCGA	177	N2A
AASL	CGAGAACTC	94	N2A
AASL	GCCAATTCT	22	N2A
AASL	GGTGCACTG	67	N2A
AASL	GTTACAAGT	52	N2A
AASL	TCGCTCATG	240	N2A
AASp	AATAGAGGC	28	HEK
AASp	CATCTGCTG	247	HEK
AASp	CCACCGATC	211	HEK
AASp	GAGCAGCAA	118	HEK
AASp	GCCTCAATT	64	HEK
AASp	GCGGCGTAC	48	HEK
AASp	GGATGAGGC	214	HEK
AASp	GTATAATTG	175	HEK
AASp	TATTACCTG	508	HEK
AASp	TCCTTACTT	338	HEK
AASp	AATAGAGGC	14	HDF
AASp	CATCTGCTG	189	HDF
AASp	CCACCGATC	211	HDF
AASp	GAGCAGCAA	122	HDF
AASp	GCCTCAATT	80	HDF
AASp	GCGGCGTAC	57	HDF
AASp	GGATGAGGC	164	HDF
AASp	GTATAATTG	165	HDF
AASp	TATTACCTG	359	HDF
AASp	TCCTTACTT	250	HDF
AASp	AATAGAGGC	9	N2A
AASp	CATCTGCTG	192	N2A
AASp	CCACCGATC	155	N2A
AASp	GAGCAGCAA	75	N2A
AASp	GCCTCAATT	58	N2A
AASp	GCGGCGTAC	36	N2A
AASp	GGATGAGGC	156	N2A
AASp	GTATAATTG	126	N2A
AASp	TATTACCTG	339	N2A
AASp	TCCTTACTT	245	N2A
AASS	AAGAGTTAG	45	HEK
AASS	ACCAGAATT	130	HEK
AASS	AGCATAGAA	230	HEK
AASS	CAGTGTATG	35	HEK
AASS	CATAATGAC	62	HEK
AASS	CCACTGAGG	193	HEK
AASS	GAGAGGTAT	27	HEK
AASS	GCTGTGCTC	88	HEK
AASS	GGTGCCAAT	71	HEK
AASS	TGCCGTTGC	318	HEK
AASS	AAGAGTTAG	42	HDF
AASS	ACCAGAATT	207	HDF
AASS	AGCATAGAA	156	HDF
AASS	CAGTGTATG	23	HDF
AASS	CATAATGAC	50	HDF
AASS	CCACTGAGG	298	HDF
AASS	GAGAGGTAT	29	HDF
AASS	GCTGTGCTC	99	HDF
AASS	GGTGCCAAT	77	HDF
AASS	TGCCGTTGC	152	HDF
AASS	AAGAGTTAG	22	N2A
AASS	ACCAGAATT	102	N2A
AASS	AGCATAGAA	141	N2A
AASS	CAGTGTATG	15	N2A
AASS	CATAATGAC	45	N2A
AASS	CCACTGAGG	162	N2A
AASS	GAGAGGTAT	30	N2A
AASS	GCTGTGCTC	46	N2A
AASS	GGTGCCAAT	54	N2A
AASS	TGCCGTTGC	206	N2A
ABAA	AACATACTA	240	HEK
ABAA	AATAACGAG	126	HEK
ABAA	ACTGGTACA	32	HEK
ABAA	AGCGCGATT	173	HEK
ABAA	CAATGTAGT	68	HEK
ABAA	CTATCGTCG	1226	HEK
ABAA	TATCACCAC	886	HEK
ABAA	TCTAATGCC	381	HEK
ABAA	TGCCTGGAG	621	HEK
ABAA	TGGAGGCGG	1237	HEK
ABAA	AACATACTA	127	HDF
ABAA	AATAACGAG	54	HDF
ABAA	ACTGGTACA	30	HDF
ABAA	AGCGCGATT	100	HDF
ABAA	CAATGTAGT	31	HDF
ABAA	CTATCGTCG	639	HDF
ABAA	TATCACCAC	418	HDF
ABAA	TCTAATGCC	291	HDF
ABAA	TGCCTGGAG	365	HDF
ABAA	TGGAGGCGG	664	HDF
ABAA	AACATACTA	64	N2A
ABAA	AATAACGAG	29	N2A
ABAA	ACTGGTACA	11	N2A
ABAA	AGCGCGATT	52	N2A
ABAA	CAATGTAGT	17	N2A
ABAA	CTATCGTCG	482	N2A
ABAA	TATCACCAC	248	N2A
ABAA	TCTAATGCC	148	N2A
ABAA	TGCCTGGAG	247	N2A
ABAA	TGGAGGCGG	441	N2A
ABAB	AGCCTGCGA	208	HEK
ABAB	CGCGCATTC	209	HEK
ABAB	GCTGCCGAA	389	HEK
ABAB	GGAATTAGA	133	HEK
ABAB	GGTCGTCCT	533	HEK
ABAB	TAGTCTGAG	1060	HEK
ABAB	TATGCTTAT	2838	HEK
ABAB	TGGATCAAT	2938	HEK
ABAB	TGTGAACCA	1756	HEK
ABAB	TTCGTTCTT	1457	HEK
ABAB	AGCCTGCGA	185	HDF
ABAB	CGCGCATTC	162	HDF
ABAB	GCTGCCGAA	346	HDF
ABAB	GGAATTAGA	109	HDF
ABAB	GGTCGTCCT	503	HDF
ABAB	TAGTCTGAG	832	HDF
ABAB	TATGCTTAT	2359	HDF
ABAB	TGGATCAAT	2206	HDF
ABAB	TGTGAACCA	1459	HDF
ABAB	TTCGTTCTT	1123	HDF
ABAB	AGCCTGCGA	120	N2A
ABAB	CGCGCATTC	89	N2A
ABAB	GCTGCCGAA	224	N2A
ABAB	GGAATTAGA	70	N2A
ABAB	GGTCGTCCT	290	N2A
ABAB	TAGTCTGAG	577	N2A
ABAB	TATGCTTAT	1356	N2A
ABAB	TGGATCAAT	1140	N2A
ABAB	TGTGAACCA	957	N2A
ABAB	TTCGTTCTT	676	N2A
ABAL	AATGTGAGA	14	HEK
ABAL	ACGATTAGT	26	HEK
ABAL	AGGTACGTC	223	HEK
ABAL	ATGTTCGTC	118	HEK
ABAL	CGGCTTACC	82	HEK
ABAL	CGGTACATA	39	HEK
ABAL	GACAGCAGA	99	HEK
ABAL	GCTACAGAC	62	HEK
ABAL	GGCGAGTCC	61	HEK
ABAL	TAGACATTA	460	HEK
ABAL	AATGTGAGA	3	HDF
ABAL	ACGATTAGT	18	HDF
ABAL	AGGTACGTC	156	HDF
ABAL	ATGTTCGTC	85	HDF
ABAL	CGGCTTACC	142	HDF
ABAL	CGGTACATA	32	HDF
ABAL	GACAGCAGA	78	HDF
ABAL	GCTACAGAC	99	HDF
ABAL	GGCGAGTCC	108	HDF
ABAL	TAGACATTA	423	HDF
ABAL	AATGTGAGA	12	N2A
ABAL	ACGATTAGT	16	N2A
ABAL	AGGTACGTC	225	N2A
ABAL	ATGTTCGTC	107	N2A
ABAL	CGGCTTACC	131	N2A
ABAL	CGGTACATA	38	N2A
ABAL	GACAGCAGA	89	N2A
ABAL	GCTACAGAC	71	N2A
ABAL	GGCGAGTCC	73	N2A
ABAL	TAGACATTA	390	N2A
ABAp	AACTCACTC	151	HEK
ABAp	ACTTGCAAG	44	HEK
ABAp	CCACTGCTA	1232	HEK
ABAp	CGAGAGAGC	377	HEK
ABAp	CGCTTGCTA	162	HEK
ABAp	GGAATAGCG	313	HEK
ABAp	GTCGAGACT	90	HEK
ABAp	TCATCACTA	1470	HEK
ABAp	TGCCTTGAT	1614	HEK
ABAp	TTGAGCCTT	1404	HEK
ABAp	AACTCACTC	113	HDF
ABAp	ACTTGCAAG	14	HDF
ABAp	CCACTGCTA	909	HDF
ABAp	CGAGAGAGC	233	HDF
ABAp	CGCTTGCTA	133	HDF
ABAp	GGAATAGCG	261	HDF
ABAp	GTCGAGACT	129	HDF
ABAp	TCATCACTA	905	HDF
ABAp	TGCCTTGAT	1186	HDF
ABAp	TTGAGCCTT	995	HDF
ABAp	AACTCACTC	80	N2A
ABAp	ACTTGCAAG	18	N2A
ABAp	CCACTGCTA	596	N2A
ABAp	CGAGAGAGC	251	N2A
ABAp	CGCTTGCTA	87	N2A
ABAp	GGAATAGCG	224	N2A
ABAp	GTCGAGACT	68	N2A
ABAp	TCATCACTA	740	N2A
ABAp	TGCCTTGAT	886	N2A
ABAp	TTGAGCCTT	731	N2A
ABAS	AACTCTGAG	48	HEK
ABAS	AGATAGAGC	252	HEK
ABAS	AGCTGCGCA	58	HEK
ABAS	GAATGAGCG	326	HEK
ABAS	GACAAGTGG	92	HEK
ABAS	GCACGGTAT	59	HEK
ABAS	GGTCAATGC	147	HEK
ABAS	GTCCTATAC	184	HEK
ABAS	TGATCCGAA	958	HEK
ABAS	TTACCGCAT	826	HEK
ABAS	AACTCTGAG	73	HDF
ABAS	AGATAGAGC	223	HDF
ABAS	AGCTGCGCA	41	HDF
ABAS	GAATGAGCG	243	HDF
ABAS	GACAAGTGG	36	HDF
ABAS	GCACGGTAT	49	HDF
ABAS	GGTCAATGC	54	HDF
ABAS	GTCCTATAC	99	HDF
ABAS	TGATCCGAA	637	HDF
ABAS	TTACCGCAT	521	HDF
ABAS	AACTCTGAG	22	N2A
ABAS	AGATAGAGC	146	N2A
ABAS	AGCTGCGCA	30	N2A
ABAS	GAATGAGCG	202	N2A
ABAS	GACAAGTGG	53	N2A
ABAS	GCACGGTAT	33	N2A
ABAS	GGTCAATGC	76	N2A
ABAS	GTCCTATAC	124	N2A
ABAS	TGATCCGAA	505	N2A
ABAS	TTACCGCAT	595	N2A
ABBA	AGATGGCTC	543	HEK
ABBA	ATCAGGTTG	240	HEK
ABBA	ATGTACAGT	185	HEK
ABBA	CAACATCAG	248	HEK
ABBA	CGTTAACAG	52	HEK
ABBA	CTATGTCCG	750	HEK
ABBA	GCAGTGCTG	792	HEK
ABBA	TCAGCTTCG	1306	HEK
ABBA	TGCACCGAG	1414	HEK
ABBA	TGTACACAG	543	HEK
ABBA	AGATGGCTC	286	HDF
ABBA	ATCAGGTTG	158	HDF
ABBA	ATGTACAGT	108	HDF
ABBA	CAACATCAG	175	HDF
ABBA	CGTTAACAG	28	HDF
ABBA	CTATGTCCG	495	HDF
ABBA	GCAGTGCTG	527	HDF
ABBA	TCAGCTTCG	952	HDF
ABBA	TGCACCGAG	906	HDF
ABBA	TGTACACAG	373	HDF
ABBA	AGATGGCTC	258	N2A
ABBA	ATCAGGTTG	125	N2A
ABBA	ATGTACAGT	78	N2A
ABBA	CAACATCAG	138	N2A
ABBA	CGTTAACAG	16	N2A
ABBA	CTATGTCCG	388	N2A
ABBA	GCAGTGCTG	431	N2A
ABBA	TCAGCTTCG	687	N2A
ABBA	TGCACCGAG	711	N2A
ABBA	TGTACACAG	269	N2A
ABBB	ACCTGATAG	52	HEK
ABBB	CCGCGTATC	22	HEK
ABBB	CGATTCGAA	252	HEK
ABBB	GCCTCAGTC	369	HEK
ABBB	GGACGCGGA	259	HEK
ABBB	GGCCAACAT	81	HEK
ABBB	TCCTAGCAT	268	HEK
ABBB	TGCCTCACA	429	HEK
ABBB	TGCGTCTTG	1401	HEK
ABBB	TGGTTGGCG	1031	HEK
ABBB	ACCTGATAG	51	HDF
ABBB	CCGCGTATC	14	HDF
ABBB	CGATTCGAA	181	HDF
ABBB	GCCTCAGTC	347	HDF
ABBB	GGACGCGGA	195	HDF
ABBB	GGCCAACAT	81	HDF
ABBB	TCCTAGCAT	169	HDF
ABBB	TGCCTCACA	304	HDF
ABBB	TGCGTCTTG	912	HDF
ABBB	TGGTTGGCG	787	HDF
ABBB	ACCTGATAG	19	N2A
ABBB	CCGCGTATC	14	N2A
ABBB	CGATTCGAA	143	N2A
ABBB	GCCTCAGTC	364	N2A
ABBB	GGACGCGGA	155	N2A
ABBB	GGCCAACAT	74	N2A
ABBB	TCCTAGCAT	183	N2A
ABBB	TGCCTCACA	372	N2A
ABBB	TGCGTCTTG	1214	N2A
ABBB	TGGTTGGCG	869	N2A
ABBL	AATATCGCG	24	HEK
ABBL	ACACAACGC	171	HEK
ABBL	ACGAGCCTG	40	HEK
ABBL	AGGCTCTGG	178	HEK
ABBL	CAGCTGCTC	187	HEK
ABBL	CAGTTCGTT	145	HEK
ABBL	GAGCAGTAG	63	HEK
ABBL	GCCACGTAG	75	HEK
ABBL	GCGTTGACG	11	HEK
ABBL	GGTCGGCTA	45	HEK
ABBL	AATATCGCG	42	HDF
ABBL	ACACAACGC	178	HDF
ABBL	ACGAGCCTG	60	HDF
ABBL	AGGCTCTGG	267	HDF
ABBL	CAGCTGCTC	223	HDF
ABBL	CAGTTCGTT	173	HDF
ABBL	GAGCAGTAG	51	HDF
ABBL	GCCACGTAG	106	HDF
ABBL	GCGTTGACG	38	HDF
ABBL	GGTCGGCTA	71	HDF
ABBL	AATATCGCG	29	N2A
ABBL	ACACAACGC	170	N2A
ABBL	ACGAGCCTG	58	N2A
ABBL	AGGCTCTGG	306	N2A
ABBL	CAGCTGCTC	187	N2A
ABBL	CAGTTCGTT	162	N2A
ABBL	GAGCAGTAG	74	N2A
ABBL	GCCACGTAG	93	N2A
ABBL	GCGTTGACG	24	N2A
ABBL	GGTCGGCTA	68	N2A
ABBp	AACTGTACG	45	HEK
ABBp	AAGGTGGCA	184	HEK
ABBp	ACCTCGCGT	93	HEK
ABBp	ATCTTAACT	52	HEK
ABBp	CACTCCGTA	381	HEK
ABBp	GACCTGGAT	127	HEK
ABBp	GCCTGACTC	106	HEK
ABBp	TCAATAGAC	364	HEK
ABBp	TCGTTATTG	63	HEK
ABBp	TTGTTCTAG	298	HEK
ABBp	AACTGTACG	7	HDF
ABBp	AAGGTGGCA	94	HDF
ABBp	ACCTCGCGT	67	HDF
ABBp	ATCTTAACT	34	HDF
ABBp	CACTCCGTA	251	HDF
ABBp	GACCTGGAT	109	HDF
ABBp	GCCTGACTC	103	HDF
ABBp	TCAATAGAC	356	HDF
ABBp	TCGTTATTG	96	HDF
ABBp	TTGTTCTAG	212	HDF
ABBp	AACTGTACG	25	N2A
ABBp	AAGGTGGCA	148	N2A
ABBp	ACCTCGCGT	79	N2A
ABBp	ATCTTAACT	47	N2A
ABBp	CACTCCGTA	270	N2A
ABBp	GACCTGGAT	111	N2A
ABBp	GCCTGACTC	81	N2A
ABBp	TCAATAGAC	305	N2A
ABBp	TCGTTATTG	57	N2A
ABBp	TTGTTCTAG	232	N2A
ABBS	AAGCGTTGC	48	HEK
ABBS	AGCGGCCGT	71	HEK
ABBS	CACGTAATG	146	HEK
ABBS	CTACTTAGC	232	HEK
ABBS	GACGTCTCC	461	HEK
ABBS	GGCTCATGG	39	HEK
ABBS	GTCGTCCGT	277	HEK
ABBS	TAACAATTG	315	HEK
ABBS	TACTTCACA	493	HEK
ABBS	TCTCATGGT	203	HEK
ABBS	AAGCGTTGC	44	HDF
ABBS	AGCGGCCGT	28	HDF
ABBS	CACGTAATG	107	HDF
ABBS	CTACTTAGC	215	HDF
ABBS	GACGTCTCC	431	HDF
ABBS	GGCTCATGG	33	HDF
ABBS	GTCGTCCGT	242	HDF
ABBS	TAACAATTG	312	HDF
ABBS	TACTTCACA	401	HDF
ABBS	TCTCATGGT	160	HDF
ABBS	AAGCGTTGC	32	N2A
ABBS	AGCGGCCGT	54	N2A
ABBS	CACGTAATG	100	N2A
ABBS	CTACTTAGC	207	N2A
ABBS	GACGTCTCC	369	N2A
ABBS	GGCTCATGG	35	N2A
ABBS	GTCGTCCGT	277	N2A
ABBS	TAACAATTG	249	N2A
ABBS	TACTTCACA	358	N2A
ABBS	TCTCATGGT	173	N2A
ABLA	ACAAGTGAA	79	HEK
ABLA	ACGCACAAC	5	HEK
ABLA	CAGCTAATG	105	HEK
ABLA	CTGTAGTTC	143	HEK
ABLA	GAGGTCAAG	224	HEK
ABLA	GATATTATG	24	HEK
ABLA	GCGAGACTT	110	HEK
ABLA	GTCTATTCA	110	HEK
ABLA	TATACGCGA	374	HEK
ABLA	TGGCACGGC	858	HEK
ABLA	ACAAGTGAA	90	HDF
ABLA	ACGCACAAC	7	HDF
ABLA	CAGCTAATG	96	HDF
ABLA	CTGTAGTTC	136	HDF
ABLA	GAGGTCAAG	245	HDF
ABLA	GATATTATG	18	HDF
ABLA	GCGAGACTT	146	HDF
ABLA	GTCTATTCA	87	HDF
ABLA	TATACGCGA	373	HDF
ABLA	TGGCACGGC	872	HDF
ABLA	ACAAGTGAA	70	N2A
ABLA	ACGCACAAC	4	N2A
ABLA	CAGCTAATG	67	N2A
ABLA	CTGTAGTTC	130	N2A
ABLA	GAGGTCAAG	151	N2A
ABLA	GATATTATG	20	N2A
ABLA	GCGAGACTT	97	N2A
ABLA	GTCTATTCA	81	N2A
ABLA	TATACGCGA	361	N2A
ABLA	TGGCACGGC	774	N2A
ABLB	ACGCTGACG	12	HEK
ABLB	ATCTGAAGT	55	HEK
ABLB	ATTCATTCG	44	HEK
ABLB	CTCACGCAC	73	HEK
ABLB	GAGAATAAT	94	HEK
ABLB	GATCATCTC	208	HEK
ABLB	GCGTAGCCA	7	HEK
ABLB	GCGTTATCT	17	HEK
ABLB	GTACGCTGG	246	HEK
ABLB	TACTCATAT	255	HEK
ABLB	ACGCTGACG	18	HDF
ABLB	ATCTGAAGT	57	HDF
ABLB	ATTCATTCG	74	HDF
ABLB	CTCACGCAC	86	HDF
ABLB	GAGAATAAT	103	HDF
ABLB	GATCATCTC	261	HDF
ABLB	GCGTAGCCA	10	HDF
ABLB	GCGTTATCT	38	HDF
ABLB	GTACGCTGG	272	HDF
ABLB	TACTCATAT	184	HDF
ABLB	ACGCTGACG	14	N2A
ABLB	ATCTGAAGT	47	N2A
ABLB	ATTCATTCG	64	N2A
ABLB	CTCACGCAC	56	N2A
ABLB	GAGAATAAT	92	N2A
ABLB	GATCATCTC	230	N2A
ABLB	GCGTAGCCA	11	N2A
ABLB	GCGTTATCT	24	N2A
ABLB	GTACGCTGG	263	N2A
ABLB	TACTCATAT	202	N2A
ABLL	AGCAGGCGG	44	HEK
ABLL	AGTCCGACG	55	HEK
ABLL	ATGCCGGTG	155	HEK
ABLL	CACCTGACC	47	HEK
ABLL	CACGGTACG	36	HEK
ABLL	CATACGAAT	44	HEK
ABLL	GCCACCTAC	56	HEK
ABLL	GGACCGACC	150	HEK
ABLL	GTTGACCGG	82	HEK
ABLL	TTGTCGCTG	231	HEK
ABLL	AGCAGGCGG	95	HDF
ABLL	AGTCCGACG	83	HDF
ABLL	ATGCCGGTG	201	HDF
ABLL	CACCTGACC	74	HDF
ABLL	CACGGTACG	36	HDF
ABLL	CATACGAAT	81	HDF
ABLL	GCCACCTAC	120	HDF
ABLL	GGACCGACC	285	HDF
ABLL	GTTGACCGG	73	HDF
ABLL	TTGTCGCTG	363	HDF
ABLL	AGCAGGCGG	97	N2A
ABLL	AGTCCGACG	56	N2A
ABLL	ATGCCGGTG	252	N2A
ABLL	CACCTGACC	84	N2A
ABLL	CACGGTACG	50	N2A
ABLL	CATACGAAT	80	N2A
ABLL	GCCACCTAC	108	N2A
ABLL	GGACCGACC	244	N2A
ABLL	GTTGACCGG	97	N2A
ABLL	TTGTCGCTG	359	N2A
ABLp	ACATGGCAC	111	HEK
ABLp	AGTGCAGGA	49	HEK
ABLp	ATTAAGCTA	24	HEK
ABLp	CGTCTATTA	65	HEK
ABLp	GATACGCAC	71	HEK
ABLp	GCTGTGGCA	44	HEK
ABLp	GGACGGCCT	218	HEK
ABLp	GGTTGGCGC	52	HEK
ABLp	TCGGTCGCT	269	HEK
ABLp	TGTCGGTGG	67	HEK
ABLp	ACATGGCAC	198	HDF
ABLp	AGTGCAGGA	41	HDF
ABLp	ATTAAGCTA	20	HDF
ABLp	CGTCTATTA	78	HDF
ABLp	GATACGCAC	64	HDF
ABLp	GCTGTGGCA	28	HDF
ABLp	GGACGGCCT	203	HDF
ABLp	GGTTGGCGC	38	HDF
ABLp	TCGGTCGCT	267	HDF
ABLp	TGTCGGTGG	95	HDF
ABLp	ACATGGCAC	116	N2A
ABLp	AGTGCAGGA	60	N2A
ABLp	ATTAAGCTA	22	N2A
ABLp	CGTCTATTA	78	N2A
ABLp	GATACGCAC	79	N2A
ABLp	GCTGTGGCA	46	N2A
ABLp	GGACGGCCT	268	N2A
ABLp	GGTTGGCGC	69	N2A
ABLp	TCGGTCGCT	323	N2A
ABLp	TGTCGGTGG	89	N2A
ABLS	ACGTGTCTT	22	HEK
ABLS	CCACAGAAC	162	HEK
ABLS	CCATCCACA	71	HEK
ABLS	CTCATCTCC	432	HEK
ABLS	GTCACGTAA	98	HEK
ABLS	TAACCTTCA	310	HEK
ABLS	TACAGTGCA	423	HEK
ABLS	TAGAGTTAC	193	HEK
ABLS	TCGGCGTAG	177	HEK
ABLS	TCGGTTCAT	248	HEK
ABLS	ACGTGTCTT	27	HDF
ABLS	CCACAGAAC	217	HDF
ABLS	CCATCCACA	96	HDF
ABLS	CTCATCTCC	499	HDF
ABLS	GTCACGTAA	143	HDF
ABLS	TAACCTTCA	344	HDF
ABLS	TACAGTGCA	430	HDF
ABLS	TAGAGTTAC	213	HDF
ABLS	TCGGCGTAG	230	HDF
ABLS	TCGGTTCAT	379	HDF
ABLS	ACGTGTCTT	19	N2A
ABLS	CCACAGAAC	125	N2A
ABLS	CCATCCACA	77	N2A
ABLS	CTCATCTCC	406	N2A
ABLS	GTCACGTAA	147	N2A
ABLS	TAACCTTCA	339	N2A
ABLS	TACAGTGCA	470	N2A
ABLS	TAGAGTTAC	211	N2A
ABLS	TCGGCGTAG	203	N2A
ABLS	TCGGTTCAT	243	N2A
ABpA	AATAGCCAT	29	HEK
ABpA	AATCCAGCA	95	HEK
ABpA	ACGTAATCG	32	HEK
ABpA	ATCTTATGT	8	HEK
ABpA	ATGCTCGAA	339	HEK
ABpA	CAGAGTCTA	305	HEK
ABpA	CTCCACTTC	352	HEK
ABpA	GTGGAACAG	319	HEK
ABpA	TCTATCAAT	91	HEK
ABpA	TGCACGCCT	984	HEK
ABpA	AATAGCCAT	6	HDF
ABpA	AATCCAGCA	58	HDF
ABpA	ACGTAATCG	13	HDF
ABpA	ATCTTATGT	18	HDF
ABpA	ATGCTCGAA	223	HDF
ABpA	CAGAGTCTA	183	HDF
ABpA	CTCCACTTC	311	HDF
ABpA	GTGGAACAG	236	HDF
ABpA	TCTATCAAT	58	HDF
ABpA	TGCACGCCT	743	HDF
ABpA	AATAGCCAT	18	N2A
ABpA	AATCCAGCA	57	N2A
ABpA	ACGTAATCG	16	N2A
ABpA	ATCTTATGT	8	N2A
ABpA	ATGCTCGAA	149	N2A
ABpA	CAGAGTCTA	190	N2A
ABpA	CTCCACTTC	202	N2A
ABpA	GTGGAACAG	197	N2A
ABpA	TCTATCAAT	40	N2A
ABpA	TGCACGCCT	553	N2A
ABpB	ATAGGATTC	104	HEK
ABpB	CGAGTAGCT	105	HEK
ABpB	CTCCGGCAT	177	HEK
ABpB	CTGTCACAT	105	HEK
ABpB	GGCAAGCGG	200	HEK
ABpB	GGCCGATCA	38	HEK
ABpB	TGCTATTGC	366	HEK
ABpB	TGGTTAACG	461	HEK
ABpB	TGTGGTATG	194	HEK
ABpB	TTCAGAGTG	484	HEK
ABpB	ATAGGATTC	53	HDF
ABpB	CGAGTAGCT	113	HDF
ABpB	CTCCGGCAT	141	HDF
ABpB	CTGTCACAT	116	HDF
ABpB	GGCAAGCGG	156	HDF
ABpB	GGCCGATCA	29	HDF
ABpB	TGCTATTGC	257	HDF
ABpB	TGGTTAACG	504	HDF
ABpB	TGTGGTATG	116	HDF
ABpB	TTCAGAGTG	404	HDF
ABpB	ATAGGATTC	72	N2A
ABpB	CGAGTAGCT	108	N2A
ABpB	CTCCGGCAT	127	N2A
ABpB	CTGTCACAT	91	N2A
ABpB	GGCAAGCGG	136	N2A
ABpB	GGCCGATCA	38	N2A
ABpB	TGCTATTGC	307	N2A
ABpB	TGGTTAACG	465	N2A
ABpB	TGTGGTATG	169	N2A
ABpB	TTCAGAGTG	396	N2A
ABpL	AACCGGATC	24	HEK
ABpL	ACGGTCGTG	47	HEK
ABpL	ACTTACTCA	19	HEK
ABpL	ATGGTATCG	207	HEK
ABpL	CATGACGTA	241	HEK
ABpL	CTATGAACG	704	HEK
ABpL	CTGAGTTAG	50	HEK
ABpL	GCTGGTTAA	18	HEK
ABpL	GCTTCCTGA	36	HEK
ABpL	GGATGCCTG	272	HEK
ABpL	AACCGGATC	37	HDF
ABpL	ACGGTCGTG	88	HDF
ABpL	ACTTACTCA	14	HDF
ABpL	ATGGTATCG	230	HDF
ABpL	CATGACGTA	206	HDF
ABpL	CTATGAACG	751	HDF
ABpL	CTGAGTTAG	37	HDF
ABpL	GCTGGTTAA	25	HDF
ABpL	GCTTCCTGA	22	HDF
ABpL	GGATGCCTG	300	HDF
ABpL	AACCGGATC	28	N2A
ABpL	ACGGTCGTG	61	N2A
ABpL	ACTTACTCA	13	N2A
ABpL	ATGGTATCG	269	N2A
ABpL	CATGACGTA	225	N2A
ABpL	CTATGAACG	739	N2A
ABpL	CTGAGTTAG	54	N2A
ABpL	GCTGGTTAA	29	N2A
ABpL	GCTTCCTGA	45	N2A
ABpL	GGATGCCTG	357	N2A
ABpp	ATCGATGTG	130	HEK
ABpp	ATTACTACT	30	HEK
ABpp	CAGAATGTT	67	HEK
ABpp	CCGTTCTTC	27	HEK
ABpp	CGAGCCATG	232	HEK
ABpp	CGGATTGCG	331	HEK
ABpp	CTCGTATAC	95	HEK
ABpp	GACTAAGCC	51	HEK
ABpp	GCAACTAGC	176	HEK
ABpp	GGATCGAAG	386	HEK
ABpp	ATCGATGTG	114	HDF
ABpp	ATTACTACT	34	HDF
ABpp	CAGAATGTT	69	HDF
ABpp	CCGTTCTTC	26	HDF
ABpp	CGAGCCATG	174	HDF
ABpp	CGGATTGCG	262	HDF
ABpp	CTCGTATAC	101	HDF
ABpp	GACTAAGCC	54	HDF
ABpp	GCAACTAGC	197	HDF
ABpp	GGATCGAAG	331	HDF
ABpp	ATCGATGTG	123	N2A
ABpp	ATTACTACT	13	N2A
ABpp	CAGAATGTT	49	N2A
ABpp	CCGTTCTTC	22	N2A
ABpp	CGAGCCATG	191	N2A
ABpp	CGGATTGCG	318	N2A
ABpp	CTCGTATAC	87	N2A
ABpp	GACTAAGCC	47	N2A
ABpp	GCAACTAGC	177	N2A
ABpp	GGATCGAAG	314	N2A
ABpS	ATCGACACA	104	HEK
ABpS	CACACCGCT	234	HEK
ABpS	CAGTAAGTT	96	HEK
ABpS	CCACTCTAG	348	HEK
ABpS	GATAGAGAC	117	HEK
ABpS	GATGGTGAG	84	HEK
ABpS	GCTGCTTCA	126	HEK
ABpS	TCCTACGAT	233	HEK
ABpS	TTCCGCGTA	301	HEK
ABpS	TTCTATCCT	227	HEK
ABpS	ATCGACACA	76	HDF
ABpS	CACACCGCT	194	HDF
ABpS	CAGTAAGTT	45	HDF
ABpS	CCACTCTAG	374	HDF
ABpS	GATAGAGAC	89	HDF
ABpS	GATGGTGAG	51	HDF
ABpS	GCTGCTTCA	91	HDF
ABpS	TCCTACGAT	173	HDF
ABpS	TTCCGCGTA	215	HDF
ABpS	TTCTATCCT	214	HDF
ABpS	ATCGACACA	94	N2A
ABpS	CACACCGCT	164	N2A
ABpS	CAGTAAGTT	57	N2A
ABpS	CCACTCTAG	279	N2A
ABpS	GATAGAGAC	90	N2A
ABpS	GATGGTGAG	77	N2A
ABpS	GCTGCTTCA	100	N2A
ABpS	TCCTACGAT	227	N2A
ABpS	TTCCGCGTA	210	N2A
ABpS	TTCTATCCT	178	N2A
ABSA	AAGGCTCTA	677	HEK
ABSA	AGGCACTAC	350	HEK
ABSA	ATATGACCG	952	HEK
ABSA	ATCAGAATC	166	HEK
ABSA	ATCCAATCC	179	HEK
ABSA	CACGAGGCC	459	HEK
ABSA	TATCGTACC	656	HEK
ABSA	TTCGCTAAC	878	HEK
ABSA	TTCTGCAAC	682	HEK
ABSA	TTGTGCATC	703	HEK
ABSA	AAGGCTCTA	411	HDF
ABSA	AGGCACTAC	218	HDF
ABSA	ATATGACCG	699	HDF
ABSA	ATCAGAATC	138	HDF
ABSA	ATCCAATCC	108	HDF
ABSA	CACGAGGCC	304	HDF
ABSA	TATCGTACC	404	HDF
ABSA	TTCGCTAAC	536	HDF
ABSA	TTCTGCAAC	441	HDF
ABSA	TTGTGCATC	471	HDF
ABSA	AAGGCTCTA	328	N2A
ABSA	AGGCACTAC	155	N2A
ABSA	ATATGACCG	513	N2A
ABSA	ATCAGAATC	82	N2A
ABSA	ATCCAATCC	94	N2A
ABSA	CACGAGGCC	207	N2A
ABSA	TATCGTACC	366	N2A
ABSA	TTCGCTAAC	469	N2A
ABSA	TTCTGCAAC	315	N2A
ABSA	TTGTGCATC	318	N2A
ABSB	ACTTAGGAT	24	HEK
ABSB	AGATCGATT	411	HEK
ABSB	CCTAACACT	70	HEK
ABSB	CGCAGCATG	59	HEK
ABSB	CGGATTAAT	157	HEK
ABSB	GACCACCGA	77	HEK
ABSB	GATGCAACC	81	HEK
ABSB	TAGCAGCAC	493	HEK
ABSB	TGTATCAGG	350	HEK
ABSB	TTAGAACGT	408	HEK
ABSB	ACTTAGGAT	35	HDF
ABSB	AGATCGATT	311	HDF
ABSB	CCTAACACT	47	HDF
ABSB	CGCAGCATG	45	HDF
ABSB	CGGATTAAT	151	HDF
ABSB	GACCACCGA	105	HDF
ABSB	GATGCAACC	65	HDF
ABSB	TAGCAGCAC	329	HDF
ABSB	TGTATCAGG	290	HDF
ABSB	TTAGAACGT	399	HDF
ABSB	ACTTAGGAT	20	N2A
ABSB	AGATCGATT	300	N2A
ABSB	CCTAACACT	54	N2A
ABSB	CGCAGCATG	51	N2A
ABSB	CGGATTAAT	129	N2A
ABSB	GACCACCGA	80	N2A
ABSB	GATGCAACC	61	N2A
ABSB	TAGCAGCAC	424	N2A
ABSB	TGTATCAGG	287	N2A
ABSB	TTAGAACGT	326	N2A
ABSL	AACGACTGC	142	HEK
ABSL	ACATAGCAT	63	HEK
ABSL	AGCTATTGG	27	HEK
ABSL	ATACGAGCC	125	HEK
ABSL	CCGTCGTTA	30	HEK
ABSL	TAATCATCT	562	HEK
ABSL	TACTCAGCT	750	HEK
ABSL	TAGACCGCG	1380	HEK
ABSL	TCGGAGATC	195	HEK
ABSL	TCGGTCGTC	356	HEK
ABSL	AACGACTGC	104	HDF
ABSL	ACATAGCAT	85	HDF
ABSL	AGCTATTGG	23	HDF
ABSL	ATACGAGCC	107	HDF
ABSL	CCGTCGTTA	46	HDF
ABSL	TAATCATCT	559	HDF
ABSL	TACTCAGCT	688	HDF
ABSL	TAGACCGCG	1171	HDF
ABSL	TCGGAGATC	296	HDF
ABSL	TCGGTCGTC	351	HDF
ABSL	AACGACTGC	138	N2A
ABSL	ACATAGCAT	86	N2A
ABSL	AGCTATTGG	19	N2A
ABSL	ATACGAGCC	140	N2A
ABSL	CCGTCGTTA	56	N2A
ABSL	TAATCATCT	540	N2A
ABSL	TACTCAGCT	866	N2A
ABSL	TAGACCGCG	1342	N2A
ABSL	TCGGAGATC	257	N2A
ABSL	TCGGTCGTC	439	N2A
ABSp	AGCTAGTGC	51	HEK
ABSp	ATCCGTCCA	150	HEK
ABSp	ATGGACTCA	172	HEK
ABSp	CTTGATCCG	323	HEK
ABSp	GGCCGAGGA	18	HEK
ABSp	TAACCGTTC	1095	HEK
ABSp	TACAATGGT	471	HEK
ABSp	TATGTTGAA	619	HEK
ABSp	TCAGTGATG	391	HEK
ABSp	TCGAACTTC	206	HEK
ABSp	AGCTAGTGC	27	HDF
ABSp	ATCCGTCCA	112	HDF
ABSp	ATGGACTCA	135	HDF
ABSp	CTTGATCCG	279	HDF
ABSp	TAACCGTTC	735	HDF
ABSp	TACAATGGT	403	HDF
ABSp	TATGTTGAA	447	HDF
ABSp	TCAGTGATG	318	HDF
ABSp	TCGAACTTC	257	HDF
ABSp	AGCTAGTGC	54	N2A
ABSp	ATCCGTCCA	121	N2A
ABSp	ATGGACTCA	173	N2A
ABSp	CTTGATCCG	306	N2A
ABSp	GGCCGAGGA	16	N2A
ABSp	TAACCGTTC	873	N2A
ABSp	TACAATGGT	388	N2A
ABSp	TATGTTGAA	488	N2A
ABSp	TCAGTGATG	288	N2A
ABSp	TCGAACTTC	191	N2A
ABSS	AATGAGGTA	23	HEK
ABSS	ACCACGGAT	119	HEK
ABSS	AGTTGATAC	23	HEK
ABSS	CGCGATCCT	64	HEK
ABSS	CTTGAAGGC	133	HEK
ABSS	GAACGGCGG	84	HEK
ABSS	GACACACCG	230	HEK
ABSS	GTTGACTTC	206	HEK
ABSS	TCGTTGTCG	95	HEK
ABSS	TGTTCTTGA	247	HEK
ABSS	AATGAGGTA	38	HDF
ABSS	ACCACGGAT	121	HDF
ABSS	AGTTGATAC	36	HDF
ABSS	CGCGATCCT	49	HDF
ABSS	CTTGAAGGC	59	HDF
ABSS	GAACGGCGG	86	HDF
ABSS	GACACACCG	213	HDF
ABSS	GTTGACTTC	182	HDF
ABSS	TCGTTGTCG	75	HDF
ABSS	TGTTCTTGA	162	HDF
ABSS	AATGAGGTA	15	N2A
ABSS	ACCACGGAT	75	N2A
ABSS	AGTTGATAC	31	N2A
ABSS	CGCGATCCT	22	N2A
ABSS	CTTGAAGGC	109	N2A
ABSS	GAACGGCGG	93	N2A
ABSS	GACACACCG	155	N2A
ABSS	GTTGACTTC	142	N2A
ABSS	TCGTTGTCG	76	N2A
ABSS	TGTTCTTGA	194	N2A
ALAA	ACCTACTAC	3	HEK
ALAA	AGAATAAGT	33	HEK
ALAA	CATTATGCC	17	HEK
ALAA	CCAATGTAG	83	HEK
ALAA	CCGAGACTG	29	HEK
ALAA	GCACTTAAG	196	HEK
ALAA	GCGTGTACG	6	HEK
ALAA	TAGGATCCA	347	HEK
ALAA	TATAGGCCA	225	HEK
ALAA	TATGATCGG	428	HEK
ALAA	ACCTACTAC	5	HDF
ALAA	AGAATAAGT	52	HDF
ALAA	CATTATGCC	9	HDF
ALAA	CCAATGTAG	86	HDF
ALAA	CCGAGACTG	38	HDF
ALAA	GCACTTAAG	214	HDF
ALAA	GCGTGTACG	8	HDF
ALAA	TAGGATCCA	329	HDF
ALAA	TATAGGCCA	217	HDF
ALAA	TATGATCGG	517	HDF
ALAA	ACCTACTAC	3	N2A
ALAA	AGAATAAGT	18	N2A
ALAA	CATTATGCC	11	N2A
ALAA	CCAATGTAG	46	N2A
ALAA	CCGAGACTG	13	N2A
ALAA	GCACTTAAG	105	N2A
ALAA	GCGTGTACG	2	N2A
ALAA	TAGGATCCA	163	N2A
ALAA	TATAGGCCA	131	N2A
ALAA	TATGATCGG	298	N2A
ALAB	AGTGTTGAT	615	HEK
ALAB	CGATCAGAC	387	HEK
ALAB	CTACTCCAG	1402	HEK
ALAB	CTATTCATG	801	HEK
ALAB	CTGTCAGAA	363	HEK
ALAB	GCGCGTCTT	116	HEK
ALAB	GGAGGCGTG	871	HEK
ALAB	TAAGGATCT	1527	HEK
ALAB	TCACACCTG	1445	HEK
ALAB	TTGCAAGCA	606	HEK
ALAB	AGTGTTGAT	688	HDF
ALAB	CGATCAGAC	399	HDF
ALAB	CTACTCCAG	1032	HDF
ALAB	CTATTCATG	738	HDF
ALAB	CTGTCAGAA	346	HDF
ALAB	GCGCGTCTT	90	HDF
ALAB	GGAGGCGTG	707	HDF
ALAB	TAAGGATCT	1186	HDF
ALAB	TCACACCTG	1244	HDF
ALAB	TTGCAAGCA	612	HDF
ALAB	AGTGTTGAT	348	N2A
ALAB	CGATCAGAC	266	N2A
ALAB	CTACTCCAG	728	N2A
ALAB	CTATTCATG	403	N2A
ALAB	CTGTCAGAA	189	N2A
ALAB	GCGCGTCTT	64	N2A
ALAB	GGAGGCGTG	520	N2A
ALAB	TAAGGATCT	715	N2A
ALAB	TCACACCTG	744	N2A
ALAB	TTGCAAGCA	402	N2A
ALAL	AATACAACC	62	HEK
ALAL	ACTTCCGGC	12	HEK
ALAL	ATGGAGGTG	52	HEK
ALAL	ATGTGACCA	46	HEK
ALAL	CCGCTCAGT	25	HEK
ALAL	CGGTGCAGC	3	HEK
ALAL	GAGGACATG	93	HEK
ALAL	TCGTAGACA	32	HEK
ALAL	TCGTGTACT	12	HEK
ALAL	TGTGGTTAG	83	HEK
ALAL	AATACAACC	71	HDF
ALAL	ACTTCCGGC	22	HDF
ALAL	ATGGAGGTG	71	HDF
ALAL	ATGTGACCA	44	HDF
ALAL	CCGCTCAGT	42	HDF
ALAL	CGGTGCAGC	9	HDF
ALAL	GAGGACATG	129	HDF
ALAL	TCGTAGACA	32	HDF
ALAL	TCGTGTACT	38	HDF
ALAL	TGTGGTTAG	122	HDF
ALAL	AATACAACC	59	N2A
ALAL	ACTTCCGGC	17	N2A
ALAL	ATGGAGGTG	57	N2A
ALAL	ATGTGACCA	42	N2A
ALAL	CCGCTCAGT	25	N2A
ALAL	CGGTGCAGC	5	N2A
ALAL	GAGGACATG	99	N2A
ALAL	TCGTAGACA	17	N2A
ALAL	TCGTGTACT	23	N2A
ALAL	TGTGGTTAG	117	N2A
ALAp	ACAACCGAC	362	HEK
ALAp	CAACCGATA	333	HEK
ALAp	CAGGATATT	320	HEK
ALAp	CATCTTAAT	345	HEK
ALAp	CCAGTCATT	258	HEK
ALAp	GACCGACCA	51	HEK
ALAp	GCTCGTCTA	148	HEK
ALAp	TGAGAGGCA	833	HEK
ALAp	TGCGTGTCC	831	HEK
ALAp	TGGCCTATT	959	HEK
ALAp	ACAACCGAC	279	HDF
ALAp	CAACCGATA	261	HDF
ALAp	CAGGATATT	258	HDF
ALAp	CATCTTAAT	275	HDF
ALAp	CCAGTCATT	255	HDF
ALAp	GACCGACCA	59	HDF
ALAp	GCTCGTCTA	98	HDF
ALAp	TGAGAGGCA	659	HDF
ALAp	TGCGTGTCC	590	HDF
ALAp	TGGCCTATT	661	HDF
ALAp	ACAACCGAC	174	N2A
ALAp	CAACCGATA	156	N2A
ALAp	CAGGATATT	172	N2A
ALAp	CATCTTAAT	142	N2A
ALAp	CCAGTCATT	127	N2A
ALAp	GACCGACCA	33	N2A
ALAp	GCTCGTCTA	100	N2A
ALAp	TGAGAGGCA	555	N2A
ALAp	TGCGTGTCC	490	N2A
ALAp	TGGCCTATT	563	N2A
ALAS	AACCGCCGA	25	HEK
ALAS	AACCTAATA	40	HEK
ALAS	AGTTAGGCC	36	HEK
ALAS	CGCGTCAGA	46	HEK
ALAS	CTCAGTCAT	146	HEK
ALAS	CTTCATAAT	40	HEK
ALAS	GCACATATG	50	HEK
ALAS	GCACATGAC	157	HEK
ALAS	GGCGTTACG	114	HEK
ALAS	GTTGCCGCT	113	HEK
ALAS	AACCGCCGA	25	HDF
ALAS	AACCTAATA	67	HDF
ALAS	AGTTAGGCC	39	HDF
ALAS	CGCGTCAGA	58	HDF
ALAS	CTCAGTCAT	216	HDF
ALAS	CTTCATAAT	47	HDF
ALAS	GCACATATG	29	HDF
ALAS	GCACATGAC	153	HDF
ALAS	GGCGTTACG	109	HDF
ALAS	GTTGCCGCT	163	HDF
ALAS	AACCGCCGA	28	N2A
ALAS	AACCTAATA	24	N2A
ALAS	AGTTAGGCC	35	N2A
ALAS	CGCGTCAGA	42	N2A
ALAS	CTCAGTCAT	145	N2A
ALAS	CTTCATAAT	38	N2A
ALAS	GCACATATG	43	N2A
ALAS	GCACATGAC	97	N2A
ALAS	GGCGTTACG	89	N2A
ALAS	GTTGCCGCT	87	N2A
ALBA	AGAAGGCGC	181	HEK
ALBA	AGGCAGACA	75	HEK
ALBA	CCATTAGAG	203	HEK
ALBA	GCTTAGACA	61	HEK
ALBA	GGAGGACCG	113	HEK
ALBA	GGCAGACTT	270	HEK
ALBA	TAGCGGAGA	119	HEK
ALBA	TAGGATCTG	936	HEK
ALBA	TATCTAACT	611	HEK
ALBA	TGGACAGTC	697	HEK
ALBA	AGAAGGCGC	197	HDF
ALBA	AGGCAGACA	94	HDF
ALBA	CCATTAGAG	213	HDF
ALBA	GCTTAGACA	88	HDF
ALBA	GGAGGACCG	140	HDF
ALBA	GGCAGACTT	291	HDF
ALBA	TAGCGGAGA	103	HDF
ALBA	TAGGATCTG	910	HDF
ALBA	TATCTAACT	521	HDF
ALBA	TGGACAGTC	563	HDF
ALBA	AGAAGGCGC	140	N2A
ALBA	AGGCAGACA	57	N2A
ALBA	CCATTAGAG	183	N2A
ALBA	GCTTAGACA	54	N2A
ALBA	GGAGGACCG	99	N2A
ALBA	GGCAGACTT	174	N2A
ALBA	TAGCGGAGA	113	N2A
ALBA	TAGGATCTG	769	N2A
ALBA	TATCTAACT	392	N2A
ALBA	TGGACAGTC	567	N2A
ALBB	CAAGGCGCC	223	HEK
ALBB	GAGCTGCCA	76	HEK
ALBB	GTGCGACGC	105	HEK
ALBB	TACCGATGA	299	HEK
ALBB	TATGCCTCG	1001	HEK
ALBB	TCGTCTGTG	80	HEK
ALBB	TCTAACCTA	217	HEK
ALBB	TGCCTACTG	484	HEK
ALBB	TGGAAGCTC	818	HEK
ALBB	TTCCTGGAT	241	HEK
ALBB	CAAGGCGCC	250	HDF
ALBB	GAGCTGCCA	99	HDF
ALBB	GTGCGACGC	119	HDF
ALBB	TACCGATGA	344	HDF
ALBB	TATGCCTCG	867	HDF
ALBB	TCGTCTGTG	78	HDF
ALBB	TCTAACCTA	306	HDF
ALBB	TGCCTACTG	568	HDF
ALBB	TGGAAGCTC	840	HDF
ALBB	TTCCTGGAT	249	HDF
ALBB	CAAGGCGCC	242	N2A
ALBB	GAGCTGCCA	84	N2A
ALBB	GTGCGACGC	125	N2A
ALBB	TACCGATGA	370	N2A
ALBB	TATGCCTCG	1170	N2A
ALBB	TCGTCTGTG	119	N2A
ALBB	TCTAACCTA	268	N2A
ALBB	TGCCTACTG	625	N2A
ALBB	TGGAAGCTC	939	N2A
ALBB	TTCCTGGAT	332	N2A
ALBL	ATCGGCAAC	21	HEK
ALBL	ATGAGATGA	43	HEK
ALBL	CACCATACT	46	HEK
ALBL	GAAGGTCGA	30	HEK
ALBL	GCAGCGTCA	55	HEK
ALBL	GCTAATGCA	9	HEK
ALBL	GGCTCTCAC	54	HEK
ALBL	TATATTCCG	314	HEK
ALBL	TTACCACCG	393	HEK
ALBL	TTGCGATAG	95	HEK
ALBL	ATCGGCAAC	25	HDF
ALBL	ATGAGATGA	76	HDF
ALBL	CACCATACT	46	HDF
ALBL	GAAGGTCGA	41	HDF
ALBL	GCAGCGTCA	130	HDF
ALBL	GCTAATGCA	16	HDF
ALBL	GGCTCTCAC	119	HDF
ALBL	TATATTCCG	508	HDF
ALBL	TTACCACCG	601	HDF
ALBL	TTGCGATAG	116	HDF
[truncated: 17,472 more rows]
