# Supplementary material for: PTRE-seq reveals mechanism and interactions of RNA binding proteins and miRNAs
Source: Nat Commun. 2018 Jan 19;9:301. doi: 10.1038/s41467-017-02745-0 (PMC5775260; doi:10.1038/s41467-017-02745-0)
Supplement: Supplementary file 9 — Supplementary Data 7 [file 41467_2017_2745_MOESM9_ESM.xlsx]

## Sheet: RNA_reads_mCh-Smg-HeLa
RE_Identity	Counts_cDNA	Barcode
6merx1	289	TCAGCTAAG
6merx1	76	GCCGCTTAC
6merx1	294	AGATCGCAC
6merx1	31	GCTACGTGG
6merx1	3	ACGTACACA
6merx1	479	TGAACACCA
6merx1	20	GGCGCTAAT
6merx1	225	TCCTGAGCC
6merx1	340	GTATCTATT
6merx1	107	GATCGCTAA
6merx2	66	CCTAACCGC
6merx2	11	ATTAGCCAG
6merx2	98	CGATGTCAA
6merx2	176	ACACTGACA
6merx2	160	TTAGAATTG
6merx2	28	CCGAGGATT
6merx2	231	TCTTACTCT
6merx2	119	TGAATTCGG
6merx2	56	GCGACAGCC
6merx2	181	TACTAATGA
6merx4	13	GGTTCTTAC
6merx4	40	GAGCACCTG
6merx4	63	ATGATTGTA
6merx4	43	AGTTGTCTC
6merx4	53	GCTCTCTGA
6merx4	25	GACAGTTCA
6merx4	60	CCTGTCCAA
6merx4	192	TTCCACTGG
6merx4	38	ACATTAACA
6merx4	3	GCTATATAA
7mera1x1	875	TACCGGTCC
7mera1x1	168	GTATTACGG
7mera1x1	264	GCAGATCAC
7mera1x1	144	GATGTGTTG
7mera1x1	87	GGCATGTAC
7mera1x1	132	GTCATAAGT
7mera1x1	27	AACGCGAGA
7mera1x1	353	CTACCGAGG
7mera1x1	145	TCCAGATAG
7mera1x1	160	ATACTGAAC
7mera1x2	74	TGGCGGAGG
7mera1x2	274	TGGTCGCTC
7mera1x2	416	TTGGCTCTG
7mera1x2	473	GGAAGCGAC
7mera1x2	15	CAGTACTGA
7mera1x2	34	CCTAGCCAC
7mera1x2	35	CGTGACCGA
7mera1x2	343	TCAGCCTTG
7mera1x2	141	TTAATACCT
7mera1x2	80	GGACATAGG
7mera1x4	53	GGTGCATTA
7mera1x4	54	CGACATTAG
7mera1x4	25	CATGGCAGT
7mera1x4	9	AGGTGACAG
7mera1x4	41	GTGCAGCAT
7mera1x4	305	TCACACCGC
7mera1x4	87	CAAGTCCGG
7mera1x4	64	TGTTCCAGT
7mera1x4	238	GTATACTAA
7mera1x4	28	AGGTTGATT
7merm8x1	82	CAGCACATA
7merm8x1	222	ATACTGATA
7merm8x1	23	ATTCTCTAG
7merm8x1	136	CTGTCGTCA
7merm8x1	74	GAAGTGCCT
7merm8x1	92	ATACACACG
7merm8x1	80	ATCACTAGG
7merm8x1	27	TCGACATCT
7merm8x1	15	AGTGGAATA
7merm8x1	277	CTACAGCGG
7merm8x2	230	TGCCAGGAT
7merm8x2	154	ATACTTCTG
7merm8x2	186	TGAATCAAC
7merm8x2	46	CCAAGTTAG
7merm8x2	34	CGAGTTAGC
7merm8x2	168	TGGAGACCT
7merm8x2	70	GTGCAACGT
7merm8x2	74	AGGCCATTA
7merm8x2	12	ACTAACCAG
7merm8x2	59	AGATTACCG
7merm8x4	30	AGACATTAC
7merm8x4	56	CGGATAATT
7merm8x4	12	GTTAGCCGG
7merm8x4	51	TGATGTATA
7merm8x4	20	GAAGGCACA
7merm8x4	87	TGAGAAGGT
7merm8x4	62	GTGGCGGCT
7merm8x4	135	GCACACACG
7merm8x4	89	GTCACGGTG
7merm8x4	124	TGCGCGTAG
AAAA	13	GCCAATCAA
AAAA	60	CTATGGACA
AAAA	12	AGCGCCTGA
AAAA	161	TATGATCTT
AAAA	1	CCGCGATGA
AAAA	9	ACTGTTGAG
AAAA	10	GCGGTCAAT
AAAA	11	AGTCGGCAT
AAAA	20	ACTTGCTCG
AAAA	28	GACATGTTG
AAAB	674	CCGGAACCA
AAAB	223	CGTGCGAAT
AAAB	1683	TACCGTAGA
AAAB	1063	ACACGCATA
AAAB	565	CTGTGGCTC
AAAB	3176	TCACCGACC
AAAB	139	GTTACATAA
AAAB	312	ACGGACTCG
AAAB	480	AATAGCGTT
AAAB	645	GACAACCTA
AAAL	19	GCGTCCATC
AAAL	399	TATGCTATT
AAAL	21	ACTGACGCG
AAAL	38	CTGTGTATC
AAAL	70	AGGTGCAAG
AAAL	24	ATCTCTTAG
AAAL	100	GACTTACTC
AAAL	58	GGCGAGGCA
AAAL	293	AATGCCGTA
AAAL	225	ACATCCTCG
AAAp	449	CAACTTGGA
AAAp	194	GTTAGCCAA
AAAp	201	CTTACAGCT
AAAp	691	GAGGTCGTT
AAAp	416	GGCATCAAC
AAAp	1209	TGCGGTATA
AAAp	725	TCGCCTGCG
AAAp	289	CGAGTAGAG
AAAp	907	TGAGTATCG
AAAp	180	GACGCGGCT
AAAS	220	ATCAGAGTT
AAAS	587	TGGTGTAAT
AAAS	38	GATTATCAA
AAAS	141	GGTATCTGA
AAAS	653	CCACCAGAG
AAAS	54	GCTATGTCT
AAAS	1038	TGTCCGACC
AAAS	168	ACGGCCGTA
AAAS	99	GTCAGAGAG
AAAS	321	CTGCTGTCA
AABA	30	AGCTCAGTA
AABA	91	ATAATCCGG
AABA	29	CGTCCTGGT
AABA	3	CCGCTATAT
AABA	9	CGGTGCTGA
AABA	299	TTGGAGTGC
AABA	11	AGTTAACAC
AABA	38	CTTACTCAA
AABA	85	CTCTAATCA
AABA	44	GAGCCGGCT
AABB	1586	TGGCATTAG
AABB	532	ACTGAAGTT
AABB	562	AGTCTGTTC
AABB	4365	TTACCGGCC
AABB	1580	TGTTGTCAC
AABB	1155	CTTGCCAAT
AABB	399	CGGCTTATT
AABB	1152	GAGACAGTG
AABB	768	GGATAACTT
AABB	88	AACGAATCT
AABL	912	TTCCGCCAA
AABL	66	AATACTGGT
AABL	475	TGTAGGACC
AABL	32	ACCTATACC
AABL	451	CCAAGCATA
AABL	70	GGTTGGTAC
AABL	1030	TAACTGAGT
AABL	74	ACTAACTAA
AABL	1241	TTCACTCAA
AABL	715	AAGGCTTGC
AABp	251	AGTGCAAGG
AABp	147	ACGAGGAAT
AABp	1781	TCAACGTAG
AABp	108	AACCGGCAT
AABp	1386	TCGAACGTA
AABp	327	AACGTTACG
AABp	107	GCGTGTTCC
AABp	212	CGGAGGAGT
AABp	3313	TACGCACTT
AABp	1221	CCACGCTCG
AABS	357	CATACAAGT
AABS	1765	TAAGAAGTG
AABS	636	GCAGTTAAT
AABS	438	TGTTATTGT
AABS	2821	TAACGTGAT
AABS	1250	TAAGCATAC
AABS	184	CCTGACTGC
AABS	961	GTAATTCTT
AABS	1868	CATCCTGCA
AABS	61	CCGTGCTCG
AALA	14	CATTCACAC
AALA	42	CCAGGAGAA
AALA	78	CATTACCTA
AALA	155	TAACCGATG
AALA	100	TGCTCATTA
AALA	149	TTCCTACAA
AALA	99	GATCTGTTC
AALA	6	GCTAGGTAC
AALA	107	GCCTCGGTT
AALA	60	GGAGTACGA
AALB	174	CAGGAAGTG
AALB	164	CATGGCCTC
AALB	2	GCGTACAAC
AALB	7	ACGTCCTAT
AALB	27	CGCAATTGA
AALB	401	TTGACCTAC
AALB	209	GACTCGGCA
AALB	73	GACCAATGC
AALB	243	TTGTCATGC
AALB	99	ACCTGCATT
AALL	7	GAGTTACAT
AALL	476	TCCAAGTCT
AALL	177	CCGCTCCGA
AALL	206	TGGTCGGAT
AALL	170	CATACATCC
AALL	27	ACGAATAAG
AALL	17	AGCTATGAT
AALL	79	GGCGTCTAG
AALL	47	AGCCGGTCA
AALL	109	TCTAGAACG
AALp	25	ACTGCGGTG
AALp	82	AAGAATGAT
AALp	115	CACACTAAG
AALp	913	TATGTGCCT
AALp	260	CAACAACTG
AALp	212	CTATACTTG
AALp	261	TGTGGCAGT
AALp	384	TTGTAGGCA
AALp	248	TCCACCTAG
AALp	419	GTGTGTCTT
AALS	305	CTCGTACCA
AALS	234	TTGGTAGTG
AALS	42	CAATATGAC
AALS	95	CTCTACTGG
AALS	271	TCACGGCTC
AALS	57	ACAAGCTAT
AALS	129	GGACAGATG
AALS	26	AAGCAACGG
AALS	58	CGCCATGAG
AALS	114	AGTCCTGTT
AApA	266	TGGATCTTC
AApA	74	GATTCGATG
AApA	13	CCGATTCCA
AApA	15	GAATAGGAC
AApA	106	TGGTATTCC
AApA	16	GGTGACAGA
AApA	30	CATGTAAGT
AApA	132	TTATAGGAC
AApA	368	TATCCTTGA
AApA	14	GCGTCCTAC
AApB	627	CTATATAAG
AApB	72	AGTAACCAT
AApB	89	CGCAACAAC
AApB	506	CACGGATTA
AApB	1644	CTACCAGTT
AApB	833	CGGCCTGAA
AApB	652	GTCAGATCA
AApB	493	AGTCTTCGT
AApB	401	CTGCATAAG
AApB	1325	CAGGCCAGC
AApL	50	CGCCGTAAG
AApL	67	CGATGATAT
AApL	267	ATACCTGGA
AApL	500	TGGATCATG
AApL	223	TTCAGACAG
AApL	700	TAGGTTCAG
AApL	167	TCGCTGTCA
AApL	71	GCGCTATCC
AApL	149	CGAGCTTGG
AApL	71	AACACTTGG
AApp	826	CAGGCGGTC
AApp	315	CTCTAGTGT
AApp	158	GGTAGCGTT
AApp	1210	TAAGAGTCT
AApp	155	GAGCACACT
AApp	269	TGTCGCCGT
AApp	174	GATTGGCAC
AApp	382	CTAGGCGTG
AApp	788	TCAGCGACG
AApp	549	GGATGCGTT
AApS	399	CCAGCGTAG
AApS	212	GGCCTGGTA
AApS	322	CTGGACCGA
AApS	153	TAGTAGTAC
AApS	164	CCTTGAGTT
AApS	328	ATACTCTGC
AApS	38	GACGGTTGT
AApS	451	CACCTATCG
AApS	221	AACACGTTG
AApS	1309	GGATCGTCG
AASA	109	ACAGCTCGG
AASA	48	GATGTAGAA
AASA	25	GACTCATAG
AASA	278	TCTCTTCCA
AASA	11	GCTCAACAA
AASA	49	AGAGTACTT
AASA	42	GGTGACTTA
AASA	108	TGTATCGTC
AASA	88	TGAACTGTG
AASA	214	TATCGAGGC
AASB	110	GGAGTGATG
AASB	56	CCTATACGT
AASB	490	TCCAATGTC
AASB	315	TGACAGTTG
AASB	321	GAACCGACT
AASB	50	CGTAGGTAC
AASB	835	CTAGACTCT
AASB	522	TGGTGCTGG
AASB	353	TTCCAGCTG
AASB	113	GTTGTACCT
AASL	330	CCACAGCGA
AASL	325	CAGACTGTA
AASL	18	ATCTATCTG
AASL	346	TCGCTCATG
AASL	725	CATCCTCTC
AASL	37	GCCAATTCT
AASL	90	GGTGCACTG
AASL	57	GTTACAAGT
AASL	182	AGGAATAGC
AASL	185	CGAGAACTC
AASp	20	AATAGAGGC
AASp	349	CCACCGATC
AASp	293	TCCTTACTT
AASp	262	CATCTGCTG
AASp	54	GCGGCGTAC
AASp	133	GTATAATTG
AASp	512	TATTACCTG
AASp	251	GGATGAGGC
AASp	49	GCCTCAATT
AASp	130	GAGCAGCAA
AASS	22	AAGAGTTAG
AASS	41	GCTGTGCTC
AASS	76	GGTGCCAAT
AASS	54	GAGAGGTAT
AASS	226	TGCCGTTGC
AASS	19	CAGTGTATG
AASS	295	AGCATAGAA
AASS	206	CCACTGAGG
AASS	45	CATAATGAC
AASS	149	ACCAGAATT
ABAA	427	CTATCGTCG
ABAA	16	CAATGTAGT
ABAA	57	AGCGCGATT
ABAA	145	TCTAATGCC
ABAA	438	TGGAGGCGG
ABAA	48	AATAACGAG
ABAA	10	ACTGGTACA
ABAA	194	TGCCTGGAG
ABAA	283	TATCACCAC
ABAA	71	AACATACTA
ABAB	3847	TGGATCAAT
ABAB	4103	TATGCTTAT
ABAB	1308	TAGTCTGAG
ABAB	296	CGCGCATTC
ABAB	3844	TGTGAACCA
ABAB	625	GCTGCCGAA
ABAB	2254	TTCGTTCTT
ABAB	262	GGAATTAGA
ABAB	815	GGTCGTCCT
ABAB	320	AGCCTGCGA
ABAL	289	AGGTACGTC
ABAL	143	ATGTTCGTC
ABAL	99	GCTACAGAC
ABAL	431	TAGACATTA
ABAL	42	CGGTACATA
ABAL	191	GACAGCAGA
ABAL	108	GGCGAGTCC
ABAL	13	ACGATTAGT
ABAL	29	AATGTGAGA
ABAL	137	CGGCTTACC
ABAp	399	GGAATAGCG
ABAp	266	CGCTTGCTA
ABAp	1335	TGCCTTGAT
ABAp	2547	TCATCACTA
ABAp	540	CGAGAGAGC
ABAp	128	GTCGAGACT
ABAp	265	AACTCACTC
ABAp	47	ACTTGCAAG
ABAp	2192	CCACTGCTA
ABAp	1932	TTGAGCCTT
ABAS	149	GTCCTATAC
ABAS	59	GCACGGTAT
ABAS	65	AACTCTGAG
ABAS	1298	TGATCCGAA
ABAS	81	GGTCAATGC
ABAS	58	GACAAGTGG
ABAS	256	AGATAGAGC
ABAS	195	GAATGAGCG
ABAS	61	AGCTGCGCA
ABAS	774	TTACCGCAT
ABBA	54	ATGTACAGT
ABBA	85	ATCAGGTTG
ABBA	221	TGTACACAG
ABBA	580	TGCACCGAG
ABBA	229	AGATGGCTC
ABBA	135	CAACATCAG
ABBA	305	GCAGTGCTG
ABBA	280	CTATGTCCG
ABBA	23	CGTTAACAG
ABBA	519	TCAGCTTCG
ABBB	90	GGCCAACAT
ABBB	758	TGGTTGGCG
ABBB	1054	TGCGTCTTG
ABBB	310	GCCTCAGTC
ABBB	8	CCGCGTATC
ABBB	218	GGACGCGGA
ABBB	220	CGATTCGAA
ABBB	168	TCCTAGCAT
ABBB	529	TGCCTCACA
ABBB	29	ACCTGATAG
ABBL	105	CAGTTCGTT
ABBL	64	ACGAGCCTG
ABBL	234	AGGCTCTGG
ABBL	50	GAGCAGTAG
ABBL	227	CAGCTGCTC
ABBL	21	AATATCGCG
ABBL	194	ACACAACGC
ABBL	47	GGTCGGCTA
ABBL	80	GCCACGTAG
ABBL	24	GCGTTGACG
ABBp	19	AACTGTACG
ABBp	330	TCAATAGAC
ABBp	84	GCCTGACTC
ABBp	109	GACCTGGAT
ABBp	87	ACCTCGCGT
ABBp	133	AAGGTGGCA
ABBp	224	TTGTTCTAG
ABBp	43	ATCTTAACT
ABBp	360	CACTCCGTA
ABBp	68	TCGTTATTG
ABBS	191	TAACAATTG
ABBS	148	TCTCATGGT
ABBS	78	CACGTAATG
ABBS	29	AAGCGTTGC
ABBS	315	TACTTCACA
ABBS	38	AGCGGCCGT
ABBS	192	GTCGTCCGT
ABBS	32	GGCTCATGG
ABBS	116	CTACTTAGC
ABBS	380	GACGTCTCC
ABLA	45	ACAAGTGAA
ABLA	70	GCGAGACTT
ABLA	448	TGGCACGGC
ABLA	64	CTGTAGTTC
ABLA	4	ACGCACAAC
ABLA	216	TATACGCGA
ABLA	61	CAGCTAATG
ABLA	12	GATATTATG
ABLA	46	GTCTATTCA
ABLA	130	GAGGTCAAG
ABLB	257	GATCATCTC
ABLB	55	ATCTGAAGT
ABLB	3	GCGTAGCCA
ABLB	155	TACTCATAT
ABLB	264	GTACGCTGG
ABLB	44	ATTCATTCG
ABLB	96	GAGAATAAT
ABLB	9	ACGCTGACG
ABLB	21	GCGTTATCT
ABLB	55	CTCACGCAC
ABLL	51	AGCAGGCGG
ABLL	196	ATGCCGGTG
ABLL	79	CACCTGACC
ABLL	65	GCCACCTAC
ABLL	39	CACGGTACG
ABLL	281	GGACCGACC
ABLL	48	AGTCCGACG
ABLL	245	TTGTCGCTG
ABLL	55	CATACGAAT
ABLL	68	GTTGACCGG
ABLp	263	GGACGGCCT
ABLp	54	CGTCTATTA
ABLp	26	ATTAAGCTA
ABLp	193	TCGGTCGCT
ABLp	12	GCTGTGGCA
ABLp	43	AGTGCAGGA
ABLp	30	GGTTGGCGC
ABLp	88	ACATGGCAC
ABLp	81	TGTCGGTGG
ABLp	72	GATACGCAC
ABLS	18	ACGTGTCTT
ABLS	99	GTCACGTAA
ABLS	113	TCGGCGTAG
ABLS	290	TAACCTTCA
ABLS	307	CTCATCTCC
ABLS	155	TCGGTTCAT
ABLS	79	CCATCCACA
ABLS	305	TACAGTGCA
ABLS	125	TAGAGTTAC
ABLS	142	CCACAGAAC
ABpA	140	ATGCTCGAA
ABpA	153	CTCCACTTC
ABpA	9	ATCTTATGT
ABpA	4	ACGTAATCG
ABpA	58	AATCCAGCA
ABpA	8	AATAGCCAT
ABpA	45	TCTATCAAT
ABpA	186	GTGGAACAG
ABpA	118	CAGAGTCTA
ABpA	427	TGCACGCCT
ABpB	137	CTCCGGCAT
ABpB	271	TGCTATTGC
ABpB	145	TGTGGTATG
ABpB	114	GGCAAGCGG
ABpB	74	CGAGTAGCT
ABpB	75	CTGTCACAT
ABpB	66	GGCCGATCA
ABpB	400	TTCAGAGTG
ABpB	343	TGGTTAACG
ABpB	98	ATAGGATTC
ABpL	175	ATGGTATCG
ABpL	22	AACCGGATC
ABpL	164	CATGACGTA
ABpL	14	ACTTACTCA
ABpL	244	GGATGCCTG
ABpL	55	ACGGTCGTG
ABpL	475	CTATGAACG
ABpL	29	GCTTCCTGA
ABpL	38	CTGAGTTAG
ABpL	11	GCTGGTTAA
ABpp	349	GGATCGAAG
ABpp	125	CGAGCCATG
ABpp	81	ATCGATGTG
ABpp	54	CTCGTATAC
ABpp	45	GACTAAGCC
ABpp	25	CCGTTCTTC
ABpp	122	GCAACTAGC
ABpp	50	CAGAATGTT
ABpp	16	ATTACTACT
ABpp	207	CGGATTGCG
ABpS	154	TCCTACGAT
ABpS	77	GATAGAGAC
ABpS	50	CAGTAAGTT
ABpS	157	TTCTATCCT
ABpS	291	CCACTCTAG
ABpS	170	TTCCGCGTA
ABpS	190	CACACCGCT
ABpS	85	ATCGACACA
ABpS	58	GATGGTGAG
ABpS	77	GCTGCTTCA
ABSA	250	TATCGTACC
ABSA	229	AAGGCTCTA
ABSA	110	AGGCACTAC
ABSA	299	TTCGCTAAC
ABSA	58	ATCAGAATC
ABSA	70	ATCCAATCC
ABSA	203	TTGTGCATC
ABSA	250	TTCTGCAAC
ABSA	138	CACGAGGCC
ABSA	343	ATATGACCG
ABSB	209	TGTATCAGG
ABSB	59	GATGCAACC
ABSB	88	GACCACCGA
ABSB	339	TAGCAGCAC
ABSB	19	ACTTAGGAT
ABSB	45	CGCAGCATG
ABSB	141	CGGATTAAT
ABSB	45	CCTAACACT
ABSB	280	TTAGAACGT
ABSB	243	AGATCGATT
ABSL	9	AGCTATTGG
ABSL	934	TAGACCGCG
ABSL	29	CCGTCGTTA
ABSL	93	ATACGAGCC
ABSL	91	AACGACTGC
ABSL	298	TCGGTCGTC
ABSL	50	ACATAGCAT
ABSL	149	TCGGAGATC
ABSL	464	TAATCATCT
ABSL	569	TACTCAGCT
ABSp	37	AGCTAGTGC
ABSp	170	TCGAACTTC
ABSp	572	TAACCGTTC
ABSp	137	ATGGACTCA
ABSp	9	GGCCGAGGA
ABSp	112	ATCCGTCCA
ABSp	265	TACAATGGT
ABSp	360	TATGTTGAA
ABSp	230	CTTGATCCG
ABSp	214	TCAGTGATG
ABSS	137	TGTTCTTGA
ABSS	34	AATGAGGTA
ABSS	73	GTTGACTTC
ABSS	120	GACACACCG
ABSS	57	CTTGAAGGC
ABSS	34	CGCGATCCT
ABSS	31	TCGTTGTCG
ABSS	44	GAACGGCGG
ABSS	48	ACCACGGAT
ABSS	14	AGTTGATAC
ALAA	1	GCGTGTACG
ALAA	15	CCGAGACTG
ALAA	51	CCAATGTAG
ALAA	14	CATTATGCC
ALAA	241	TAGGATCCA
ALAA	5	ACCTACTAC
ALAA	289	TATGATCGG
ALAA	122	GCACTTAAG
ALAA	103	TATAGGCCA
ALAA	28	AGAATAAGT
ALAB	173	GCGCGTCTT
ALAB	2358	CTACTCCAG
ALAB	2519	TCACACCTG
ALAB	711	CTGTCAGAA
ALAB	779	CGATCAGAC
ALAB	1247	CTATTCATG
ALAB	1300	GGAGGCGTG
ALAB	2275	TAAGGATCT
ALAB	888	AGTGTTGAT
ALAB	1159	TTGCAAGCA
ALAL	106	TGTGGTTAG
ALAL	104	AATACAACC
ALAL	23	TCGTAGACA
ALAL	112	GAGGACATG
ALAL	9	ACTTCCGGC
ALAL	29	TCGTGTACT
ALAL	120	ATGTGACCA
ALAL	8	CGGTGCAGC
ALAL	141	ATGGAGGTG
ALAL	16	CCGCTCAGT
ALAp	624	ACAACCGAC
ALAp	1064	TGCGTGTCC
ALAp	348	CCAGTCATT
ALAp	447	CAGGATATT
ALAp	1204	TGGCCTATT
ALAp	111	GACCGACCA
ALAp	209	GCTCGTCTA
ALAp	1507	TGAGAGGCA
ALAp	630	CAACCGATA
ALAp	508	CATCTTAAT
ALAS	255	CTCAGTCAT
ALAS	44	GCACATATG
ALAS	150	GTTGCCGCT
ALAS	44	AACCGCCGA
ALAS	96	GGCGTTACG
ALAS	49	CTTCATAAT
ALAS	38	AACCTAATA
ALAS	58	CGCGTCAGA
ALAS	54	AGTTAGGCC
ALAS	245	GCACATGAC
ALBA	64	GGAGGACCG
ALBA	585	TAGGATCTG
ALBA	62	TAGCGGAGA
ALBA	403	TGGACAGTC
ALBA	103	CCATTAGAG
ALBA	369	TATCTAACT
ALBA	108	AGAAGGCGC
ALBA	189	GGCAGACTT
ALBA	45	AGGCAGACA
ALBA	44	GCTTAGACA
ALBB	76	TCGTCTGTG
ALBB	742	TATGCCTCG
ALBB	203	TTCCTGGAT
ALBB	89	GTGCGACGC
ALBB	176	CAAGGCGCC
ALBB	263	TACCGATGA
ALBB	70	GAGCTGCCA
ALBB	184	TCTAACCTA
ALBB	522	TGGAAGCTC
ALBB	347	TGCCTACTG
ALBL	85	TTGCGATAG
ALBL	94	GCAGCGTCA
ALBL	18	GAAGGTCGA
ALBL	351	TTACCACCG
ALBL	8	ATCGGCAAC
ALBL	45	CACCATACT
ALBL	269	TATATTCCG
ALBL	37	ATGAGATGA
ALBL	13	GCTAATGCA
ALBL	60	GGCTCTCAC
ALBp	353	TTAGCTCAC
ALBp	190	TCAGCACAA
ALBp	63	CTCGCGCCA
ALBp	73	ATTGTTGTT
ALBp	28	GACGCCTAG
ALBp	66	CCTTAAGTC
ALBp	46	TCGCAGTCC
ALBp	270	TACGAGGCT
ALBp	45	CTTCCTACC
ALBp	16	AGTAAGTAG
ALBS	71	AGTCACTCT
ALBS	48	TCGGCGTCT
ALBS	61	AGGACTACC
ALBS	27	ACAGTCTAG
ALBS	64	GGACTTAAT
ALBS	8	CAGTAGACC
ALBS	43	ACCACCGAG
ALBS	208	TGCTCTAAC
ALBS	391	TGATAACAC
ALBS	111	CTAGTCCGC
ALLA	13	GAGAGTTGG
ALLA	7	GAGCGGCCT
ALLA	105	GTAGGAGCA
ALLA	6	AGTCGGTGT
ALLA	25	GGAGCGAGT
ALLA	55	CACGATGCG
ALLA	23	CAGTAGGTC
ALLA	86	CACAGCGGC
ALLA	15	CTGTTATAT
ALLA	72	TTCACGTAC
ALLB	36	CCTCGTGCG
ALLB	43	TATTAGTGA
ALLB	21	GACCTGACG
ALLB	2	CGTGCGATG
ALLB	75	TCTGCGGAG
ALLB	9	AAGTCGACC
ALLB	22	CAGACAATT
ALLB	57	CAATAGCTG
ALLB	89	TGGTTGAAT
ALLB	2	AATTCGGAT
ALLL	19	CGTACCGAG
ALLL	81	GCACTAATG
ALLL	205	TCTCCTCGT
ALLL	11	GGCTTAGGT
ALLL	30	TCGCTGCAC
ALLL	79	TTGTCGCAT
ALLL	32	GACGTTAAT
ALLL	52	TGAATCATA
ALLL	46	GAATCGGTC
ALLL	15	GCAGGTAGA
ALLp	73	CACGTGTAA
ALLp	16	ACACTTAGG
ALLp	41	ATGAGCGCT
ALLp	11	GGCGCGAAG
ALLp	13	ATTATTGTC
ALLp	28	AGTGCGCCA
ALLp	32	GAGATCTGC
ALLp	22	AGGAACTAA
ALLp	139	TTCTTAAGT
ALLp	150	CAATGTCTC
ALLS	10	AATTACCGG
ALLS	6	CAGTCTAAG
ALLS	23	AGAACATTC
ALLS	48	GTTCTTGCG
ALLS	122	CCATGCGTC
ALLS	7	ACTCGCAGG
ALLS	1	CGCGATGGC
ALLS	144	TCAGTCTCG
ALLS	4	CGAAGTTCA
ALLS	57	AGAGTCTCA
ALpA	72	CCTAGCCTA
ALpA	95	TTCTTGGTA
ALpA	391	TCATTCGTA
ALpA	176	TCTTATCCT
ALpA	26	GCGGAGTCC
ALpA	67	CTGAGTTCT
ALpA	68	GGTGGTGCC
ALpA	110	ATCATCACC
ALpA	86	CGTTCGGTC
ALpA	1	ACGCAGAGA
ALpB	140	TTCGCCAGC
ALpB	63	CCAGTAGAC
ALpB	72	GGTAATGTT
ALpB	31	ATCACCAAG
ALpB	133	CAACAGTCA
ALpB	252	TCTGCTCCT
ALpB	66	CGGACACTG
ALpB	21	CGTCTTGAT
ALpB	57	CGTGATCTT
ALpB	93	GGAATACTT
ALpL	59	GCCACACTC
ALpL	35	ACCTCGTCA
ALpL	80	ATCAACGTG
ALpL	45	AGCGACGTT
ALpL	427	TATGACACG
ALpL	138	TGGAGGCTT
ALpL	54	GTCCACTAT
ALpL	25	AACTCTGCT
ALpL	21	AGCACACGT
ALpL	84	AAGGTAGAC
ALpp	50	CGAGAGACA
ALpp	21	CCAATCAGA
ALpp	55	AGAATCATC
ALpp	27	GCCAGGATT
ALpp	4	AGCTAATGT
ALpp	72	AAGGATCGG
ALpp	19	GAATTGATC
ALpp	133	CGAGCCGTA
ALpp	48	ATAATCCTT
ALpp	206	TAATTCACT
ALpS	8	CCGTCAACC
ALpS	54	CCTGGTGGA
ALpS	6	ACGCGCCAA
ALpS	19	AATGCGGCT
ALpS	4	CGCGTTATT
ALpS	113	TATTAGCAA
ALpS	27	GGATTATAC
ALpS	44	ACAGCGAGA
ALpS	2	AAGAATTCC
ALpS	31	AACGTAGAA
ALSA	11	CCGACACGA
ALSA	148	TCTCAGTAC
ALSA	87	CTTCACCGA
ALSA	37	AGGCAGGTA
ALSA	414	TCCGAAGCG
ALSA	15	GAACGTGGA
ALSA	213	CAGGACGAA
ALSA	29	CATTACTCA
ALSA	216	TAGACTGCA
ALSA	35	ACTTGCTTA
ALSB	15	ATTATCGAA
ALSB	33	GCAGAACCT
ALSB	30	CGGCACATG
ALSB	4	CGGTACACG
ALSB	11	ATTCAGATA
ALSB	63	AACAGCGCT
ALSB	300	TAGCCGCTC
ALSB	1	GCGTGATGT
ALSB	13	GAAGATTGA
ALSB	52	ATTGTCCTA
ALSL	40	GTGCAATGC
ALSL	15	GGCTACGTG
ALSL	72	TCCTACTGG
ALSL	58	CTCCACCGG
ALSL	105	TCTTCTACT
ALSL	32	CAATAACAC
ALSL	94	TCATTGCGT
ALSL	27	GTCGCATGG
ALSL	147	GTGACCTGG
ALSL	57	TGTAAGCAT
ALSp	18	GTTCGTCAT
ALSp	3	ACGCAGTAC
ALSp	19	AAGCCGAAG
ALSp	6	AAGCGAGGC
ALSp	24	CGATTGATG
ALSp	52	CTCCGGAGA
ALSp	111	TGTGAGACC
ALSp	114	AGAGATGCG
ALSp	110	GCAATGCCG
ALSp	60	ATGATACCG
ALSS	11	GTCTGTAGA
ALSS	43	TGGCAATGC
ALSS	25	GAGCAAGGC
ALSS	89	TGGAACTAT
ALSS	85	ACCATCGTT
ALSS	27	CACTTGGCC
ALSS	215	TTATACATC
ALSS	54	TCTTCTAAG
ALSS	3	GCGGTATGT
ALSS	204	TAAGGCCTA
ApAA	31	ACGACGCGC
ApAA	26	GCTTCTCAG
ApAA	158	ATACTCACC
ApAA	41	AACGACACC
ApAA	476	TCCTTCACC
ApAA	85	CACCGCATC
ApAA	105	CCAGTACTT
ApAA	66	GTCTAGCGG
ApAA	12	AGTGGAGAT
ApAA	110	GTAACGACC
ApAB	984	GTGTACGGT
ApAB	534	AAGAACAAT
ApAB	547	AGAGTCGCT
ApAB	1542	ACACTGGCG
ApAB	224	ACTATGCTC
ApAB	599	CGAACCACG
ApAB	609	CTAAGGTGC
ApAB	106	GAGTTCTAG
ApAB	201	GCGCACTCT
ApAB	173	GAGTAACGG
ApAL	40	AGGTGGCAA
ApAL	16	AACTTGGTG
ApAL	54	AGCAGGTAG
ApAL	45	GGAACTAGG
ApAL	112	CTGGCCAGA
ApAL	170	GTCACATTC
ApAL	115	GTCTTATCA
ApAL	54	ACTACAGTG
ApAL	56	ACCGACACG
ApAL	139	GAGCGACTT
ApAp	488	CCAGTTCTG
ApAp	1170	TGATAGCGC
ApAp	147	ATTGTGGTG
ApAp	1162	TGGAAGATA
ApAp	105	GCGGCTTGA
ApAp	331	GTCTCGTTG
ApAp	982	GATCATGCA
ApAp	289	CGTGTTGAA
ApAp	1160	ACAGACCGT
ApAp	600	TGATTCAGG
ApAS	108	AGCGCACCA
ApAS	228	CACACCATT
ApAS	210	TTCGTAGAG
ApAS	26	GGTAATTGT
ApAS	254	TGCAGGTCG
ApAS	495	TTATGGCGA
ApAS	645	AGAGCCATC
ApAS	496	TGGATTCAG
ApAS	178	AGCGTATCA
ApAS	346	GTCTTGCCA
ApBA	393	ATAGGAGCG
ApBA	36	CGTAGTGAC
ApBA	126	GAAGCAGTG
ApBA	102	AGCGAGGCG
ApBA	141	CGACGAACT
ApBA	83	GACTCTTAC
ApBA	23	GGAATATCT
ApBA	97	ATAACCATA
ApBA	58	CAGCCGCAA
ApBA	154	GCACAACGT
ApBB	347	CTAGTCATC
ApBB	33	CGCCAACAG
ApBB	9	ATTAATACG
ApBB	236	AGGCTGTAC
ApBB	480	TGGAGAAGT
ApBB	15	AGGTTGTGC
ApBB	197	CTCAAGTAG
ApBB	59	CAGTCTCGC
ApBB	49	GGTACAGGA
ApBB	90	ACTGCCGTC
ApBL	103	TCTTGCATA
ApBL	92	TATGTTAGA
ApBL	102	GGACAAGAT
ApBL	400	TGCATTCGT
ApBL	212	TGCCAGCCT
ApBL	225	TGCCGCTGT
ApBL	157	TCCATGTAC
ApBL	83	TCAATAGTA
ApBL	37	ACTCTTCTT
ApBL	13	GCTTAGTCT
ApBp	44	ATTGCGTCT
ApBp	337	TTAGTATCT
ApBp	414	TCATCCTCC
ApBp	341	TGAGTCCAA
ApBp	118	TTGCACACT
ApBp	78	GCCGTACAG
ApBp	240	GTACGTTAG
ApBp	432	TTACGGAAT
ApBp	198	GTGCACGTG
ApBp	131	CGTCTTCCT
ApBS	106	ATATGCGGC
ApBS	18	AATCAGATC
ApBS	27	CCGTAGCAG
ApBS	56	GGTCGTCTC
ApBS	290	TTCGACTGT
ApBS	328	TACCGTATC
ApBS	143	GTCCGCCTG
ApBS	166	GTGATAGTT
ApBS	57	GGCAGGACG
ApBS	43	CTGATATAA
ApLA	129	CCAATAGGC
ApLA	16	ACGGACAAG
ApLA	46	CACTGTTGT
ApLA	117	CCTGTTAAC
ApLA	14	CCGTGAAGT
ApLA	107	GGAGACTGA
ApLA	138	TTCGCATAC
ApLA	326	TGGAACATT
ApLA	143	CACGTCGGA
ApLA	154	CCTGACCGT
ApLB	17	GCTAAGATT
ApLB	122	TCCTGTGAT
ApLB	69	GACGCCTGA
ApLB	21	CGTAGGTCG
ApLB	62	CCTGAGGTG
ApLB	23	AACTCTGTC
ApLB	59	CTGCTATTA
ApLB	40	CAACTACGA
ApLB	172	TGAATGCTG
ApLB	18	CGTCGTGGA
ApLL	4	CAGTGTCGG
ApLL	25	CCACGGCAA
ApLL	13	CGTTGAGAC
ApLL	25	CAAGTACGC
ApLL	12	ACTATCCTA
ApLL	19	AGAGAATAT
ApLL	75	GACTCTTCG
ApLL	40	CCTCATGAT
ApLL	21	CTGTGATGA
ApLL	75	TATTGCATT
ApLp	278	TACGTCTCG
ApLp	109	TCTCGCGTA
ApLp	24	CCTATTATG
ApLp	133	TCTCACTGG
ApLp	347	TACGTTCTA
ApLp	28	ATCCGAGGT
ApLp	309	GTATCTACC
ApLp	28	CCTAAGACA
ApLp	173	TCACGAATG
ApLp	26	GATAGGTAA
ApLS	156	TGCTACTTA
ApLS	11	ACCGTGGTG
ApLS	278	GTATGTCCT
ApLS	217	TCATCAGAG
ApLS	60	GCAGCTTAA
ApLS	15	ACCAGAGGA
ApLS	10	ACTACACCT
ApLS	185	GTAACGTTG
ApLS	25	CGCCAAGTG
ApLS	19	ACAGAACAA
AppA	484	GCATCTTCG
AppA	63	CGGCCACTT
AppA	331	TTGGCGCGA
AppA	128	GGAGCATAG
AppA	70	ACTTCGTCG
AppA	79	CGCGAGGTC
AppA	20	GGTAGATAA
AppA	28	CGCGAGGCT
AppA	301	TACAGACAT
AppA	15	GACCGCAAT
AppB	18	GGCAGTTAC
AppB	10	CGGTTCGGA
AppB	39	CACACAGGT
AppB	125	CTCGGTCAC
AppB	23	CGCGGCAAC
AppB	208	TTAACATTC
AppB	4	GACCAGTAC
AppB	42	GTCGGAAGA
AppB	14	AGGTTATCG
AppB	96	GATAACGTT
AppL	78	CCAAGTGAC
AppL	47	AATGACGAA
AppL	156	TGACTGAAT
AppL	90	CTCGCCTAA
AppL	18	CTTAATGAA
AppL	65	TCGGAGTTA
AppL	155	ATACCACGA
AppL	30	CCGACGTCT
AppL	86	ATCGTTCTA
AppL	62	GTAATCGAT
Appp	223	GTACTTCTA
Appp	5	ACGCATTGA
Appp	559	TGGAGTCTA
Appp	57	CCTTGACAT
Appp	19	ATCTAGTGG
Appp	34	GCCAGGAGG
Appp	129	TCGCACGTC
Appp	102	CACAGGTCG
Appp	42	GCTCACTTG
Appp	102	AGGCTTGAC
AppS	109	CTACTAATT
AppS	146	CTTAGACTC
AppS	682	TACAAGCTG
AppS	25	GAGTTCTTC
AppS	3	AAGTTACCG
AppS	44	GGAGCTTGT
AppS	26	ACTGACCGG
AppS	52	TCGCACCAC
AppS	10	AGGTGATAA
ApSA	214	TGTGAGGCT
ApSA	422	CCACTTGTG
ApSA	17	CGTATGCGG
ApSA	47	GGCGTGTAT
ApSA	355	TGTGCGGAT
ApSA	44	CGCGTGCAA
ApSA	356	TGAGGAGGC
ApSA	83	TAGCGATAT
ApSA	487	TGCTCGCCG
ApSA	14	CCGTGCATC
ApSB	34	CGCATAGTA
ApSB	26	GGTCTAACA
ApSB	39	AACCACTCT
ApSB	20	GCCGAGTGC
ApSB	58	CATGAGATT
ApSB	104	ATACGCTGA
ApSB	29	ACTTACGTC
ApSB	131	CACATGGCG
ApSB	388	TATTCCGAC
ApSB	112	TGGAAGTGG
ApSL	7	AACTACACG
ApSL	92	AGAGAACGT
ApSL	17	CGTCAATCT
ApSL	24	GGTATCCAA
ApSL	248	TAGGAGATA
ApSL	164	GTAGGACTC
ApSL	29	AGCGTACAC
ApSL	26	AACGGTTCA
ApSL	33	AACGCGTAC
ApSL	42	GAACTAGAA
ApSp	24	GCCGACCTT
ApSp	34	CCGGTCTAC
ApSp	54	GTCTTCTGG
ApSp	82	TATATGCAA
ApSp	25	GTGTGAAGG
ApSp	86	CCTAGACAA
ApSp	22	CGCGTGGAC
ApSp	199	TAGGCATTG
ApSp	81	CATAGGCTA
ApSp	81	GGTGGTTCG
ApSS	204	TGACTTGTC
ApSS	109	TGTGGACGT
ApSS	21	GCCGTGTGA
ApSS	127	GCACAAGGA
ApSS	100	CACAAGACC
ApSS	7	AGCGAGCAA
ApSS	13	AACCGATGC
ApSS	67	CGAGTGCCA
ApSS	56	ACAAGGAAC
ASAA	34	ATGGTAGCC
ASAA	32	ATCCTACAC
ASAA	15	ACCTACCGC
ASAA	73	CGGCACAGC
ASAA	10	AACTAACAC
ASAA	41	ACTGCATTC
ASAA	7	AAGCGGTAG
ASAA	255	TACACGAGC
ASAA	30	CCTCGATTG
ASAA	1	ATTATGAGC
ASAB	341	ACAGAGTGG
ASAB	997	TAATCTTGT
ASAB	3751	CCAACACTT
ASAB	282	GAGCTGGCC
ASAB	155	ACGCGTCGA
ASAB	2481	TATAGACAC
ASAB	560	ACATCTGAG
ASAB	844	ATCCGTTCG
ASAB	3269	TCCGCTCAA
ASAB	973	GCAGGTGTT
ASAL	153	CATCAACGA
ASAL	195	TATAGTCGG
ASAL	23	CCTAATATT
ASAL	11	ACGTTCGTT
ASAL	111	ACAGTCGGT
ASAL	59	GCTGAGGAA
ASAL	178	TCACACTCG
ASAL	667	TCATGCTTA
ASAL	402	TTAGAACCG
ASAL	64	CGGTACGTG
ASAp	647	CGACGGACC
ASAp	432	TTAGCCATC
ASAp	252	GAACTCGAC
ASAp	1248	TTGATAGAC
ASAp	445	CCTGCTTAG
ASAp	231	CCTAAGTTC
ASAp	346	CCGCTCCAG
ASAp	423	CGGAATCGT
ASAp	609	TGGTGTAGC
ASAp	1035	TACTCACGT
ASAS	147	GGATACCTA
ASAS	52	CACCATAAG
ASAS	141	GCAGAGTTC
ASAS	350	CTACAATCC
ASAS	121	GGTCCGGTA
ASAS	134	GTTAGAGTT
ASAS	207	GACATAGAA
ASAS	165	CTCCGAGGA
ASAS	22	GCGCTTAGG
ASAS	386	GATCGACCG
ASBA	147	TAGACAAGA
ASBA	138	GAGATTCAT
ASBA	176	ATACTAACA
ASBA	189	AGAGCTGTC
ASBA	116	GTTCGCTTG
ASBA	49	GCCTTCTGA
ASBA	43	CGAGCGCGT
ASBA	38	CCGCGATTC
ASBA	126	CTGACCGGA
ASBA	107	CCTTAGCGC
ASBB	128	GTGGCTCCT
ASBB	275	TAGCAAGCC
ASBB	66	AAGACTCAT
ASBB	25	GATAGACAA
ASBB	17	CTAATATGA
ASBB	12	ATTGATACA
ASBB	39	GGTCATGTA
ASBB	66	GCCACAGCA
ASBB	330	TTAGCGGAC
ASBB	147	CACCATCAT
ASBL	67	GACCTATCT
ASBL	24	GTTGTATCC
ASBL	102	TCCGCAAGG
ASBL	37	GTGTGGCGC
ASBL	94	CTGGTGACG
ASBL	101	CTTGCCGCG
ASBL	107	TCAATGATA
ASBL	185	CAACGCCGA
ASBL	52	ACCGAACTA
ASBL	303	TGCTGTCTG
ASBp	124	GTAGAGCGA
ASBp	85	GCCTTCTAG
ASBp	8	CGTGTACAA
ASBp	63	ACGCCGGAC
ASBp	152	GTCATCCAT
ASBp	467	TGGTATCCT
ASBp	48	ACATCACGA
ASBp	137	CTTCCTATT
ASBp	339	GAACAGGTG
ASBp	138	CGGCCTGTT
ASBS	139	CCATCTTCC
ASBS	22	ATCTGGCTT
ASBS	61	AGTGCCTGG
ASBS	243	TTCGTCGCA
ASBS	26	ATTGTCGGA
ASBS	22	GAATGCAGG
ASBS	221	GTGCTACTT
ASBS	7	CGTAACAAT
ASBS	37	GAATGGCGA
ASBS	14	CCGCAGACA
ASLA	188	CTGCCTAAT
ASLA	124	ATAGTCTAA
ASLA	52	AGTCTCTGT
ASLA	17	CAGTAAGAA
ASLA	49	AGTCAAGCC
ASLA	26	ACTAGAGAA
ASLA	158	TTGGCTGTT
ASLA	42	ACAGATACT
ASLA	93	TTCAGTGCT
ASLA	5	GCGAATTGC
ASLB	12	GGTCGTATA
ASLB	37	ACCAGTATG
ASLB	105	CTGCACGTC
ASLB	42	CTACGGTGG
ASLB	59	TCAACTTAT
ASLB	111	GTATGGACC
ASLB	34	ACACGGAGA
ASLB	41	GGAGTATGG
ASLB	17	CGCGGTAGC
ASLB	21	ATAATTCTC
ASLL	41	CCTTGCGCG
ASLL	101	TGGTATGGC
ASLL	30	AGCACGAAG
ASLL	186	TGAAGTCAT
ASLL	13	ACGATAGCC
ASLL	23	AAGGTAGCG
ASLL	64	CCTTCGCTT
ASLL	55	CTTGCAGCC
ASLL	222	TATGACGAT
ASLL	27	AGTACTGGC
ASLp	65	GAACATGAA
ASLp	6	GGCTGCTGA
ASLp	223	TATCGTGTC
ASLp	381	TACCAGCTT
ASLp	28	ATTCTATCG
ASLp	63	AGGCCGTAT
ASLp	43	CAGCTAACA
ASLp	37	CCTGTCACA
ASLp	60	CCAGCGAAT
ASLp	32	GCGGATGTT
ASLS	13	AGAATAGTG
ASLS	38	AGTGGCCAT
ASLS	252	CCTGGAACG
ASLS	216	TACCGCGTC
ASLS	83	ACTGTTCCG
ASLS	46	CAACCTACT
ASLS	119	TGGTCAACA
ASLS	19	AATGCTACG
ASLS	45	ATAGGCGAG
ASLS	1	CCGTTGTAT
ASpA	203	TCCTATTAG
ASpA	51	CATACCACT
ASpA	242	GTCAACGTA
ASpA	370	TTATGCTGC
ASpA	34	ACGGCTACG
ASpA	325	GTACGACAC
ASpA	409	TCACGCCAC
ASpA	203	CATCATCTA
ASpA	18	ATTACACTT
ASpA	389	TTCACCGGC
ASpB	8	CGTGAATAT
ASpB	12	AACCGTTGA
ASpB	147	TACCAGGCG
ASpB	287	TTATGTATC
ASpB	10	CAAGTTGAT
ASpB	169	CTAGATGAT
ASpB	274	GCACCGTCT
ASpB	31	CGTCACTGC
ASpB	39	AGGAGGAGG
ASpB	153	GTACATATA
ASpL	23	CGTTCGCCG
ASpL	55	GTTATCTTG
ASpL	318	TTAAGGCTG
ASpL	74	TCAGACAAT
ASpL	136	CATGCGGCA
ASpL	50	CCTAAGAAT
ASpL	113	TCACACAGA
ASpL	70	CAACATGGC
ASpL	125	TCGAACGCG
ASpL	67	CAAGCAGGA
ASpp	52	GAGACTGCT
ASpp	13	TCGTAATGG
ASpp	101	GTGCTGGTG
ASpp	90	ATACTTACT
ASpp	191	TAAGGACGG
ASpp	30	AACCGGTCG
ASpp	151	TGCCACGCT
ASpp	19	GTGTATTAA
ASpp	224	TAAGGCTTG
ASpp	136	GTCGACGCA
ASpS	72	ATGACTGCA
ASpS	61	GCGACTGTG
ASpS	95	ATATACTTC
ASpS	19	CATATTACT
ASpS	17	CCGCTCTGG
ASpS	54	ACCAACAAT
ASpS	10	CGTGCTGGA
ASpS	132	TCTCTGCGA
ASpS	179	TTCCACTAA
ASpS	37	CCTCAGCGT
ASSA	100	ATAGCGTTG
ASSA	128	TTATACAAG
ASSA	130	GTCGTACTT
ASSA	32	GGTTGGATC
ASSA	55	GCTCTTAAC
ASSA	14	AATGAATGG
ASSA	30	ACGCCACTC
ASSA	125	TCAGAATGT
ASSA	204	TGCGAACGT
ASSA	12	CCGGATGGC
ASSB	36	CGTGTGGTG
ASSB	7	CCTAATGGA
ASSB	48	GTAATCATA
ASSB	14	ATCCGATGA
ASSB	68	TATCTGGAG
ASSB	112	TTAGCGAGC
ASSB	128	CCATCCAAT
ASSB	165	TGCCAGTAA
ASSB	223	TGAACACTG
ASSB	337	GTACAAGAA
ASSL	49	GTCCTGGAG
ASSL	32	AACGCGTTA
ASSL	57	GAACACTCA
ASSL	17	GGCTGATCG
ASSL	10	AGTGCATAT
ASSL	70	GAACCGCAT
ASSL	7	CGGTAAGAG
ASSL	49	AGTGTTCGA
ASSL	125	ATAGGCTTG
ASSL	70	TCGAAGTCA
ASSp	185	TTCCAGGCC
ASSp	59	CTCACAGAA
ASSp	37	GGATAAGAC
ASSp	1	GCGTGGTCA
ASSp	163	TGACAGAGG
ASSp	86	GCAGTTCTT
ASSp	35	CAATTGAGT
ASSp	3	GGTATAAGA
ASSp	18	ATCACAAGT
ASSp	44	CGAGCGCAC
ASSS	29	TCGCGCACT
ASSS	52	CTTCCTGCT
ASSS	203	TTGGTACAG
ASSS	15	ACAACACAT
ASSS	11	ACGGCGTTG
ASSS	3	GCGTACCAG
ASSS	41	TAAGTCAAC
ASSS	36	TTCGAAGGC
ASSS	51	TGTGTTATT
ASSS	89	TGCGCATAA
BAAA	48	GCAAGTTCA
BAAA	76	GACACACTA
BAAA	113	TGGTGTTAG
BAAA	20	CCTGTGGAG
BAAA	295	TTGACTCCG
BAAA	58	ACACCGAGT
BAAA	67	TCGACAACA
BAAA	6	GATTCTGGA
BAAA	28	TAGCTGTAG
BAAA	195	TTGTTCGGT
BAAB	386	GGCCAATCG
BAAB	1092	TCTGTACTA
BAAB	593	GTGTTATAA
BAAB	3344	TCATCTCGG
BAAB	4468	TAATCCTCA
BAAB	575	TGTGATAAC
BAAB	712	ACCAGTGAC
BAAB	1537	ATGGCAGTC
BAAB	1881	GTGGAATCC
BAAB	101	AATTCATGA
BAAL	29	AAGACGCAG
BAAL	83	CTTGGAACA
BAAL	27	AGCTTAACG
BAAL	68	AAGCGTTCA
BAAL	112	GGAACAGGC
BAAL	94	GCCGTACTC
BAAL	487	GTCCTCGGT
BAAL	7	ACGAATTGT
BAAL	115	ATAATCGAC
BAAL	118	TTGGCATAG
BAAp	189	CGTCCGTGT
BAAp	193	GAAGAGTTA
BAAp	102	GAGATATAG
BAAp	46	GAATATAGG
BAAp	400	GGCACCTCT
BAAp	74	GGTGGTTAC
BAAp	1016	TTGTCTGCG
BAAp	475	CCTCTCACT
BAAp	765	CTACGTGCC
BAAp	492	CTGAAGGAG
BAAS	8	CCGCGATAG
BAAS	60	CGGTCGTCT
BAAS	8	CGTAGACTA
BAAS	195	CCAAGCCTC
BAAS	27	ATCCAGTAG
BAAS	9	AGCCGTAAC
BAAS	565	CCAGGTTCC
BAAS	234	TACAGGCCG
BAAS	45	CTAATTAAG
BAAS	30	GCGGCCAGT
BABA	891	CTATAAGCG
BABA	139	GCAACATAT
BABA	29	ACGACATAT
BABA	177	CTTGTGTCG
BABA	184	TAGTGCATG
BABA	127	CGCATTCTG
BABA	84	ACTGAATCG
BABA	325	TTAGCGCGG
BABA	303	CATGCAGCG
BABA	37	ATCGTGAAT
BABB	212	CAGCTGCGA
BABB	752	GATCGTCAA
BABB	2305	TAGGTGACC
BABB	1641	TCAATCTCA
BABB	21	CGTATAAGT
BABB	36	AGCTGCTAA
BABB	462	ATATATCGA
BABB	114	GAGCGACAA
BABB	222	AGCCATTGA
BABB	319	CGGCTTGGA
BABL	720	TATCGTCAC
BABL	373	TTCAGCTAC
BABL	662	TGAGTAGTT
BABL	245	CTACTATTG
BABL	447	TTGCCAACT
BABL	195	TTCTAGCTA
BABL	216	CAGACGGTT
BABL	61	CGCCAGTTC
BABL	268	TTGATGCGA
BABL	127	CATTAGGAT
BABp	656	TGGCTTAGA
BABp	71	AGCGTGTCG
BABp	145	CTTATTCTC
BABp	228	GGAGTCTTA
BABp	378	CTGATCGTT
BABp	275	CAGAGACAG
BABp	408	GATGACCTA
BABp	871	TATCTAGCC
BABp	558	GTAGATGCC
BABp	192	CGCATCGCT
BABS	154	AATGGAACA
BABS	215	GAAGAGACT
BABS	648	TGTGCTGAA
BABS	83	CCGGACTCT
BABS	195	GTAGATTCG
BABS	110	CCTCATAAC
BABS	89	GCGGTTCCT
BABS	21	GAGTGAGTG
BABS	59	GTTGGACGT
BABS	44	AATTGACCG
BALA	113	TCATGGTCT
BALA	193	TGCGACAAC
BALA	12	AGTATATGC
BALA	162	GATCAAGAA
BALA	105	GCAAGACCT
BALA	105	CCAAGGCAT
BALA	115	GACTCGGTG
BALA	14	GGTAGGTCT
BALA	39	CATAGCTAG
BALA	55	GACGTGAAG
BALB	141	ATGATCGAT
BALB	213	TCTCCATAA
BALB	248	TGGCTGTGG
BALB	13	GATGCTCTT
BALB	46	CGCCAACGA
BALB	58	AACACGCGT
BALB	12	AAGTTCCAG
BALB	42	CCAAGTACA
BALB	37	GGAGCTTAC
BALB	162	CTCAACCTG
BALL	148	CAAGACTCA
BALL	5	AGATACCGC
BALL	71	TCGGACACG
BALL	17	CCGTTCGGT
BALL	11	GGCTACATA
BALL	216	TGGTGTGAC
BALL	32	GAACAATGA
BALL	38	CGGATAACC
BALL	35	CTAATTGCC
BALL	25	AAGAACATG
BALp	118	CAACGCCTC
BALp	56	CGGCTGATG
BALp	208	TTCGCCTGA
BALp	97	CTAGAATCG
BALp	245	TCCTGACCA
BALp	61	CTGAGTTGA
BALp	22	GGTTAAGAA
BALp	135	TATGTGGAT
BALp	221	TCACAATCC
BALS	106	ATGGCGGTT
BALS	16	GAACAATAG
BALS	12	CCGTGGCTT
BALS	23	GCGATGCTG
BALS	42	AACCGATCA
BALS	187	TCACTTGGT
BALS	1	ACGCGACGC
BALS	28	AAGCCTATG
BALS	73	TGCATAGAT
BALS	39	GCTCCATCA
BApA	396	TGCTGCGTC
BApA	62	CTTCTGAGT
BApA	53	CGTAAGTGC
BApA	78	GCTATCTCG
BApA	82	AGACATTGT
BApA	45	AGTGGCTGT
BApA	108	ACTGGCACG
BApA	309	TCAACCGAA
BApA	3	AACTCATAA
BApA	178	TTCCACAGT
BApB	61	CGTGATCGG
BApB	142	CCTTGGTTG
BApB	54	GGCTTCGCT
BApB	711	TTCATCTAG
BApB	62	ACCTAAGAT
BApB	100	AATGACAAG
BApB	60	GAGTGAATA
BApB	69	GGTGGCTGC
BApB	231	GATGTCTAG
BApB	45	CCGTTAGAA
BApL	88	AGCATCCTT
BApL	316	TATTGCTTG
BApL	38	ACGGCCACA
BApL	98	TGAATAAGG
BApL	150	CAGCCATCC
BApL	26	AATAACGCT
BApL	99	AGACTGCGT
BApL	36	AACATAACC
BApL	6	GCCTGGAGC
BApL	128	GTCGTGCTC
BApp	837	TGTCTGCCA
BApp	700	TTGGTGGCG
BApp	107	TATAGGTTA
BApp	480	TACGGTATG
BApp	634	GTATGAGCC
BApp	107	ACATAGCCA
BApp	248	TTGGAACGC
BApp	685	TGTCACGTT
BApp	109	CAGCCTTAT
BApp	16	GATATTGGT
BApS	7	GCGCAACAT
BApS	64	TCGCTTGAT
BApS	103	TTCTGGTGT
BApS	594	TGATCCAGA
BApS	225	TATGTGAGT
BApS	13	AAGCTGAGG
BApS	4	CGCTATTGT
BApS	175	GTGAGCAGA
BApS	133	TTCTAATGT
BApS	38	CGATATTGG
BASA	353	TCCGCCGAT
BASA	266	GGACACTAC
BASA	74	GTGTTGTTC
BASA	79	CTGTGTCCA
BASA	44	CTCTATTGA
BASA	247	TTGCGCTCA
BASA	17	GACTATCGA
BASA	57	GCTAAGCGT
BASA	155	CACGTCGCT
BASA	6	GACTATAAC
BASB	29	CCTTATTAG
BASB	19	AAGTGCTTG
BASB	279	TATTCGATT
BASB	302	GTAAGCCGT
BASB	273	TGCCTACGC
BASB	218	TCAGTGACA
BASB	131	GGACTTATG
BASB	81	ACAACAGAA
BASB	52	GCGAGCCGT
BASB	19	GCTACGGCA
BASL	194	TGCATCGAA
BASL	82	TTCGATGCT
BASL	83	ATATGCAGT
BASL	68	CGTCTCTCT
BASL	86	ACACGTGCG
BASL	9	CCGATTAGA
BASL	42	GTGACAGGA
BASL	26	AACTACCGA
BASL	15	ACTTCGCGC
BASL	20	GACCAGCCA
BASp	77	CATCGGAGT
BASp	44	CCTAGATCT
BASp	44	ACTCTTATG
BASp	10	CGAATTATA
BASp	402	CCATCGGTC
BASp	436	TACTGCCGC
BASp	117	CTATTGTAT
BASp	45	GCTTGTCCA
BASp	164	TGCGGAGAA
BASp	173	GTAGATCCA
BASS	294	TGCCTGTCA
BASS	35	CGGACCATG
BASS	18	CGTCTACTG
BASS	16	ATCGAATAC
BASS	19	AGGTCGGAA
BASS	11	AATTCGATA
BASS	65	ACATCACCT
BASS	137	TATACCGTC
BASS	144	TTGATCCGT
BASS	66	CAGGCCATG
BBAA	353	TATCGGATG
BBAA	109	GGAGCTATC
BBAA	55	CATCTATTG
BBAA	81	GCCATACTT
BBAA	183	GAGGCAAGC
BBAA	115	GTTAACTAA
BBAA	50	GCTACGGTG
BBAA	183	TGTAGGTCA
BBAA	293	CCACTCGGT
BBAA	91	AAGACATCT
BBAB	178	GGAGTTCAC
BBAB	85	GGTAAGTGG
BBAB	193	GACCGCGTA
BBAB	56	CGGTGAGCC
BBAB	75	GCCGGTATG
BBAB	164	AGAGTTGCC
BBAB	488	GGATGCTCG
BBAB	20	GTAATTAGC
BBAB	182	CTTCTGGAT
BBAB	80	AGTTAAGGA
BBAL	25	GCTAGTGCG
BBAL	83	TAGTATAGC
BBAL	15	AGGTATCCA
BBAL	110	GGCATACCG
BBAL	180	TCCACAGAA
BBAL	24	CCGGCAGGT
BBAL	28	ATTAGCTCC
BBAL	23	GATAGTTAC
BBAL	191	TAACGACGC
BBAL	166	GCAGGCGCT
BBAp	59	GACATGCTA
BBAp	183	CTGCCACCG
BBAp	27	ACGATTCAG
BBAp	304	CCATGTGCC
BBAp	122	ACCGGAAGA
BBAp	86	AGAAGGCAT
BBAp	109	CTTGGATGA
BBAp	306	TTGCAACAG
BBAp	180	AGCAGCCTG
BBAp	64	GAGCTGAAG
BBAS	299	TTCAACCGT
BBAS	77	CATAAGGCC
BBAS	64	GGTTCGACG
BBAS	117	CCAAGATTG
BBAS	18	CTTCAGAGA
BBAS	120	AGCAGCTCG
BBAS	10	GATAGCTAT
BBAS	152	GCAGGCTTG
BBAS	22	GACAATTAC
BBAS	43	CGGTCGATG
BBBA	389	TATGTGTAA
BBBA	239	ATGCCAGAC
BBBA	391	TGCGGCGTA
BBBA	39	GACCGGTGC
BBBA	114	ATCCAGGAC
BBBA	191	ACAACCTTC
BBBA	34	AGTTGCAGC
BBBA	176	CCAACAACA
BBBA	108	GTGTGTCAA
BBBA	39	ATTAGAGGA
BBBB	169	CGCAGTGCA
BBBB	29	CAGCGGCGT
BBBB	54	CCGAGTTAA
BBBB	8	AACTAAGGA
BBBB	285	GTCGTTCTG
BBBB	23	AATTAAGCC
BBBB	365	GCATGGTTA
BBBB	51	AATGGTAAG
BBBB	30	GACATTGAT
BBBB	109	GCCAAGAAG
BBBB	282	TTCTATCGA
BBBB	84	ATGACTTGG
BBBB	214	ACATAACCG
BBBB	615	TTCGCGACC
BBBB	154	CTACAGAAT
BBBB	243	CATCACCAT
BBBB	15	AATATGAGG
BBBB	387	TATTGTGTT
BBBB	151	CCTCTAGGC
BBBB	58	ACCGTACGG
BBBB	71	GGCCAACGC
BBBB	205	TTGTAAGAC
BBBB	83	ACCAGCATA
BBBB	400	TCAGTACTC
BBBB	135	GATCTTGAG
BBBB	197	TGTATGGCA
BBBB	583	TAGCAGTGC
BBBB	851	CGATCGAAC
BBBB	345	CTCCTGCGG
BBBB	92	GTCCGGAGC
BBBB	107	CTGACGTGG
BBBB	68	ACTCTGTGT
BBBB	505	TTAAGGACT
BBBB	267	TGCTCACAT
BBBB	452	TCACTCAGT
BBBB	22	GATTCATGG
BBBB	490	GCAGATCCG
BBBB	164	GGATGATAA
BBBB	342	TGTTCTCTT
BBBB	97	CGTCTTGTG
BBBB	445	TTCATGCGT
BBBB	631	TACGCTATC
BBBB	93	AGCGTACTA
BBBB	414	CTATGTGTC
BBBB	318	CGGCCTCTG
BBBB	120	GGAAGTGCA
BBBB	161	GGTGTTAAT
BBBB	221	AACCTCCGC
BBBB	188	AACATTGCG
BBBB	954	GTGATCGCG
BBBL	427	TGCACTCAT
BBBL	55	GTTAATCAA
BBBL	61	CTGTTCTCC
BBBL	30	CAGATTCGA
BBBL	9	ACGATATGT
BBBL	29	AATGTACAC
BBBL	108	CCGGTAGGC
BBBL	128	GACGACCTG
BBBL	46	GAATCAAGA
BBBL	96	ACTCACATC
BBBp	87	ATTACTCTG
BBBp	740	TACGTGGCG
BBBp	455	TACGGAAGG
BBBp	152	AGAGCCTAC
BBBp	71	ACAGCTAAT
BBBp	53	AAGACGCCT
BBBp	69	GGTACGCTG
BBBp	27	AAGTACCTG
BBBp	328	TTCGCGCGT
BBBp	215	TCCGGCTGT
BBBS	53	GCGGTGGCT
BBBS	387	GTATTGATA
BBBS	381	CATCTCGCA
BBBS	251	CCATAGTAG
BBBS	268	CACGTTCGC
BBBS	73	AGCATATAC
BBBS	20	ACTGCTAAG
BBBS	156	CATGATGAT
BBBS	331	TTGGTCGCC
BBBS	111	GAGATGACG
BBLA	707	GCACCGCAA
BBLA	50	AACCGATTG
BBLA	53	CATTGTACC
BBLA	274	GGACACGAA
BBLA	68	CTGGAATGC
BBLA	87	ATGAGAATG
BBLA	64	CTCTTGAGT
BBLA	598	TGGCTCTGC
BBLA	212	CTCTCCACT
BBLA	343	AGGACTCCG
BBLB	401	TCAAGCGGT
BBLB	86	GCATTGTGA
BBLB	202	TACTTGCAC
BBLB	18	CCTATGATC
BBLB	26	GAGTGCGAA
BBLB	242	TTCGGAGTA
BBLB	56	ATGGCTCTT
BBLB	75	GACGCTTAA
BBLB	37	ATGCACAGC
BBLB	123	GGCGTTGTG
BBLL	377	TCACTCGGC
BBLL	270	TATGGCCTT
BBLL	19	GCGCATCGA
BBLL	115	GTCCTTAAC
BBLL	118	TCTTCCAGG
BBLL	81	AGGCACAGA
BBLL	106	CGACTCTCA
BBLL	107	TGCTTATCA
BBLL	18	GAGTAAGTA
BBLL	170	AGAAGCCTC
BBLp	15	AATTGCAAC
BBLp	260	GTGAGACTC
BBLp	111	GTCTCAACT
BBLp	30	GGTCGAGAA
BBLp	137	AGACTCCGG
BBLp	209	GGACGCGTC
BBLp	163	TCTTCCACC
BBLp	107	CTGATACTC
BBLp	205	GGAGCCGAG
BBLp	151	ATACGTGCA
BBLS	43	TGTACTTAT
BBLS	161	TTCAGGAAT
BBLS	134	ACAGCGTCG
BBLS	84	CACCGACAG
BBLS	91	TCAACTGCT
BBLS	26	CCGAAGATC
BBLS	101	GCAGGACAA
BBLS	29	ATTGTTACT
BBLS	10	ATGTACGGC
BBLS	66	GATAGACTT
BBpA	96	ATGAACTGT
BBpA	33	ATATATTGG
BBpA	250	GATGAGAAC
BBpA	480	TATCAAGAC
BBpA	7	CGCGTATAA
BBpA	67	CTGCGGTGA
BBpA	208	AGAAGCTCC
BBpA	136	CTCGATTAC
BBpA	14	GAGTGGTGA
BBpA	128	TATTGTAGA
BBpB	137	CTCTAGCGC
BBpB	392	TATCGACCT
BBpB	93	CATTCAAGG
BBpB	379	TTACCAAGG
BBpB	386	ATGGACGTC
BBpB	35	CATACTAGG
BBpB	150	TCAGGTTAG
BBpB	254	CATGACAAT
BBpB	80	AGTGTCCGG
BBpB	57	ATGCGACGT
BBpL	34	GCTACCATT
BBpL	215	TAGCCACAA
BBpL	209	TCCGTTAAC
BBpL	141	GCAGAAGCA
BBpL	54	CATTACCGT
BBpL	214	TCAAGCAGC
BBpL	60	AATCAACTA
BBpL	18	GTTACGTGA
BBpL	34	GCTTCCACA
BBpL	40	GTTCCGATT
BBpp	23	AATCGACGC
BBpp	23	AACGAATGA
BBpp	201	CACGTTCCA
BBpp	95	CGATAACAT
BBpp	273	TCATGTGGA
BBpp	194	GTAACGCGT
BBpp	114	CTTGGAGTA
BBpp	33	AACGATAAG
BBpp	503	TGGAGAGTG
BBpp	94	CGTCGTCCG
BBpS	50	ACAGGAACG
BBpS	381	CTATTCGAC
BBpS	376	TAACTGACG
BBpS	154	TCCAGGCGA
BBpS	389	TCAATTCCA
BBpS	9	ATCCAGGTA
BBpS	57	ACAGGATAA
BBpS	38	CATGATACG
BBpS	360	AGACCTGCG
BBpS	322	TTACCTACA
BBSA	236	GTGCGCCTT
BBSA	226	GTAACAGCC
BBSA	139	TCTACCTGG
BBSA	318	TCTCACGCA
BBSA	155	GGCAATCAC
BBSA	463	TCACGTCAT
BBSA	131	AGTGCAGCT
BBSA	221	TACTTATAC
BBSA	353	TCTCGCGCG
BBSA	49	AACAATGGA
BBSB	363	TTATCTCAG
BBSB	205	GTGAATGCC
BBSB	37	GAACGTTAT
BBSB	29	CGCAGACCA
BBSB	569	TGTCCGCTA
BBSB	506	TTGCCATTA
BBSB	63	CAAGGTTGC
BBSB	63	GTCCGTTAT
BBSB	94	CATACGTGA
BBSB	134	AGAGACACG
BBSL	183	TCTTGCGAT
BBSL	7	AGTTCAGGC
BBSL	5	ACGCAGTGT
BBSL	370	GTATCTTCA
BBSL	57	ACAGCTGCG
BBSL	233	CTACAACTC
BBSL	18	AACGTGCAC
BBSL	16	GATAGGAGT
BBSL	5	CGAATGAGG
BBSL	429	TATCAAGGT
BBSp	133	TGCTGGCGA
BBSp	534	TTGGAAGCC
BBSp	191	TCTATGTAT
BBSp	57	CGCAGCACA
BBSp	22	GATTGGTGC
BBSp	12	CTTATGTAT
BBSp	25	GATTATCTT
BBSp	56	AGTGACGGA
BBSp	179	CATGTAGCA
BBSp	44	CTGTGTTAC
BBSS	212	TGTTAGCTC
BBSS	81	GCTGCTTGC
BBSS	186	GCAACAAGG
BBSS	11	AGTGACATT
BBSS	96	GGTGGCCGT
BBSS	67	CAACTATCC
BBSS	211	TGATTATTC
BBSS	108	ATCCAAGTG
BBSS	196	GATGTCATG
BBSS	136	GCAATGGCT
BLAA	25	GCCTATAAG
BLAA	13	ACAACGTAT
BLAA	143	GCTGTCGAG
BLAA	250	CTACCGGTC
BLAA	91	AGGCCTTGG
BLAA	99	TGTATTACT
BLAA	31	GCTCAGGCA
BLAA	550	GGACCTCCT
BLAA	30	AGCTGCGGC
BLAA	140	CTGACGAGT
BLAB	267	CTCACATAC
BLAB	106	ACGGCCTGA
BLAB	171	CCAGCAAGT
BLAB	970	CCACCAACC
BLAB	134	AGAAGTGCG
BLAB	123	TCGATGCAA
BLAB	327	TAGTGCTGA
BLAB	20	GCGCGCAGT
BLAB	189	CTGATAAGT
BLAB	102	AGTCACAAT
BLAL	66	GACCTCGGA
BLAL	71	CCAATCCAT
BLAL	97	AGCCATCAA
BLAL	5	AGGTAAGTA
BLAL	110	CACCATTGT
BLAL	63	AGACGTCCG
BLAL	117	ATGGACCAC
BLAL	222	TCCGTGTTG
BLAL	78	CTCCAGACC
BLAL	191	TGCTTAGTC
BLAp	136	GCAACTCTT
BLAp	4	AATAAGCGA
BLAp	177	GCCGCTCTG
BLAp	159	CAATCAGGC
BLAp	55	ATTGTCATT
BLAp	217	GATCCTAGA
BLAp	23	CGAATTAAC
BLAp	57	GACATTATA
BLAp	239	ACACCGACG
BLAp	281	TTACTGGCT
BLAS	66	GAGGTTGTC
BLAS	45	CGCTTCCTT
BLAS	208	TTGATCTTG
BLAS	49	CGCAAGCTG
BLAS	66	GTCATCGCC
BLAS	67	TCTCGGATT
BLAS	24	ACCTCAGAA
BLAS	15	ACTCGAACA
BLAS	40	GTGTGATCA
BLAS	12	CGTCGCTAC
BLBA	88	GTTCGAGGT
BLBA	54	ATTGGCTCT
BLBA	218	CTCGCTATG
BLBA	221	TGCGGTACG
BLBA	28	CGTAACCGG
BLBA	97	GGACTGTTA
BLBA	13	ATCTGTAGG
BLBA	229	GCAAGGTTC
BLBA	65	CTTACGTGT
BLBA	13	AACTCGTAG
BLBB	502	TCCTCCGTT
BLBB	12	GTTAGTTGG
BLBB	213	AGGAGGACC
BLBB	149	ACACAGTTG
BLBB	38	GGTACTATG
BLBB	51	GTCCGGAAT
BLBB	93	CCAAGGTAC
BLBB	55	CATCGGAAC
BLBB	12	AATCCATGG
BLBB	41	AGATTCACG
BLBL	114	CAGAGTCAC
BLBL	480	TAACATCGG
BLBL	29	GCGACTAAC
BLBL	134	ATACTATTC
BLBL	201	TAACGTTCC
BLBL	22	AGTAGCTTG
BLBL	60	CCATGTACT
BLBL	101	TTCTTCAGA
BLBL	27	ATGTAACTA
BLBL	41	ACATACAGT
BLBp	247	CCAAGACAC
BLBp	110	ACAACCATG
BLBp	116	TCCTGACTG
BLBp	35	CGTATCGTT
BLBp	74	CAACATTGG
BLBp	99	TTGATTCCA
BLBp	63	AGCGACACT
BLBp	399	GTGGATCGT
BLBp	13	CCTTGTACG
BLBp	96	TCTTGGATC
BLBS	99	AGGCCGTGC
BLBS	31	ACAGATCAT
BLBS	75	CATCATATT
BLBS	382	TTAGGCTCT
BLBS	74	CTTCGATTA
BLBS	330	TAGGACTTG
BLBS	88	CTTGACATC
BLBS	164	AGACGAGTG
BLBS	295	TAGGAGACG
BLBS	139	CATACCATC
BLLA	40	ATCTATGTT
BLLA	286	TGAGATGTT
BLLA	164	CCATGCACC
BLLA	16	ACTGAATAC
BLLA	51	ATCCTGACT
BLLA	355	TGACCGTCC
BLLA	12	GCTAATAAC
BLLA	339	TCTCTTGCC
BLLA	1	GGTTGTAAT
BLLA	46	CTAGGTCAA
BLLB	7	GCGCGACAC
BLLB	32	CAAGTAACT
BLLB	32	GTTCCGGCT
BLLB	39	ACACAGTGC
BLLB	1	AGCTCGCGA
BLLB	15	AATAGCAGA
BLLB	19	CATATCAGG
BLLB	32	ATTCTCTGA
BLLB	28	AATCTCTAT
BLLB	35	GTCACACTT
BLLL	54	GTCTACCTG
BLLL	96	TATGAAGTC
[truncated: 4,490 more rows]
